# Supplementary material for: Promoter DNA Methylation Pattern Identifies Prognostic Subgroups in Childhood T-Cell Acute Lymphoblastic Leukemia
Source: PLoS One. 2013 Jun 6;8(6):e65373. doi: 10.1371/journal.pone.0065373 (PMC3675104; doi:10.1371/journal.pone.0065373)
Supplement: Table S1 — Most variable (Std.dev. ≥0.3) CpGs (n = 1347) in T-ALL (n = 43). (XLSX) [file pone.0065373.s008.xlsx]

## Sheet: Sheet1
TALL (n=43) 1347 sites stdev ≥0.30.
						Sample Average Beta
SYMBOL	PRODUCT	EntrezID	CHR	CPG_ISLAND_LOCATIONS	CPG_ISLAND	Control	20	23	27	31	32	34	38	43	18	25	26	14	33	22	15	35	42	1	2	5	6	8	3	4	9	29	16	19	30	37	17	28	11	21	40	24	12	7	10	13	41	39	36
ABAT	4-aminobutyrate aminotransferase precursor	18	16	16:8675391-8676238	TRUE	0.0172	0.0863	0.1543	0.0303	0.3475	0.0722	0.139	0.2371	0.2413	0.0379	0.0429	0.036	0.0775	0.2289	0.519	0.0523	0.057	0.4682	0.039	0.06	0.2533	0.0673	0.2379	0.8988	0.2984	0.4995	0.3508	0.8188	0.3445	0.9024	0.0634	0.5961	0.6952	0.8905	0.5927	0.0294	0.8663	0.9527	0.2025	0.8316	0.0968	0.5947	0.8114	0.6157
ABCA3	ATP-binding cassette; sub-family A member 3	21	16	16:2329513-2332346	TRUE	0.1485	0.0619	0.6728	0.2074	0.1144	0.8737	0.2309	0.2103	0.4514	0.2878	0.7007	0.8733	0.7104	0.1906	0.4217	0.4027	0.1871	0.4378	0.0617	0.0753	0.6208	0.1716	0.1196	0.9355	0.5125	0.8324	0.5668	0.94	0.9316	0.948	0.9079	0.754	0.9053	0.9042	0.9465	0.8052	0.8658	0.9608	0.7824	0.8932	0.5495	0.7018	0.8345	0.9166
ABCA3	ATP-binding cassette; sub-family A member 3	21	16	16:2329513-2332346	TRUE	0.0211	0.0832	0.0695	0.1643	0.1064	0.3295	0.0198	0.2622	0.0087	0.0104	0.061	0.0363	0.2703	0.2912	0.0942	0.2632	0.1948	0.1338	0.107	0.0966	0.327	0.0305	0.0404	0.9073	0.7154	0.1471	0.2665	0.3575	0.9303	0.9398	0.6635	0.7839	0.8358	0.5299	0.0819	0.6811	0.0968	0.8415	0.4529	0.0871	0.0635	0.0508	0.6447	0.9619
ABCC3	ATP-binding cassette; sub-family C; member 3 isoform MRP3	8714	17	17:46066791-46067798	TRUE	0.0819	0.0338	0.1648	0.7437	0.376	0.165	0.227	0.0493	0.039	0.0885	0.5155	0.0198	0.0912	0.0538	0.1062	0.206	0.0695	0.3053	0.5158	0.0287	0.2053	0.3685	0.0769	0.9321	0.3061	0.8169	0.4785	0.642	0.9239	0.9153	0.9283	0.8697	0.867	0.6773	0.6311	0.5854	0.4142	0.9579	0.6684	0.5442	0.5049	0.7482	0.6371	0.9688
ABHD8	abhydrolase domain containing 8	79575	19	19:17274712-17275492	TRUE	0.4462	0.0528	0.1999	0.0962	0.1554	0.1093	0.1992	0.2032	0.0515	0.0486	0.1148	0.2247	0.0784	0.0843	0.1413	0.0811	0.0618	0.1115	0.0532	0.0508	0.3218	0.1515	0.1741	0.8493	0.5798	0.8633	0.5232	0.9254	0.8586	0.9292	0.0647	0.911	0.251	0.7648	0.0316	0.2097	0.3005	0.7563	0.5395	0.8188	0.1812	0.0992	0.1117	0.9399
ABHD9	abhydrolase domain containing 9	79852	19	19:15203545-15205922	TRUE	0.2226	0.4183	0.1205	0.0554	0.1181	0.1032	0.6107	0.4811	0.025	0.683	0.1256	0.1141	0.2928	0.1033	0.2297	0.5005	0.1183	0.3278	0.2803	0.1091	0.1879	0.037	0.176	0.8836	0.6844	0.8344	0.558	0.9007	0.8573	0.9163	0.1022	0.5637	0.8213	0.8617	0.6257	0.3245	0.796	0.9241	0.8175	0.7892	0.1746	0.7093	0.7662	0.9353
ABO	ABO blood group (transferase A; alpha 1-3-N-acetylgalactosaminyltransferase; transferase B; alpha 1-3-galactosyltransferase)	28	9	9:135139643-135141715	TRUE	0.0531	0.0389	0.1854	0.0647	0.0529	0.8662	0.1797	0.2994	0.0731	0.0326	0.1483	0.0827	0.1518	0.0726	0.2282	0.3379	0.4864	0.1783	0.0574	0.1448	0.3453	0.3718	0.0391	0.8203	0.1984	0.3639	0.4827	0.3992	0.8769	0.9365	0.8331	0.8939	0.7358	0.0345	0.8519	0.5124	0.7454	0.4938	0.7324	0.0251	0.7686	0.4893	0.7038	0.9353
ABR	active breakpoint cluster region-related protein isoform b	29	17	17:1028822-1030827	TRUE	0.0384	0.0209	0.1244	0.0226	0.0765	0.0225	0.0387	0.3425	0.0633	0.0302	0.0655	0.0427	0.048	0.0177	0.0566	0.1069	0.0124	0.0338	0.0215	0.0281	0.2666	0.05	0.0307	0.7422	0.0748	0.2912	0.3222	0.8173	0.8799	0.9202	0.0721	0.306	0.8143	0.8258	0.1273	0.0517	0.7844	0.8719	0.408	0.4305	0.0297	0.0289	0.6599	0.8538
ACADL	acyl-Coenzyme A dehydrogenase; long chain precursor	33	2	2:210797532-210798583	TRUE	0.079	0.0677	0.5565	0.046	0.21	0.3974	0.0506	0.3303	0.0333	0.2517	0.0847	0.0427	0.2514	0.224	0.084	0.1714	0.1692	0.0663	0.6153	0.0612	0.5263	0.1218	0.0718	0.7617	0.3097	0.8438	0.431	0.1927	0.9013	0.9486	0.0619	0.7219	0.8744	0.5724	0.9154	0.8304	0.7803	0.8784	0.5608	0.8601	0.9166	0.5526	0.7473	0.9118
ACADL	acyl-Coenzyme A dehydrogenase; long chain precursor	33	2	2:210797532-210798583	TRUE	0.0905	0.1805	0.5553	0.2732	0.4071	0.5879	0.0165	0.2962	0.0137	0.0183	0.1363	0.156	0.2273	0.1781	0.4592	0.1118	0.0826	0.2511	0.329	0.1015	0.5412	0.0412	0.0472	0.9152	0.5995	0.7869	0.5246	0.4787	0.922	0.9344	0.1145	0.6866	0.7576	0.8018	0.8656	0.785	0.7259	0.9418	0.6654	0.7373	0.891	0.5752	0.7054	0.9542
ACSL6	acyl-CoA synthetase long-chain family member 6 isoform a	23305	5	5:131374645-131375803	TRUE	0.1101	0.0409	0.0468	0.4937	0.0248	0.3663	0.0273	0.0392	0.0134	0.2633	0.2307	0.0293	0.4189	0.4085	0.542	0.0657	0.0456	0.14	0.1403	0.0151	0.6298	0.8004	0.0395	0.9171	0.4724	0.7243	0.5258	0.7096	0.9046	0.9503	0.9276	0.4257	0.788	0.8001	0.8443	0.3388	0.7316	0.9468	0.8154	0.7699	0.4688	0.6049	0.7291	0.9377
ACTC	cardiac muscle alpha actin proprotein	70	15	15:32874677-32875205	TRUE	0.0669	0.4861	0.0631	0.3179	0.1459	0.2656	0.1473	0.5692	0.1001	0.4903	0.1828	0.3502	0.7678	0.1408	0.1153	0.1307	0.0295	0.2053	0.0447	0.5651	0.0707	0.028	0.1075	0.9174	0.5396	0.8562	0.2078	0.8312	0.9297	0.9375	0.6173	0.6554	0.8895	0.8392	0.9361	0.2433	0.8575	0.9677	0.7342	0.8488	0.9468	0.7634	0.8408	0.9365
ACVR1C	activin A receptor; type IC	130399	2	2:158192687-158194101	TRUE	0.0721	0.0443	0.0468	0.0338	0.0553	0.345	0.0399	0.047	0.0173	0.427	0.0327	0.0305	0.1098	0.0271	0.0759	0.0514	0.0577	0.4084	0.0246	0.0588	0.0303	0.0311	0.0458	0.9082	0.1497	0.4014	0.3097	0.8165	0.901	0.9064	0.0779	0.0379	0.7949	0.8207	0.6806	0.1121	0.7664	0.9222	0.5046	0.7482	0.8615	0.5621	0.132	0.9188
ACVR2A	activin A receptor; type IIA precursor	92	2	2:148317715-148319489	TRUE	0.0468	0.0693	0.1308	0.0437	0.109	0.1115	0.0471	0.0844	0.0312	0.0619	0.0757	0.0376	0.4098	0.0598	0.0879	0.0199	0.0673	0.0726	0.0299	0.0339	0.5292	0.1036	0.0571	0.9471	0.4435	0.5803	0.455	0.5375	0.8494	0.9539	0.0416	0.0214	0.9248	0.9316	0.2917	0.0964	0.9204	0.966	0.5517	0.8471	0.021	0.6567	0.8708	0.6848
ADAM23	ADAM metallopeptidase domain 23 preproprotein	8745	2	2:207015632-207017538	TRUE	0.0228	0.0279	0.0316	0.0237	0.039	0.0212	0.033	0.0739	0.0314	0.0491	0.0416	0.0524	0.0288	0.0281	0.0337	0.0228	0.0221	0.0361	0.03	0.0302	0.0376	0.0416	0.0376	0.8878	0.227	0.8571	0.5962	0.2548	0.7443	0.9517	0.0758	0.06	0.9027	0.8444	0.6118	0.0232	0.8786	0.5342	0.3274	0.4433	0.037	0.0922	0.883	0.9629
ADAM23	ADAM metallopeptidase domain 23 preproprotein	8745	2	2:207015632-207017538	TRUE	0.0163	0.0151	0.0264	0.0153	0.047	0.0164	0.0218	0.0307	0.031	0.1059	0.0727	0.0421	0.0209	0.0159	0.034	0.0207	0.0172	0.0236	0.0323	0.0926	0.0292	0.0343	0.0393	0.8908	0.6292	0.7743	0.195	0.1335	0.9205	0.8497	0.0409	0.0327	0.7711	0.7084	0.3356	0.1134	0.8375	0.6949	0.16	0.1024	0.037	0.4691	0.7705	0.9079
ADAM8	ADAM metallopeptidase domain 8 precursor	101	10	10:134939954-134940612	TRUE	0.0224	0.0437	0.0699	0.066	0.1164	0.2281	0.0423	0.0759	0.0217	0.0596	0.0467	0.0171	0.0209	0.4075	0.1526	0.0264	0.1172	0.0484	0.0379	0.0486	0.0307	0.1246	0.0311	0.8695	0.5085	0.8874	0.5877	0.8425	0.659	0.9388	0.033	0.6567	0.884	0.5682	0.429	0.1058	0.5379	0.9238	0.7212	0.8356	0.603	0.6595	0.8317	0.9489
ADAMTS1	ADAM metallopeptidase with thrombospondin type 1 motif; 1 preproprotein	9510	21	21:27137616-27140073	TRUE	0.0844	0.0205	0.0275	0.4495	0.0275	0.495	0.0259	0.3836	0.0212	0.1006	0.0368	0.0287	0.0764	0.0632	0.1665	0.0438	0.0361	0.0246	0.0282	0.2922	0.0702	0.0323	0.032	0.9239	0.3185	0.5377	0.2237	0.0483	0.9419	0.956	0.6756	0.4384	0.0249	0.8501	0.1811	0.0332	0.0286	0.9454	0.8883	0.0221	0.4321	0.0411	0.7204	0.0305
ADAMTS1	ADAM metallopeptidase with thrombospondin type 1 motif; 1 preproprotein	9510	21	21:27140235-27141093	TRUE	0.1269	0.0551	0.0637	0.0934	0.063	0.077	0.0639	0.1413	0.0439	0.3226	0.1119	0.0423	0.1677	0.1166	0.4536	0.0687	0.084	0.0365	0.0778	0.3656	0.172	0.0716	0.0323	0.9166	0.4777	0.6784	0.5554	0.11	0.9289	0.9482	0.0413	0.6602	0.0572	0.8833	0.4158	0.0493	0.0587	0.9507	0.8363	0.0489	0.3238	0.0483	0.8175	0.1042
ADAMTS15	a disintegrin-like and metalloprotease (reprolysin type) with thrombospondin type 1 motif; 15 preproprotein	170689	11	11:129823345-129825565	TRUE	0.0997	0.1071	0.0687	0.0589	0.0614	0.0659	0.0618	0.1081	0.0564	0.2073	0.0689	0.065	0.1039	0.0888	0.1463	0.1325	0.1341	0.0804	0.1003	0.0637	0.0564	0.0445	0.0554	0.7631	0.5786	0.8007	0.4172	0.519	0.899	0.9267	0.6538	0.0863	0.8496	0.6205	0.5145	0.1221	0.6704	0.8368	0.2262	0.8232	0.6179	0.8076	0.4443	0.946
ADAMTS17	ADAM metallopeptidase with thrombospondin type 1 motif; 17 preproprotein	170691	15	15:98698314-98700240	TRUE	0.0269	0.0187	0.0407	0.0209	0.038	0.6424	0.0333	0.0385	0.0279	0.0279	0.041	0.0392	0.0348	0.0404	0.344	0.0285	0.0336	0.0617	0.3557	0.0374	0.0261	0.0328	0.0447	0.8725	0.3683	0.7732	0.0354	0.502	0.5113	0.0707	0.9249	0.0379	0.7732	0.7864	0.8854	0.0363	0.7816	0.9404	0.1276	0.7867	0.5996	0.6198	0.0351	0.0382
ADAMTS18	ADAM metallopeptidase with thrombospondin type 1 motif; 18 isoform 2 preproprotein	170692	16	16:76025670-76027234	TRUE	0.0444	0.0276	0.1581	0.164	0.0682	0.0447	0.0436	0.3944	0.0147	0.0351	0.064	0.0615	0.3293	0.0336	0.0547	0.1024	0.0728	0.1273	0.0657	0.0622	0.6832	0.1571	0.0197	0.8427	0.2969	0.7823	0.4023	0.8987	0.8939	0.9228	0.5449	0.796	0.7884	0.7156	0.8724	0.344	0.787	0.9262	0.8456	0.8009	0.358	0.6536	0.7877	0.9186
ADAMTS5	ADAM metallopeptidase with thrombospondin type 1 motif; 5 preproprotein	11096	21	21:27259555-27262238	TRUE	0.0631	0.3978	0.0951	0.099	0.0294	0.0365	0.0254	0.0743	0.0432	0.5742	0.0634	0.1008	0.0849	0.0557	0.2267	0.0799	0.1171	0.1359	0.3568	0.0265	0.0743	0.0322	0.0276	0.9422	0.611	0.7525	0.433	0.6027	0.9506	0.9285	0.681	0.6223	0.8055	0.832	0.609	0.5392	0.7765	0.946	0.6527	0.8017	0.6097	0.6998	0.7535	0.9581
ADAMTS9	ADAM metallopeptidase with thrombospondin type 1 motif; 9 preproprotein	56999	3	3:64645968-64647730	TRUE	0.0322	0.1262	0.3089	0.2132	0.2015	0.3684	0.0361	0.0287	0.2181	0.3632	0.6325	0.5615	0.1536	0.0868	0.1735	0.1063	0.0262	0.0549	0.0901	0.039	0.1488	0.1686	0.0232	0.8147	0.5177	0.7727	0.3278	0.7819	0.9227	0.8672	0.4579	0.7385	0.8129	0.7642	0.9024	0.3976	0.7702	0.811	0.5895	0.5376	0.5268	0.5671	0.7173	0.8767
ADAMTSL3	ADAMTS-like 3	57188	15	15:82113248-82115161	TRUE	0.0439	0.1169	0.6793	0.0339	0.0714	0.1673	0.0448	0.074	0.0307	0.6865	0.115	0.2637	0.5491	0.1993	0.2651	0.1284	0.7185	0.1035	0.1569	0.3417	0.1829	0.7907	0.051	0.8958	0.555	0.8581	0.4636	0.8996	0.9511	0.9428	0.9228	0.7643	0.8899	0.8756	0.9497	0.4177	0.868	0.9312	0.8682	0.8651	0.9014	0.646	0.7729	0.9276
ADCY1	brain adenylate cyclase 1	107	7	7:45579547-45582131	TRUE	0.133	0.05	0.081	0.1134	0.0446	0.6632	0.5633	0.3214	0.1182	0.0245	0.0985	0.4452	0.1675	0.1551	0.1596	0.2231	0.1493	0.1637	0.1903	0.0298	0.3839	0.7884	0.3651	0.9655	0.4084	0.8041	0.6747	0.956	0.903	0.9579	0.1326	0.6563	0.9012	0.9202	0.9538	0.6719	0.7779	0.9666	0.9073	0.8665	0.1368	0.7452	0.8647	0.9797
ADCY1	brain adenylate cyclase 1	107	7	7:45579547-45582131	TRUE	0.1372	0.1305	0.2321	0.0929	0.114	0.3915	0.0978	0.4708	0.1033	0.0878	0.1033	0.1034	0.1301	0.5594	0.1267	0.4274	0.5106	0.1053	0.071	0.0893	0.4243	0.0438	0.4351	0.9182	0.5384	0.7275	0.5063	0.8191	0.9361	0.9409	0.9015	0.4769	0.8337	0.7336	0.9157	0.5117	0.7877	0.9561	0.8204	0.8212	0.6869	0.5327	0.6573	0.9335
ADCY2	adenylate cyclase 2	108	5	5:7448835-7450137	TRUE	0.0513	0.0653	0.0994	0.0688	0.0666	0.0579	0.0301	0.1424	0.0446	0.217	0.0602	0.3077	0.5975	0.0875	0.1363	0.0751	0.0667	0.1606	0.0421	0.0276	0.0874	0.0441	0.1152	0.857	0.3773	0.744	0.4475	0.812	0.8825	0.8904	0.4241	0.216	0.6982	0.7959	0.8473	0.332	0.6998	0.9025	0.7442	0.6728	0.3807	0.4638	0.7126	0.9253
ADCY2	adenylate cyclase 2	108	5	5:7447893-7448574	TRUE	0.0689	0.0879	0.3498	0.4226	0.0517	0.2773	0.086	0.3511	0.0272	0.214	0.5189	0.0726	0.0913	0.1295	0.2264	0.1537	0.4595	0.1027	0.0606	0.1543	0.324	0.0476	0.0423	0.9013	0.5702	0.8217	0.3895	0.9328	0.7381	0.9321	0.5834	0.2795	0.8365	0.817	0.8919	0.2182	0.7935	0.9498	0.5734	0.7948	0.4924	0.6717	0.7942	0.9502
ADCY4	adenylate cyclase 4	196883	14	14:23873382-23874334	TRUE	0.1257	0.0497	0.0442	0.0526	0.0559	0.1417	0.3587	0.6964	0.1721	0.122	0.0553	0.0823	0.1904	0.1587	0.1043	0.1801	0.078	0.1314	0.0613	0.0277	0.0449	0.0309	0.0564	0.8828	0.1995	0.8607	0.4249	0.581	0.5738	0.8764	0.2381	0.2545	0.7344	0.6839	0.6578	0.1675	0.5842	0.8839	0.3263	0.7394	0.8091	0.7601	0.3712	0.8667
ADCY5	adenylate cyclase 5	111	3	3:124648852-124651990	TRUE	0.1852	0.0793	0.1172	0.1459	0.0998	0.1706	0.0838	0.1295	0.0565	0.3405	0.1594	0.0685	0.5695	0.1113	0.0822	0.174	0.1048	0.0945	0.0487	0.3375	0.0706	0.0577	0.2693	0.9293	0.7131	0.8186	0.4935	0.9126	0.9452	0.9579	0.0959	0.5382	0.8837	0.679	0.8898	0.4347	0.8743	0.9617	0.87	0.8557	0.4035	0.6751	0.846	0.9492
ADCY5	adenylate cyclase 5	111	3	3:124648852-124651990	TRUE	0.0997	0.0835	0.0868	0.0885	0.049	0.2431	0.0393	0.0962	0.0378	0.1144	0.1119	0.0438	0.3413	0.2805	0.0822	0.3547	0.6055	0.0694	0.065	0.0501	0.0755	0.0652	0.0384	0.9523	0.7061	0.6175	0.6238	0.836	0.9383	0.9507	0.0752	0.7933	0.853	0.8242	0.9232	0.5946	0.5884	0.9309	0.8381	0.8368	0.1662	0.505	0.6727	0.9588
ADCY8	adenylate cyclase 8	114	8	8:132120798-132124201	TRUE	0.0405	0.0161	0.3936	0.1638	0.5476	0.5108	0.4753	0.3637	0.0358	0.0826	0.1707	0.0421	0.0634	0.0257	0.7578	0.0235	0.1787	0.0565	0.3103	0.0725	0.5926	0.4733	0.0278	0.9423	0.6448	0.832	0.6173	0.9553	0.8925	0.9066	0.877	0.5155	0.9028	0.8183	0.9687	0.2746	0.8461	0.9626	0.7711	0.773	0.7465	0.633	0.881	0.8949
ADD2	adducin 2 isoform b	119	2	2:70847771-70849205	TRUE	0.0374	0.0869	0.1264	0.1962	0.0575	0.1541	0.024	0.5868	0.0162	0.0407	0.0682	0.0488	0.1294	0.5776	0.5912	0.1344	0.0572	0.2971	0.0256	0.0228	0.5893	0.0926	0.0472	0.9478	0.6146	0.8542	0.6267	0.5498	0.9514	0.9576	0.935	0.5576	0.864	0.8073	0.9322	0.1969	0.8574	0.9516	0.8962	0.8664	0.4476	0.7276	0.8601	0.9461
ADHFE1	alcohol dehydrogenase; iron containing; 1	137872	8	8:67506956-67507717	TRUE	0.1897	0.393	0.2175	0.2883	0.5742	0.5981	0.0867	0.6566	0.0674	0.1166	0.8039	0.8292	0.8118	0.7185	0.453	0.6574	0.2195	0.2706	0.0813	0.0639	0.5891	0.8991	0.4431	0.1166	0.7269	0.866	0.7381	0.1186	0.0624	0.7707	0.0779	0.7046	0.661	0.1897	0.153	0.6798	0.1276	0.07	0.6306	0.4521	0.8912	0.583	0.1063	0.9554
ADPN	adiponutrin	80339	22	22:42650559-42652185	TRUE	0.0731	0.0664	0.0705	0.0447	0.1482	0.0644	0.0829	0.0702	0.056	0.0723	0.0776	0.0699	0.0471	0.0506	0.0919	0.0944	0.0613	0.0586	0.0845	0.0616	0.0486	0.0478	0.0932	0.9073	0.2955	0.8156	0.118	0.1891	0.9446	0.9618	0.0772	0.6393	0.8114	0.7547	0.0649	0.1369	0.5223	0.5695	0.8483	0.0655	0.6747	0.1313	0.7657	0.9709
ADRA1D	alpha-1D-adrenergic receptor	146	20	20:4176404-4178574	TRUE	0.087	0.1902	0.6123	0.0551	0.0598	0.5203	0.1002	0.4705	0.0228	0.2123	0.7322	0.6824	0.433	0.5185	0.0385	0.1606	0.1559	0.2615	0.0878	0.2792	0.5355	0.7664	0.0802	0.9037	0.6038	0.8014	0.5815	0.9002	0.9156	0.91	0.7689	0.8113	0.7933	0.8081	0.2898	0.4152	0.7584	0.9355	0.8545	0.7238	0.7026	0.5267	0.7231	0.9291
ADRA2A	alpha-2A-adrenergic receptor	150	10	10:112825811-112829349	TRUE	0.0311	0.0356	0.2835	0.1055	0.0792	0.108	0.0361	0.1767	0.0262	0.504	0.2673	0.5799	0.1726	0.1056	0.3482	0.386	0.0727	0.073	0.5665	0.1386	0.7937	0.1574	0.1363	0.9461	0.6952	0.1959	0.5935	0.6455	0.9672	0.9729	0.6513	0.9009	0.8902	0.897	0.7782	0.6106	0.5433	0.4897	0.8101	0.0618	0.7671	0.2042	0.8622	0.9791
ADRB1	beta-1-adrenergic receptor	153	10	10:115792649-115795530	TRUE	0.3167	0.3361	0.5249	0.3664	0.5977	0.6553	0.5305	0.6227	0.4395	0.1585	0.5207	0.1056	0.1205	0.4442	0.5168	0.1484	0.1324	0.1914	0.1027	0.5116	0.0881	0.0277	0.6102	0.9715	0.6559	0.8858	0.5412	0.9504	0.9329	0.6659	0.9008	0.9238	0.8872	0.9368	0.6478	0.9228	0.8755	0.9863	0.8426	0.7404	0.9136	0.8078	0.8712	0.9449
ADRB2	adrenergic; beta-2-; receptor; surface	154	5	5:148185612-148187056	TRUE	0.0434	0.0667	0.0207	0.0538	0.0231	0.0144	0.0213	0.02	0.0124	0.0321	0.0208	0.0192	0.0766	0.0483	0.0704	0.1148	0.1259	0.0577	0.0169	0.0148	0.0153	0.0241	0.0201	0.9061	0.2062	0.5996	0.4815	0.5524	0.9305	0.9346	0.0251	0.6395	0.7449	0.6492	0.0982	0.0821	0.5206	0.9307	0.6187	0.0491	0.524	0.6275	0.6961	0.9469
AFAP	actin filament associated protein	60312	4	4:7991271-7993287	TRUE	0.089	0.1349	0.256	0.4727	0.157	0.4719	0.1089	0.1286	0.0406	0.0671	0.0845	0.3644	0.3489	0.1406	0.4565	0.2784	0.0408	0.0637	0.1426	0.1931	0.2042	0.232	0.1551	0.9211	0.7556	0.8969	0.6146	0.9292	0.958	0.9688	0.9233	0.9513	0.9477	0.9313	0.9585	0.8235	0.9418	0.9572	0.8815	0.9168	0.3866	0.7496	0.8703	0.9677
AGPAT2	1-acylglycerol-3-phosphate O-acyltransferase 2 isoform a	10555	9	9:138700778-138702457	TRUE	0.5624	0.6629	0.9081	0.3256	0.6401	0.8353	0.9208	0.0788	0.0224	0.0568	0.3557	0.5548	0.207	0.9315	0.8669	0.9213	0.8329	0.8702	0.4759	0.8147	0.4177	0.6931	0.6082	0.9078	0.224	0.8666	0.5714	0.9259	0.9478	0.7726	0.0454	0.6197	0.9265	0.9537	0.9544	0.4422	0.1848	0.9638	0.8793	0.8308	0.9652	0.8142	0.0605	0.8942
AGTR1	angiotensin II receptor; type 1	185	3	3:149898032-149898802	TRUE	0.0987	0.0688	0.1796	0.0564	0.1318	0.2028	0.1645	0.5539	0.1295	0.0988	0.1662	0.2982	0.0549	0.1008	0.1507	0.0882	0.1299	0.07	0.1426	0.0697	0.0922	0.1647	0.046	0.8686	0.2434	0.8034	0.287	0.669	0.8167	0.9184	0.964	0.9087	0.8247	0.9318	0.7753	0.1649	0.4648	0.9191	0.6954	0.82	0.1757	0.8	0.4188	0.9388
AHR	aryl hydrocarbon receptor	196	7	7:17304473-17305753	TRUE	0.0152	0.0454	0.1278	0.0314	0.1433	0.6432	0.0163	0.7126	0.0136	0.8955	0.9045	0.4567	0.74	0.1266	0.0312	0.5221	0.5189	0.0658	0.0419	0.6548	0.8503	0.2859	0.0261	0.6959	0.6374	0.0427	0.5557	0.0389	0.8299	0.0113	0.9239	0.0264	0.845	0.8595	0.0445	0.8467	0.0341	0.5598	0.5605	0.3809	0.9328	0.0161	0.5779	0.9138
AJAP1	transmembrane protein SHREW1	55966	1	1:4613727-4616670	TRUE	0.0757	0.0629	0.4202	0.604	0.1159	0.4019	0.1711	0.132	0.069	0.8593	0.5755	0.7548	0.4954	0.2609	0.2027	0.3738	0.4492	0.3958	0.1729	0.0805	0.7388	0.2847	0.1659	0.8792	0.6032	0.8657	0.2145	0.9067	0.6493	0.9416	0.5568	0.7653	0.9052	0.897	0.9127	0.7914	0.8472	0.9134	0.8097	0.8593	0.3963	0.7778	0.8141	0.9405
AK3L1	adenylate kinase 3-like 1	205	1	1:65385494-65387852	TRUE	0.075	0.1265	0.052	0.1247	0.0728	0.0399	0.0432	0.0357	0.0334	0.0401	0.0389	0.0413	0.1224	0.0686	0.1433	0.1323	0.1255	0.116	0.0505	0.0452	0.0368	0.0266	0.0479	0.8926	0.2114	0.0995	0.5322	0.8073	0.9462	0.958	0.0654	0.8868	0.8492	0.4666	0.0845	0.4421	0.1414	0.0747	0.6311	0.0664	0.0644	0.6538	0.0716	0.9647
ALDH1A2	aldehyde dehydrogenase 1A2 isoform 1	8854	15	15:56144403-56146241	TRUE	0.0519	0.0119	0.0167	0.0072	0.0294	0.0207	0.028	0.0214	0.0203	0.0296	0.0333	0.0296	0.0235	0.0121	0.0372	0.0195	0.0119	0.0206	0.0095	0.0197	0.0316	0.0281	0.0254	0.8521	0.0582	0.8056	0.0272	0.8375	0.9074	0.9408	0.0227	0.0699	0.846	0.6277	0.724	0.0157	0.8085	0.951	0.3336	0.8218	0.0285	0.4876	0.7917	0.3981
ALDH1A2	aldehyde dehydrogenase 1A2 isoform 1	8854	15	15:56144403-56146241	TRUE	0.1923	0.0432	0.042	0.0422	0.0588	0.0372	0.0456	0.0396	0.0252	0.1808	0.0394	0.0508	0.0977	0.0919	0.1346	0.051	0.0848	0.0717	0.0368	0.0562	0.03	0.0283	0.0455	0.9013	0.2939	0.8429	0.0765	0.9093	0.9376	0.9511	0.055	0.5071	0.813	0.8341	0.839	0.0624	0.8136	0.9501	0.8989	0.8426	0.0425	0.6496	0.8301	0.7257
ALDH1A3	aldehyde dehydrogenase 1A3	220	15	15:99236455-99238833	TRUE	0.0547	0.0388	0.1727	0.3398	0.375	0.6202	0.6162	0.8646	0.0245	0.12	0.5315	0.8521	0.1137	0.1613	0.3852	0.8159	0.0595	0.0622	0.2742	0.0481	0.4383	0.0733	0.1117	0.8557	0.1553	0.8583	0.3199	0.8903	0.8801	0.9687	0.9143	0.759	0.8855	0.4588	0.7877	0.3839	0.8802	0.9352	0.9072	0.9114	0.1779	0.6311	0.8073	0.9652
ALDH1A3	aldehyde dehydrogenase 1A3	220	15	15:99236455-99238833	TRUE	0.0789	0.0739	0.1128	0.1402	0.0641	0.0931	0.3484	0.5918	0.0421	0.0257	0.339	0.5305	0.8922	0.2347	0.4732	0.1137	0.0466	0.1113	0.029	0.0984	0.6863	0.5792	0.0644	0.9313	0.3368	0.889	0.6348	0.9162	0.9486	0.9604	0.8766	0.8449	0.8901	0.9222	0.9289	0.303	0.8978	0.9602	0.8812	0.9	0.4045	0.8358	0.8812	0.9661
ALDH1A3	aldehyde dehydrogenase 1A3	220	15	15:99236455-99238833	TRUE	0.0756	0.0595	0.2051	0.0506	0.055	0.0446	0.2021	0.1369	0.1472	0.0317	0.0632	0.2216	0.3195	0.0495	0.3743	0.1424	0.0615	0.0821	0.0339	0.057	0.1456	0.0706	0.2667	0.8711	0.1199	0.8688	0.3928	0.4509	0.9587	0.9674	0.7325	0.588	0.7797	0.1554	0.9557	0.0982	0.7751	0.8847	0.7808	0.7923	0.9502	0.6232	0.3163	0.9628
ALDH1L1	aldehyde dehydrogenase 1 family; member L1	10840	3	3:127381237-127382730	TRUE	0.0657	0.423	0.0887	0.0487	0.0587	0.1986	0.0915	0.4191	0.062	0.4261	0.1989	0.0701	0.2863	0.1036	0.4354	0.0841	0.088	0.0644	0.0846	0.0912	0.2474	0.1323	0.0472	0.8951	0.4923	0.8111	0.5296	0.8811	0.9173	0.9289	0.406	0.6529	0.7905	0.6127	0.9091	0.3457	0.8051	0.9234	0.5763	0.5738	0.2238	0.6014	0.731	0.9387
ALDH1L1	aldehyde dehydrogenase 1 family; member L1	10840	3	3:127381237-127382730	TRUE	0.0378	0.0474	0.0662	0.0296	0.067	0.0323	0.0315	0.0529	0.0214	0.0465	0.038	0.038	0.0828	0.0912	0.0714	0.0509	0.0363	0.0649	0.039	0.0897	0.0216	0.0218	0.0377	0.7454	0.6463	0.8749	0.4375	0.4985	0.6268	0.4496	0.1047	0.2459	0.8733	0.4702	0.7416	0.0445	0.5482	0.9333	0.2161	0.2483	0.0732	0.7951	0.8399	0.8631
ALDOC	fructose-bisphosphate aldolase C	230	17	17:23928031-23928251	TRUE	0.0942	0.0429	0.116	0.0638	0.2642	0.1445	0.0239	0.027	0.0171	0.045	0.0189	0.0737	0.0551	0.0324	0.6471	0.1006	0.0938	0.4598	0.1868	0.0199	0.0156	0.0208	0.159	0.8079	0.5402	0.4421	0.4686	0.6157	0.6388	0.9444	0.1803	0.2076	0.7157	0.5663	0.9148	0.0387	0.85	0.9417	0.6266	0.7798	0.185	0.7106	0.6787	0.6293
ALDOC	fructose-bisphosphate aldolase C	230	17	17:23928031-23928251	TRUE	0.0051	0.0115	0.0415	0.0161	0.0597	0.0256	0.0166	0.0242	0.0102	0.0224	0.0186	0.0146	0.0089	0.0098	0.6135	0.0218	0.0127	0.1536	0.0177	0.0107	0.0135	0.0208	0.0285	0.5931	0.2538	0.2577	0.1463	0.3037	0.4798	0.9217	0.0328	0.0489	0.672	0.4097	0.9123	0.013	0.8565	0.886	0.3968	0.7139	0.0246	0.6215	0.3965	0.464
ALK	anaplastic lymphoma kinase Ki-1	238	2	2:29996008-29998270	TRUE	0.0585	0.0623	0.497	0.2443	0.0448	0.6008	0.0431	0.1756	0.0719	0.0169	0.0584	0.0415	0.109	0.194	0.4869	0.2624	0.0988	0.0878	0.1276	0.0257	0.2308	0.0575	0.0533	0.8601	0.4777	0.657	0.4661	0.7768	0.9414	0.5101	0.557	0.8589	0.8336	0.8262	0.7182	0.5645	0.7863	0.9565	0.7734	0.8628	0.9281	0.7087	0.075	0.9677
ALPL	tissue non-specific alkaline phosphatase precursor	249	1	1:21707968-21709033	TRUE	0.0627	0.1617	0.0603	0.2214	0.6018	0.2078	0.3955	0.0666	0.0262	0.0424	0.7832	0.6471	0.6968	0.2898	0.0745	0.6227	0.3478	0.3169	0.617	0.7845	0.1547	0.7543	0.0575	0.9455	0.6949	0.925	0.6307	0.9574	0.8035	0.9727	0.1459	0.885	0.9498	0.9437	0.9793	0.7409	0.9317	0.9817	0.846	0.8942	0.3522	0.7898	0.8946	0.9516
ALS2CL	ALS2 C-terminal like isoform 1	259173	3	3:46709636-46710815	TRUE	0.0203	0.0184	0.011	0.017	0.0149	0.0093	0.0727	0.012	0.0128	0.0184	0.015	0.0046	0.0874	0.0479	0.5437	0.0248	0.0312	0.1602	0.0098	0.0053	0.0064	0.1756	0.0109	0.9253	0.0677	0.8232	0.5823	0.9109	0.6328	0.9534	0.0336	0.5303	0.8619	0.8864	0.1713	0.2952	0.8417	0.951	0.7155	0.7918	0.0229	0.6376	0.083	0.4427
ALX4	aristaless-like homeobox 4	60529	11	11:44281312-44281846	TRUE	0.1183	0.2743	0.0828	0.0656	0.1973	0.5809	0.1616	0.093	0.1169	0.0886	0.2423	0.0484	0.0281	0.1824	0.0616	0.0882	0.0247	0.6036	0.2648	0.0754	0.062	0.1175	0.2027	0.7278	0.0985	0.8427	0.5363	0.372	0.9456	0.8836	0.2099	0.2804	0.7296	0.0769	0.8481	0.0582	0.8848	0.8344	0.4753	0.6446	0.2112	0.8278	0.82	0.4138
ALX4	aristaless-like homeobox 4	60529	11	11:44286979-44288424	TRUE	0.0264	0.014	0.0318	0.0356	0.0554	0.061	0.0316	0.0592	0.0289	0.0276	0.0493	0.0313	0.2473	0.0245	0.2237	0.0236	0.0325	0.0663	0.0941	0.096	0.0426	0.0284	0.0259	0.9271	0.4052	0.8079	0.2218	0.1381	0.9516	0.9188	0.0752	0.6729	0.8283	0.8341	0.7482	0.3139	0.3522	0.9571	0.8188	0.6686	0.3389	0.6037	0.6837	0.9502
ALX4	aristaless-like homeobox 4	60529	11	11:44286979-44288424	TRUE	0.0183	0.0522	0.0297	0.044	0.0376	0.0287	0.0287	0.051	0.0319	0.1	0.0226	0.0338	0.0573	0.0614	0.0652	0.0872	0.074	0.0666	0.0176	0.0235	0.0192	0.0283	0.0298	0.7604	0.2481	0.8019	0.0928	0.147	0.9066	0.9365	0.0222	0.0515	0.8235	0.8389	0.6501	0.0684	0.3749	0.8332	0.6781	0.4766	0.0227	0.503	0.3664	0.7874
ALX4	aristaless-like homeobox 4	60529	11	11:44282161-44283221	TRUE	0.0448	0.0771	0.0361	0.0251	0.222	0.4709	0.1542	0.0805	0.0226	0.0452	0.0215	0.0266	0.0529	0.0743	0.0665	0.0185	0.0162	0.492	0.0212	0.0907	0.0134	0.0211	0.4114	0.8946	0.029	0.8135	0.1109	0.3209	0.8908	0.7372	0.3324	0.4563	0.4626	0.6267	0.3583	0.1522	0.8373	0.8591	0.4529	0.7777	0.7206	0.638	0.7525	0.9246
ALX4	aristaless-like homeobox 4	60529	11	11:44286979-44288424	TRUE	0.0091	0.0363	0.0695	0.0493	0.1491	0.0624	0.3261	0.0498	0.1196	0.1203	0.044	0.0419	0.0411	0.0861	0.2731	0.0541	0.0381	0.039	0.0462	0.0301	0.0437	0.0827	0.0434	0.7503	0.5429	0.767	0.3489	0.8073	0.9603	0.9714	0.4893	0.5515	0.8792	0.8693	0.3567	0.2795	0.8358	0.7813	0.9053	0.87	0.4804	0.6162	0.7929	0.9639
AMPH	amphiphysin isoform 1	273	7	7:38636784-38637861	TRUE	0.0585	0.0259	0.0811	0.1441	0.1001	0.1597	0.0383	0.2976	0.03	0.6411	0.0687	0.0307	0.0463	0.082	0.0444	0.1527	0.0576	0.0638	0.0303	0.027	0.059	0.2059	0.0313	0.927	0.6599	0.6233	0.6325	0.6164	0.9523	0.9687	0.0958	0.6421	0.8873	0.9067	0.403	0.66	0.6421	0.9409	0.7189	0.6973	0.7507	0.7978	0.8834	0.9679
ANKMY1	ankyrin repeat and MYND domain containing 1 isoform 1	51281	2	2:241145163-241146539	TRUE	0.4203	0.2617	0.7145	0.4811	0.658	0.6981	0.836	0.1457	0.0336	0.3848	0.0757	0.7227	0.2211	0.0873	0.6625	0.0805	0.5042	0.5064	0.7197	0.085	0.6338	0.7055	0.2936	0.932	0.7935	0.8983	0.6524	0.9426	0.9356	0.9567	0.6272	0.9218	0.9142	0.9208	0.9454	0.9385	0.9123	0.9423	0.9222	0.8704	0.9571	0.6787	0.8687	0.9466
ANKRD15	ankyrin repeat domain protein 15 isoform b	23189	9	9:493853-495887	TRUE	0.1572	0.1412	0.2549	0.5813	0.7333	0.6142	0.0846	0.1693	0.0628	0.0176	0.4059	0.0743	0.1192	0.5467	0.5183	0.1676	0.1188	0.2569	0.092	0.0802	0.2661	0.1001	0.074	0.9279	0.295	0.569	0.5438	0.6255	0.9425	0.9463	0.8347	0.9055	0.8087	0.8435	0.8931	0.3852	0.8211	0.6023	0.8805	0.8799	0.7794	0.68	0.7997	0.9298
ANKRD38	ankyrin repeat domain 38	163782	1	1:62556581-62557855	TRUE	0.0595	0.0342	0.2063	0.2999	0.0508	0.524	0.0091	0.1778	0.0263	0.032	0.2676	0.0255	0.1899	0.1409	0.0614	0.1059	0.0938	0.0508	0.0247	0.0408	0.2737	0.2636	0.0808	0.6683	0.5932	0.2007	0.6035	0.8368	0.8165	0.7626	0.031	0.6249	0.7918	0.8872	0.9404	0.5249	0.8629	0.94	0.0319	0.8674	0.6274	0.6735	0.611	0.9599
ANXA5	annexin 5	308	4	4:122836740-122838115	TRUE	0.0147	0.0345	0.0522	0.0259	0.0445	0.0326	0.0358	0.0417	0.0298	0.0326	0.0604	0.0349	0.0404	0.0313	0.0625	0.0273	0.0394	0.0408	0.0338	0.0451	0.036	0.0248	0.0453	0.8714	0.1043	0.8543	0.0447	0.7693	0.4834	0.6956	0.047	0.034	0.433	0.8681	0.7885	0.037	0.4643	0.9224	0.5187	0.8057	0.729	0.7123	0.6255	0.6628
AOX1	aldehyde oxidase 1	316	2	2:201158654-201159798	TRUE	0.0509	0.0231	0.0911	0.0167	0.3449	0.1752	0.0508	0.0329	0.0142	0.6721	0.0979	0.3631	0.2082	0.0405	0.0461	0.272	0.0292	0.3006	0.0275	0.4328	0.6818	0.3953	0.354	0.936	0.4068	0.922	0.614	0.1837	0.5775	0.6484	0.6073	0.0379	0.9348	0.9376	0.8315	0.2028	0.9292	0.0778	0.7775	0.8471	0.7731	0.7311	0.5478	0.9498
AP3B2	adaptor-related protein complex 3; beta 2 subunit	8120	15	15:81174962-81176216	TRUE	0.0212	0.0339	0.048	0.029	0.057	0.036	0.037	0.0385	0.0496	0.0429	0.0428	0.0302	0.0287	0.0319	0.041	0.0291	0.0493	0.0367	0.0275	0.031	0.026	0.0233	0.0398	0.904	0.3425	0.8197	0.5488	0.0377	0.7501	0.9575	0.0481	0.0485	0.8332	0.5521	0.6131	0.0543	0.4879	0.9598	0.7073	0.0499	0.2599	0.3216	0.771	0.9608
APP	amyloid beta A4 protein precursor; isoform a	351	21	21:26463578-26465493	TRUE	0.0186	0.0543	0.0395	0.4936	0.0439	0.0549	0.0449	0.0945	0.0305	0.0364	0.0611	0.0429	0.124	0.0879	0.0954	0.0665	0.0665	0.0575	0.0473	0.0346	0.216	0.0593	0.0957	0.9595	0.1516	0.0777	0.5467	0.9188	0.9658	0.9006	0.0535	0.0784	0.5512	0.8819	0.0751	0.1079	0.8325	0.8623	0.8822	0.899	0.0293	0.6422	0.6046	0.9585
AQP5	aquaporin 5	362	12	12:48640978-48642462	TRUE	0.1803	0.6129	0.3595	0.1078	0.2252	0.5514	0.5057	0.8483	0.088	0.114	0.3719	0.2746	0.3926	0.4003	0.1768	0.6034	0.2158	0.5004	0.3249	0.1537	0.4645	0.866	0.4003	0.9238	0.7867	0.8836	0.7123	0.9323	0.9497	0.9566	0.3346	0.8769	0.8924	0.9213	0.832	0.4	0.8931	0.9597	0.9244	0.9061	0.9564	0.8811	0.9305	0.9541
ARHGAP22	Rho GTPase activating protein 2	58504	10	10:49482557-49483450	TRUE	0.1108	0.4676	0.0809	0.0724	0.1127	0.1183	0.5797	0.0561	0.1137	0.3554	0.0856	0.0551	0.0369	0.0271	0.0633	0.1217	0.0546	0.0918	0.0527	0.0726	0.0997	0.0621	0.2399	0.2672	0.1044	0.8654	0.0892	0.8541	0.1487	0.1513	0.5533	0.1564	0.0889	0.8893	0.8105	0.0609	0.9118	0.3503	0.4623	0.8154	0.8444	0.6007	0.0575	0.8364
ARHGAP8	Rho GTPase activating protein 8 isoform 2	23779	22	22:43526353-43527697	TRUE	0.0127	0.0177	0.3136	0.3034	0.2618	0.16	0.1454	0.0498	0.1343	0.4109	0.1017	0.0866	0.0631	0.3357	0.0554	0.034	0.0304	0.3846	0.1446	0.3438	0.1502	0.287	0.0653	0.7762	0.4142	0.8642	0.1512	0.9012	0.9	0.9359	0.846	0.4446	0.8399	0.8419	0.6348	0.0398	0.8107	0.9541	0.7098	0.7271	0.5657	0.5136	0.7395	0.9179
ARHGEF10	Rho guanine nucleotide exchange factor 10	9639	8	8:1758695-1760473	TRUE	0.0503	0.3536	0.1533	0.4092	0.1094	0.0436	0.0279	0.773	0.0194	0.2075	0.149	0.0388	0.1371	0.3882	0.5814	0.1539	0.0918	0.1118	0.1094	0.2173	0.1919	0.1101	0.0477	0.901	0.3756	0.7954	0.2905	0.441	0.8629	0.9209	0.3113	0.6347	0.8147	0.5865	0.8827	0.3142	0.7927	0.9168	0.8049	0.7962	0.9151	0.6159	0.7225	0.913
ARHGEF12	Rho guanine nucleotide exchange factor (GEF) 12	23365	11	11:119711510-119713424	TRUE	0.0624	0.0854	0.1603	0.0857	0.115	0.1272	0.1043	0.1115	0.0759	0.4635	0.0846	0.4861	0.1186	0.2057	0.0988	0.1166	0.0874	0.0903	0.0606	0.0596	0.3868	0.0569	0.0821	0.8659	0.5487	0.7856	0.3329	0.6266	0.9126	0.9141	0.1586	0.525	0.83	0.609	0.8859	0.2341	0.557	0.6977	0.44	0.8017	0.4443	0.658	0.7361	0.8795
ARMC3	armadillo repeat containing 3	219681	10	10:23256689-23257228	TRUE	0.0789	0.0365	0.1288	0.0456	0.0651	0.039	0.0436	0.0608	0.0394	0.0379	0.0391	0.0335	0.2669	0.0564	0.1062	0.06	0.0613	0.0757	0.0285	0.4905	0.0269	0.0284	0.0289	0.8436	0.2608	0.4334	0.3156	0.2224	0.8582	0.8997	0.0303	0.2587	0.7347	0.1918	0.6316	0.4544	0.7518	0.9033	0.5992	0.3904	0.0885	0.0246	0.3687	0.8741
ARNT2	aryl hydrocarbon receptor nuclear translocator 2	9915	15	15:78482994-78484493	TRUE	0.0405	0.0555	0.1453	0.0522	0.0543	0.2068	0.0135	0.3278	0.0081	0.0631	0.3027	0.0299	0.1278	0.4639	0.4689	0.0835	0.0626	0.1381	0.3239	0.0271	0.1697	0.0407	0.043	0.9206	0.6955	0.8196	0.6221	0.8284	0.9412	0.9446	0.8904	0.4684	0.822	0.8228	0.9002	0.2188	0.807	0.951	0.6962	0.7458	0.0297	0.6862	0.7628	0.9715
ARNT2	aryl hydrocarbon receptor nuclear translocator 2	9915	15	15:78482994-78484493	TRUE	0.161	0.0625	0.079	0.3885	0.0605	0.488	0.458	0.1537	0.1446	0.1543	0.2599	0.4029	0.5623	0.191	0.3515	0.2382	0.709	0.4865	0.0679	0.0281	0.0506	0.0317	0.0858	0.9101	0.5187	0.8392	0.4004	0.9194	0.9383	0.9466	0.5933	0.4008	0.8579	0.8309	0.9066	0.4372	0.8242	0.9647	0.8998	0.8192	0.0504	0.6528	0.8205	0.9601
ARNTL	aryl hydrocarbon receptor nuclear translocator-like isoform a	406	11	11:13254978-13257423	TRUE	0.0835	0.1296	0.2573	0.1103	0.1073	0.0614	0.0575	0.6602	0.0579	0.6974	0.0783	0.2533	0.1745	0.4566	0.1873	0.1175	0.1584	0.1293	0.0765	0.5546	0.0971	0.5418	0.062	0.9281	0.6321	0.1928	0.1965	0.2701	0.9002	0.8961	0.1324	0.866	0.8215	0.8163	0.9043	0.5814	0.4707	0.4965	0.2505	0.0784	0.6186	0.1242	0.8051	0.8947
ART5	ADP-ribosyltransferase 5 precursor	116969	11	11:3619889-3620483	TRUE	0.0317	0.3956	0.0477	0.0314	0.0883	0.0319	0.0515	0.0503	0.0197	0.0256	0.0323	0.0209	0.0577	0.0602	0.2812	0.2119	0.0549	0.059	0.1054	0.0278	0.0377	0.0293	0.0234	0.9113	0.1188	0.837	0.4144	0.5204	0.7537	0.9576	0.6097	0.7799	0.8629	0.5002	0.1367	0.0401	0.6049	0.5768	0.4037	0.8184	0.5521	0.5735	0.801	0.9585
ASAM	adipocyte-specific adhesion molecule	79827	11	11:122570563-122572659	TRUE	0.14	0.0518	0.2913	0.4774	0.1518	0.1309	0.8871	0.0413	0.0202	0.0361	0.4332	0.131	0.1402	0.4858	0.1607	0.1479	0.4551	0.5037	0.0298	0.0191	0.0808	0.3062	0.2729	0.9208	0.2867	0.8739	0.6958	0.9483	0.5984	0.9496	0.0785	0.782	0.6295	0.9008	0.4204	0.2812	0.6472	0.9768	0.8013	0.8143	0.2559	0.7749	0.8706	0.9707
ASCL2	achaete-scute complex homolog-like 2	430	11	11:2246594-2249861	TRUE	0.112	0.2313	0.3245	0.5528	0.1496	0.099	0.2234	0.7131	0.0751	0.3593	0.2138	0.8482	0.6404	0.5838	0.5938	0.7892	0.3056	0.2702	0.0756	0.5755	0.5541	0.4612	0.1123	0.9509	0.7792	0.9212	0.7112	0.9594	0.9656	0.967	0.7104	0.9655	0.9584	0.9385	0.5624	0.6056	0.9367	0.9833	0.8358	0.9246	0.7794	0.8191	0.9152	0.9804
ASNS	asparagine synthetase	440	7	7:97339002-97340001	TRUE	0.0514	0.0622	0.1099	0.0893	0.1622	0.2212	0.0425	0.0387	0.0228	0.0552	0.0367	0.0476	0.1645	0.0969	0.2684	0.1022	0.1217	0.2125	0.031	0.0341	0.0496	0.042	0.0646	0.9213	0.4435	0.5016	0.0841	0.8455	0.9264	0.7586	0.0189	0.0507	0.854	0.3612	0.7046	0.5673	0.6807	0.7727	0.2494	0.839	0.9319	0.7669	0.8035	0.8834
ASNS	asparagine synthetase	440	7	7:97339002-97340001	TRUE	0.0329	0.024	0.1751	0.041	0.1285	0.0643	0.0707	0.0699	0.0823	0.2027	0.0663	0.0419	0.0326	0.0238	0.0539	0.0429	0.0396	0.1142	0.0687	0.0739	0.0512	0.0796	0.0783	0.8659	0.2098	0.3999	0.0396	0.847	0.9266	0.9095	0.0668	0.0447	0.7934	0.6154	0.3412	0.4397	0.7501	0.9076	0.1709	0.7536	0.8867	0.593	0.7749	0.8117
ASTN	astrotactin isoform 2	460	1	1:175399886-175401085	TRUE	0.2247	0.1003	0.1649	0.091	0.1694	0.1733	0.1325	0.0889	0.1487	0.1567	0.128	0.1629	0.1732	0.1547	0.6328	0.1156	0.3409	0.1247	0.6031	0.1472	0.3784	0.0936	0.1837	0.8245	0.6733	0.8566	0.5961	0.7165	0.6627	0.9274	0.7131	0.6476	0.9067	0.2663	0.3788	0.1367	0.547	0.7476	0.3932	0.8756	0.9257	0.7512	0.8679	0.9214
ASTN2	astrotactin 2 isoform d	23245	9	9:119217706-119217908	TRUE	0.0719	0.0267	0.2073	0.0404	0.6645	0.1061	0.0777	0.1414	0.0317	0.7111	0.1167	0.1231	0.2913	0.3673	0.3007	0.0688	0.1224	0.0413	0.0332	0.0727	0.5513	0.5082	0.0736	0.8534	0.312	0.8257	0.3334	0.8894	0.5682	0.5297	0.7757	0.5127	0.8403	0.5841	0.3395	0.7885	0.4582	0.912	0.4203	0.7124	0.8587	0.4707	0.6862	0.8728
ATOH1	atonal homolog 1	474	4	4:94968356-94970368	TRUE	0.0475	0.0402	0.089	0.1031	0.1658	0.0615	0.0595	0.0739	0.055	0.2276	0.0896	0.0524	0.3289	0.0436	0.1179	0.4472	0.0346	0.0787	0.2286	0.0692	0.1319	0.439	0.095	0.8666	0.3694	0.7369	0.1343	0.7891	0.6874	0.9012	0.0369	0.4251	0.8103	0.2025	0.7747	0.1058	0.5308	0.9217	0.4187	0.5882	0.4902	0.499	0.766	0.8581
ATOH1	atonal homolog 1	474	4	4:94968356-94970368	TRUE	0.136	0.1518	0.0376	0.0535	0.049	0.0352	0.0242	0.0866	0.0264	0.0254	0.0424	0.0427	0.1741	0.1544	0.1978	0.1136	0.1712	0.126	0.0272	0.044	0.0418	0.0281	0.0343	0.8386	0.6536	0.6496	0.3253	0.7813	0.6533	0.9191	0.0339	0.2862	0.832	0.3568	0.5211	0.2693	0.5331	0.9482	0.6284	0.7256	0.2127	0.6788	0.6589	0.9569
ATP6V1C2	ATPase; H+ transporting; lysosomal 42kDa; V1 subunit C isoform 2	245973	2	2:10778427-10779952	TRUE	0.1171	0.0424	0.0479	0.1012	0.0978	0.0495	0.033	0.1562	0.0305	0.24	0.0504	0.0279	0.4226	0.1042	0.6458	0.3677	0.4868	0.4024	0.4386	0.0497	0.258	0.6896	0.0555	0.8273	0.3467	0.8537	0.3805	0.8331	0.9534	0.9628	0.9285	0.7786	0.9248	0.5301	0.7939	0.249	0.9023	0.9446	0.728	0.8499	0.6868	0.4435	0.8636	0.9637
ATP8A2	ATPase; aminophospholipid transporter-like; Class I; type 8A; member 2	51761	13	13:24940557-24941659	TRUE	0.147	0.0667	0.0558	0.1243	0.0506	0.0626	0.0423	0.1136	0.0252	0.0911	0.0635	0.0486	0.1378	0.063	0.5304	0.2414	0.136	0.084	0.0385	0.0511	0.0481	0.0473	0.06	0.9307	0.7267	0.8443	0.6596	0.9061	0.927	0.9463	0.6483	0.5309	0.8776	0.8835	0.8957	0.5066	0.853	0.9485	0.9106	0.8701	0.9279	0.7883	0.8111	0.9466
ATP9A	ATPase; Class II; type 9A	10079	20	20:49816398-49818976	TRUE	0.0436	0.0723	0.3457	0.4223	0.1747	0.2228	0.0457	0.0792	0.0421	0.3538	0.3224	0.0507	0.2446	0.0966	0.1523	0.2371	0.1128	0.1389	0.0432	0.4621	0.0827	0.0739	0.047	0.966	0.4674	0.5846	0.5755	0.5871	0.9201	0.9503	0.3201	0.6242	0.9263	0.9319	0.1397	0.2681	0.7247	0.9853	0.8449	0.8258	0.9337	0.6511	0.8241	0.8949
ATPAF1	ATP synthase mitochondrial F1 complex assembly factor 1	64756	1	1:46906182-46907097	TRUE	0.1815	0.1142	0.416	0.0466	0.1967	0.077	0.0425	0.0967	0.4524	0.1783	0.6112	0.127	0.5792	0.06	0.659	0.107	0.0617	0.3282	0.172	0.6118	0.5922	0.058	0.1631	0.9392	0.7516	0.5641	0.5954	0.5803	0.9471	0.9324	0.0481	0.1407	0.8832	0.5681	0.757	0.869	0.864	0.6141	0.7798	0.6664	0.9284	0.4161	0.6775	0.9344
AXIN1	axin 1 isoform b	8312	16	16:341791-343515	TRUE	0.4307	0.2157	0.4846	0.1011	0.7296	0.0636	0.9258	0.2185	0.1549	0.063	0.5058	0.0554	0.0757	0.6818	0.5815	0.562	0.2657	0.6352	0.952	0.309	0.0517	0.0593	0.0842	0.8734	0.1133	0.8679	0.3319	0.9396	0.9139	0.8667	0.0539	0.1751	0.8358	0.9169	0.9512	0.0504	0.9003	0.9637	0.8908	0.8372	0.2648	0.7307	0.0857	0.3647
B3GALT3	UDP-Gal:betaGlcNAc beta 1;3-galactosyltransferase 3	8706	3	3:162305002-162306113	TRUE	0.0353	0.0265	0.0411	0.0167	0.0516	0.0237	0.7245	0.056	0.0217	0.0328	0.0472	0.0385	0.017	0.017	0.0266	0.2035	0.047	0.064	0.0315	0.0351	0.3968	0.1055	0.0262	0.9168	0.3735	0.9024	0.671	0.0713	0.5785	0.9599	0.0427	0.0214	0.9276	0.9427	0.5974	0.1036	0.6558	0.9658	0.922	0.8888	0.043	0.5596	0.883	0.9582
B3GNT4	beta-1;3-N-acetylglucosaminyltransferase bGnT-4	79369	12	12:121253265-121255264	TRUE	0.057	0.0708	0.1912	0.1981	0.0989	0.0291	0.019	0.3686	0.0159	0.0126	0.0356	0.0526	0.4365	0.0887	0.1189	0.1436	0.163	0.1468	0.0278	0.0244	0.056	0.036	0.033	0.9471	0.3551	0.559	0.5007	0.3882	0.8643	0.9613	0.1058	0.4526	0.8354	0.5896	0.207	0.1392	0.5809	0.8901	0.6882	0.7129	0.0417	0.1399	0.709	0.9418
B3GNT5	beta-1;3-N-acetylglucosaminyltransferase bGnT-5	84002	3	3:184453437-184455435	TRUE	0.0525	0.0151	0.0234	0.0288	0.0625	0.017	0.0207	0.0409	0.0235	0.0372	0.0354	0.0248	0.0609	0.0215	0.0234	0.017	0.0251	0.0286	0.0298	0.0421	0.1453	0.6205	0.05	0.8551	0.3235	0.7857	0.3012	0.392	0.9252	0.9307	0.0285	0.0312	0.7769	0.6279	0.2297	0.4368	0.6741	0.9141	0.7377	0.411	0.025	0.5933	0.7389	0.9075
B4GALNT3	beta 1;4-N-acetylgalactosaminyltransferase-transferase-III	283358	12	12:438789-441115	TRUE	0.0294	0.0922	0.1171	0.0452	0.1597	0.1174	0.078	0.5014	0.0498	0.0506	0.0612	0.1388	0.0878	0.2601	0.1313	0.0646	0.0294	0.0772	0.0511	0.637	0.2034	0.1007	0.0841	0.7687	0.5148	0.8289	0.51	0.8445	0.7543	0.8657	0.0756	0.5554	0.888	0.5085	0.5732	0.4755	0.6601	0.5633	0.6136	0.7861	0.1174	0.5722	0.8508	0.9247
BARX2	BarH-like homeobox 2	8538	11	11:128747602-128751758	TRUE	0.0553	0.0721	0.0423	0.0478	0.0659	0.4095	0.0372	0.0304	0.0326	0.0775	0.0483	0.0315	0.0936	0.0853	0.1	0.0562	0.0886	0.0638	0.041	0.0442	0.2481	0.0315	0.0468	0.8593	0.1625	0.4459	0.1798	0.8892	0.6089	0.8884	0.034	0.2496	0.8327	0.874	0.4139	0.0925	0.8265	0.9467	0.2467	0.8197	0.0641	0.3516	0.2553	0.8956
BARX2	BarH-like homeobox 2	8538	11	11:128747602-128751758	TRUE	0.0222	0.0233	0.0156	0.015	0.0312	0.0114	0.0187	0.0227	0.0119	0.0272	0.022	0.0137	0.023	0.0231	0.0245	0.0264	0.023	0.0185	0.0116	0.013	0.0116	0.0138	0.0174	0.9092	0.059	0.253	0.0902	0.8483	0.6248	0.9502	0.0476	0.0147	0.7477	0.4586	0.5037	0.028	0.7601	0.9447	0.31	0.833	0.0125	0.2837	0.6697	0.9056
BASP1	brain abundant; membrane attached signal protein 1	10409	5	5:17269236-17272496	TRUE	0.0699	0.3897	0.0975	0.114	0.0504	0.435	0.1073	0.1593	0.3841	0.5231	0.1578	0.0709	0.092	0.0886	0.4713	0.157	0.0654	0.1236	0.5572	0.4128	0.5992	0.1705	0.1059	0.8966	0.6705	0.8704	0.4618	0.8939	0.9065	0.9165	0.8341	0.9029	0.8398	0.7943	0.1864	0.6995	0.8288	0.9089	0.8049	0.8055	0.2427	0.5516	0.868	0.9337
BCAM	basal cell adhesion molecule isoform 1 precursor	4059	19	19:50003793-50004432	TRUE	0.2005	0.8448	0.0981	0.1032	0.1056	0.0431	0.1942	0.0456	0.0389	0.0543	0.576	0.6401	0.3906	0.1262	0.164	0.054	0.1203	0.1403	0.0583	0.0217	0.0407	0.5032	0.0355	0.7912	0.2735	0.9302	0.3714	0.745	0.7789	0.0785	0.7932	0.191	0.6853	0.9524	0.1759	0.2543	0.9305	0.7089	0.5331	0.8168	0.5975	0.9076	0.6639	0.5606
BCAN	brevican isoform 2	63827	1	1:154878094-154879230	TRUE	0.2035	0.0398	0.2094	0.1381	0.0795	0.5013	0.5281	0.0497	0.0572	0.0234	0.1359	0.0242	0.0818	0.0304	0.0697	0.0688	0.0331	0.0889	0.0237	0.0395	0.0503	0.0356	0.1891	0.6526	0.3634	0.7868	0.4041	0.8684	0.657	0.8354	0.0878	0.4127	0.766	0.6846	0.8493	0.2539	0.2604	0.9085	0.4905	0.5046	0.4708	0.7033	0.0876	0.9261
BCAR1	breast cancer anti-estrogen resistance 1	9564	16	16:73841913-73843511	TRUE	0.0228	0.39	0.0775	0.2753	0.0683	0.2551	0.0416	0.5475	0.0258	0.153	0.0407	0.0341	0.5117	0.0572	0.2938	0.5665	0.0503	0.1116	0.0275	0.1312	0.6717	0.0216	0.0468	0.9236	0.623	0.8187	0.511	0.9114	0.9418	0.9581	0.0596	0.4623	0.8423	0.8574	0.8835	0.3951	0.7891	0.9591	0.7547	0.8558	0.1413	0.6042	0.749	0.9625
BCAR3	breast cancer antiestrogen resistance 3	8412	1	1:93918770-93920318	TRUE	0.1414	0.0741	0.1951	0.0473	0.204	0.5456	0.0738	0.4376	0.0298	0.1945	0.4335	0.2311	0.35	0.0677	0.0855	0.0932	0.0652	0.1768	0.4933	0.1947	0.3803	0.4381	0.1819	0.935	0.6	0.6091	0.4549	0.5855	0.9124	0.9477	0.065	0.7965	0.8394	0.8789	0.9352	0.8584	0.8099	0.9539	0.8346	0.7126	0.738	0.5624	0.7893	0.9304
BHLHB5	basic helix-loop-helix domain containing; class B; 5	27319	8	8:65655391-65657180	TRUE	0.0252	0.0315	0.2033	0.0414	0.1915	0.205	0.0733	0.3604	0.0808	0.1442	0.1366	0.1249	0.1178	0.0479	0.0593	0.0305	0.036	0.0206	0.09	0.1204	0.2062	0.1621	0.0771	0.9475	0.6991	0.8465	0.5989	0.8223	0.8521	0.9331	0.1549	0.23	0.9402	0.9208	0.5557	0.0995	0.8291	0.9493	0.8194	0.8802	0.21	0.7502	0.8164	0.9039
BM88	BM88 antigen	51286	11	11:779778-780374	TRUE	0.0415	0.0245	0.0577	0.028	0.1479	0.3468	0.1547	0.046	0.0263	0.0313	0.0553	0.0423	0.0258	0.0315	0.0441	0.0334	0.0308	0.0929	0.0401	0.0451	0.0169	0.0386	0.0556	0.9479	0.1407	0.6523	0.0489	0.9073	0.9208	0.8753	0.0599	0.4291	0.7749	0.7982	0.8196	0.0378	0.8204	0.9768	0.8937	0.8723	0.078	0.7761	0.0658	0.962
BMP2	bone morphogenetic protein 2 precursor	650	20	20:6695923-6697667	TRUE	0.0198	0.0255	0.0834	0.0233	0.0564	0.8328	0.0877	0.0577	0.0239	0.0894	0.0597	0.0396	0.0238	0.0714	0.3246	0.1018	0.0229	0.0356	0.0418	0.0406	0.0416	0.046	0.048	0.9261	0.1239	0.4517	0.3911	0.6005	0.6776	0.6583	0.4999	0.1215	0.9049	0.1187	0.0495	0.4301	0.9065	0.962	0.7379	0.5937	0.921	0.5721	0.8537	0.9406
BMP3	bone morphogenetic protein 3 (osteogenic) precursor	651	4	4:82170730-82171988	TRUE	0.0607	0.0286	0.0648	0.0392	0.0606	0.0279	0.018	0.8538	0.0152	0.0444	0.0416	0.1405	0.4514	0.1732	0.0514	0.1164	0.0792	0.0514	0.0223	0.0552	0.0667	0.3495	0.049	0.7698	0.4246	0.8084	0.5145	0.7529	0.8949	0.9725	0.033	0.8252	0.0594	0.8856	0.807	0.557	0.9108	0.9697	0.0919	0.9009	0.9618	0.7987	0.0561	0.9659
BMP4	bone morphogenetic protein 4 preproprotein	652	14	14:53492999-53493694	TRUE	0.0444	0.0772	0.178	0.0821	0.1439	0.2435	0.0478	0.1968	0.0326	0.0502	0.2365	0.0477	0.2173	0.0436	0.098	0.1204	0.0701	0.0876	0.0516	0.1039	0.1398	0.0734	0.3242	0.8717	0.0672	0.785	0.4231	0.9014	0.8999	0.9442	0.2904	0.5808	0.4276	0.8654	0.9279	0.0578	0.8217	0.9248	0.8286	0.1509	0.047	0.1186	0.4941	0.6512
BMP7	bone morphogenetic protein 7 precursor	655	20	20:55273504-55275954	TRUE	0.1037	0.0981	0.2987	0.5702	0.0645	0.2689	0.5095	0.3916	0.4235	0.0327	0.7592	0.1782	0.8813	0.127	0.3425	0.5428	0.1267	0.1071	0.0703	0.0314	0.3428	0.5361	0.039	0.9298	0.3189	0.8236	0.5708	0.9102	0.9426	0.9464	0.7561	0.4037	0.8353	0.8739	0.9321	0.0906	0.8257	0.7582	0.904	0.856	0.3174	0.6381	0.8121	0.9575
BMP8B	bone morphogenetic protein 8B preproprotein	656	1	1:40026174-40027831	TRUE	0.1153	0.0803	0.1986	0.1936	0.3839	0.7698	0.1209	0.2594	0.0208	0.1119	0.464	0.2051	0.5888	0.2692	0.2214	0.6153	0.1657	0.4801	0.2418	0.1754	0.4819	0.6385	0.1118	0.9109	0.7687	0.8012	0.6494	0.8858	0.9107	0.931	0.8509	0.8469	0.8182	0.7703	0.5642	0.5097	0.8014	0.9268	0.9214	0.7958	0.5357	0.6639	0.7953	0.9651
BNC1	basonuclin 1	646	15	15:81742719-81745331	TRUE	0.1799	0.5532	0.0958	0.1691	0.0807	0.0666	0.1129	0.0899	0.037	0.3684	0.1257	0.0511	0.2125	0.5109	0.3181	0.3611	0.2354	0.1306	0.6161	0.0723	0.364	0.0512	0.0493	0.9229	0.4789	0.8379	0.6334	0.8076	0.894	0.9611	0.2699	0.266	0.8313	0.7589	0.9124	0.4909	0.8076	0.9472	0.1866	0.6811	0.6377	0.6506	0.7928	0.9681
BNC1	basonuclin 1	646	15	15:81742719-81745331	TRUE	0.0156	0.0135	0.033	0.0212	0.0658	0.0683	0.0267	0.0435	0.0214	0.0341	0.0364	0.0257	0.0197	0.0203	0.0384	0.0134	0.0245	0.0118	0.0169	0.0691	0.7227	0.0493	0.0248	0.8611	0.5858	0.8423	0.1911	0.6946	0.9462	0.9418	0.7529	0.4447	0.8603	0.8545	0.9215	0.3717	0.8374	0.9526	0.6099	0.7295	0.1823	0.5249	0.8204	0.9541
BNC1	basonuclin 1	646	15	15:81742719-81745331	TRUE	0.0963	0.1026	0.1253	0.1017	0.1829	0.5519	0.0809	0.093	0.0282	0.0743	0.5805	0.1048	0.4778	0.1754	0.4437	0.1229	0.1235	0.1374	0.116	0.0693	0.6425	0.4363	0.0696	0.7608	0.4759	0.8167	0.3979	0.8587	0.9373	0.9418	0.933	0.5035	0.8742	0.6875	0.852	0.1656	0.8614	0.9022	0.6806	0.7736	0.9283	0.5975	0.8466	0.9196
BNIP3	BCL2/adenovirus E1B 19kD-interacting protein 3	664	10	10:133644338-133646745	TRUE	0.0727	0.0746	0.2316	0.1716	0.3674	0.498	0.0829	0.5634	0.0362	0.2291	0.1814	0.5236	0.5545	0.2111	0.4239	0.5702	0.0911	0.3637	0.0994	0.0701	0.2584	0.151	0.0984	0.9368	0.7565	0.7727	0.4976	0.7565	0.9501	0.9657	0.4749	0.812	0.9137	0.9205	0.5154	0.5228	0.9137	0.9727	0.907	0.8789	0.2897	0.7977	0.9109	0.9689
BOK	BCL2-related ovarian killer	666	2	2:242146490-242147939	TRUE	0.0227	0.0212	0.3094	0.0194	0.3473	0.5062	0.0195	0.3262	0.0196	0.4674	0.0427	0.0924	0.2527	0.1717	0.2662	0.3353	0.0318	0.0848	0.0485	0.3412	0.3931	0.6906	0.0337	0.9239	0.7563	0.8566	0.6186	0.9243	0.9065	0.9214	0.603	0.6162	0.886	0.8751	0.9402	0.8725	0.8735	0.9596	0.8753	0.7524	0.9215	0.7363	0.8041	0.9346
BOLL	boule isoform 2	66037	2	2:198357531-198360409	TRUE	0.1061	0.0428	0.0708	0.0302	0.0654	0.6335	0.0392	0.0407	0.6104	0.5168	0.6033	0.1475	0.0931	0.4164	0.1452	0.1588	0.1062	0.1701	0.0309	0.0622	0.561	0.0362	0.079	0.8714	0.2518	0.722	0.409	0.7272	0.9002	0.9185	0.0214	0.6863	0.7421	0.446	0.8655	0.1351	0.7512	0.8871	0.7007	0.7743	0.1931	0.5173	0.4158	0.9295
BRSK2	BR serine/threonine kinase 2	9024	11	11:1366566-1368933	TRUE	0.0642	0.0549	0.1811	0.02	0.0944	0.7206	0.0588	0.1276	0.041	0.0377	0.5049	0.0308	0.2068	0.5196	0.1765	0.064	0.0381	0.044	0.0454	0.0425	0.7462	0.7823	0.1483	0.826	0.6738	0.8517	0.5386	0.6069	0.9273	0.9636	0.8619	0.9304	0.8725	0.728	0.1968	0.4902	0.8679	0.9118	0.8423	0.9087	0.9278	0.8426	0.8944	0.9659
BRUNOL6	bruno-like 6; RNA binding protein	60677	15	15:70398880-70400071	TRUE	0.0046	0.0105	0.0391	0.0142	0.018	0.0744	0.0211	0.0428	0.0177	0.0177	0.0208	0.0261	0.0256	0.0086	0.013	0.0214	0.0194	0.0157	0.0185	0.031	0.0212	0.013	0.0324	0.9209	0.0242	0.85	0.0184	0.7817	0.9212	0.9412	0.0272	0.3656	0.476	0.886	0.2853	0.135	0.8552	0.9778	0.9174	0.6688	0.6925	0.5594	0.4931	0.1625
BRUNOL6	bruno-like 6; RNA binding protein	60677	15	15:70398880-70400071	TRUE	0.1096	0.0916	0.1442	0.2959	0.2227	0.7376	0.062	0.2407	0.0096	0.0128	0.5446	0.0711	0.1684	0.3693	0.2767	0.2691	0.0686	0.1514	0.0603	0.0929	0.3268	0.027	0.0688	0.906	0.4307	0.8469	0.5794	0.9489	0.944	0.9499	0.2015	0.7247	0.8452	0.8687	0.9317	0.7753	0.8289	0.9715	0.89	0.7905	0.7525	0.6619	0.7936	0.9648
BTG4	B-cell translocation gene 4	54766	11	11:110888181-110889264	TRUE	0.1145	0.0879	0.3067	0.2052	0.3172	0.2183	0.1107	0.2131	0.091	0.5929	0.1912	0.144	0.1213	0.6164	0.2079	0.1578	0.1963	0.2169	0.1445	0.1187	0.1707	0.6083	0.1049	0.9174	0.425	0.8758	0.3087	0.9133	0.9162	0.9253	0.8738	0.8729	0.895	0.8365	0.9143	0.476	0.9188	0.961	0.8692	0.8628	0.6419	0.8325	0.8677	0.9288
BTG4	B-cell translocation gene 4	54766	11	11:110888181-110889264	TRUE	0.0426	0.0372	0.0759	0.0597	0.3136	0.4502	0.0377	0.0468	0.0739	0.6241	0.095	0.0335	0.1007	0.0274	0.0741	0.0272	0.0998	0.2535	0.0661	0.0352	0.1402	0.4092	0.0495	0.8844	0.5649	0.8689	0.1566	0.9087	0.9656	0.9705	0.8635	0.9232	0.9161	0.9157	0.9442	0.3039	0.9092	0.9601	0.9365	0.8785	0.3232	0.7897	0.8567	0.9761
BTG4	B-cell translocation gene 4	54766	11	11:110888181-110889264	TRUE	0.1178	0.0362	0.3463	0.0779	0.278	0.2905	0.0335	0.1139	0.0333	0.5543	0.1593	0.0619	0.1675	0.3677	0.4591	0.4599	0.3254	0.542	0.0976	0.1907	0.0779	0.6079	0.0389	0.923	0.6424	0.8166	0.5083	0.9213	0.8746	0.8862	0.8781	0.7868	0.8046	0.8477	0.9007	0.6428	0.8084	0.9178	0.8567	0.7065	0.803	0.7203	0.7687	0.9359
C10orf116	adipose specific 2	10974	10	10:88717963-88718893	TRUE	0.1543	0.0189	0.1516	0.0217	0.0399	0.0368	0.6746	0.0489	0.0249	0.5958	0.0402	0.4504	0.0577	0.0125	0.118	0.0165	0.0246	0.0816	0.0282	0.1315	0.0306	0.0368	0.1393	0.8513	0.0583	0.8362	0.0765	0.5229	0.3837	0.4988	0.5383	0.5538	0.8161	0.8763	0.897	0.0711	0.8661	0.9607	0.6864	0.7758	0.3417	0.6238	0.3625	0.895
C10orf125	hypothetical protein LOC282969	282969	10	10:135020610-135021994	TRUE	0.041	0.042	0.3084	0.6171	0.0501	0.0742	0.0287	0.1817	0.0106	0.0204	0.0657	0.0334	0.1283	0.5844	0.397	0.6501	0.0788	0.6115	0.0931	0.0445	0.1444	0.137	0.0463	0.9509	0.4939	0.0932	0.6399	0.5845	0.9539	0.9619	0.0753	0.8484	0.8611	0.5065	0.0661	0.4641	0.0648	0.6441	0.9073	0.0776	0.8282	0.0398	0.8237	0.6811
C10orf35	hypothetical protein LOC219738	219738	10	10:71059654-71060479	TRUE	0.0448	0.0468	0.1947	0.0512	0.0864	0.2466	0.0993	0.0931	0.0232	0.048	0.1097	0.063	0.1731	0.0581	0.0817	0.0862	0.0636	0.2661	0.3935	0.0456	0.6776	0.7143	0.0817	0.9422	0.5966	0.9018	0.7341	0.9187	0.9483	0.942	0.8884	0.9438	0.8789	0.8353	0.7874	0.2337	0.8957	0.9768	0.9073	0.8356	0.7049	0.7885	0.9233	0.9696
C14orf132	hypothetical protein LOC56967	56967	14	14:95574710-95576343	TRUE	0.0694	0.0227	0.0837	0.0381	0.0206	0.0271	0.0312	0.5762	0.0254	0.6363	0.0431	0.0218	0.1024	0.0975	0.5706	0.1333	0.0476	0.0401	0.0282	0.0329	0.0782	0.0269	0.0191	0.899	0.5766	0.8209	0.6582	0.8827	0.8987	0.931	0.4582	0.8642	0.8191	0.8672	0.9128	0.5331	0.8301	0.9393	0.8949	0.8561	0.9068	0.6709	0.8098	0.9361
C16orf28	hypothetical protein LOC65259	65259	16	16:1368934-1370224	TRUE	0.0512	0.0584	0.2378	0.1419	0.1758	0.2506	0.0632	0.2737	0.0935	0.0526	0.1817	0.3302	0.2779	0.5763	0.5112	0.6749	0.3076	0.1145	0.4922	0.1783	0.3133	0.4783	0.086	0.9342	0.7338	0.9017	0.1623	0.7398	0.9504	0.9541	0.8898	0.9449	0.9263	0.6692	0.4405	0.7634	0.6686	0.97	0.9219	0.2399	0.7836	0.0911	0.888	0.9432
C19orf30	hypothetical protein LOC284424	284424	19	19:4720438-4720853	TRUE	0.0514	0.035	0.1039	0.0338	0.0866	0.0221	0.0374	0.0495	0.0123	0.0128	0.5441	0.0836	0.0459	0.0525	0.0512	0.0317	0.0268	0.02	0.0286	0.0201	0.0395	0.0284	0.0362	0.6272	0.6821	0.7935	0.0977	0.3168	0.9016	0.713	0.0303	0.127	0.9167	0.2854	0.0483	0.0281	0.0725	0.9469	0.2023	0.6604	0.9326	0.7684	0.1353	0.9685
C19orf30	hypothetical protein LOC284424	284424	19	19:4720131-4720332	TRUE	0.0588	0.0444	0.2129	0.0332	0.0725	0.097	0.1291	0.1404	0.062	0.0503	0.2653	0.0812	0.4956	0.0794	0.0635	0.4613	0.0413	0.0531	0.078	0.4639	0.2775	0.3871	0.0748	0.9294	0.7268	0.4917	0.1763	0.9198	0.851	0.8377	0.1452	0.3586	0.4005	0.891	0.6099	0.5374	0.8391	0.5097	0.7602	0.6494	0.2782	0.6015	0.5092	0.8157
C19orf30	hypothetical protein LOC284424	284424	19	19:4720438-4720853	TRUE	0.0688	0.0342	0.1652	0.0541	0.0627	0.0322	0.0303	0.0398	0.0287	0.0447	0.4845	0.1508	0.1714	0.1964	0.0527	0.0612	0.0318	0.0315	0.0516	0.0285	0.0452	0.0609	0.0718	0.5858	0.6351	0.7968	0.1046	0.2661	0.8831	0.6187	0.0389	0.1316	0.8315	0.251	0.0851	0.0478	0.1245	0.9318	0.2121	0.6973	0.7922	0.7059	0.3647	0.9022
C19orf35	hypothetical protein LOC374872	374872	19	19:2233540-2233890	TRUE	0.4531	0.0653	0.3313	0.1006	0.1543	0.6199	0.0639	0.6675	0.0523	0.9178	0.5578	0.4377	0.5383	0.1881	0.0834	0.1152	0.2923	0.5392	0.8007	0.3808	0.7842	0.0856	0.1597	0.9279	0.4491	0.4896	0.5184	0.1249	0.9408	0.9553	0.5842	0.8996	0.8431	0.8851	0.5689	0.2272	0.038	0.5879	0.821	0.0472	0.6256	0.6405	0.8057	0.9324
C1orf166	hypothetical protein LOC79594	79594	1	1:20706662-20707585	TRUE	0.0363	0.7427	0.496	0.0443	0.355	0.2857	0.0894	0.1445	0.0495	0.0971	0.0817	0.2492	0.3317	0.3791	0.1876	0.672	0.064	0.1258	0.084	0.2377	0.0989	0.5745	0.2737	0.8834	0.4371	0.7816	0.0482	0.5474	0.9163	0.8995	0.8256	0.3888	0.8239	0.8682	0.0581	0.8439	0.827	0.9361	0.6851	0.5848	0.8249	0.6063	0.8295	0.8919
C1orf187	chromosome 1 open reading frame 187	374946	1	1:11673114-11675342	TRUE	0.0509	0.1837	0.1156	0.1476	0.1151	0.3068	0.0531	0.0442	0.0445	0.557	0.0554	0.0391	0.1964	0.0792	0.0889	0.0963	0.0877	0.3584	0.0367	0.1063	0.0556	0.0642	0.1965	0.8895	0.2464	0.8295	0.4206	0.8694	0.6741	0.932	0.0779	0.7605	0.8517	0.7256	0.3657	0.2157	0.8391	0.754	0.8395	0.8641	0.8799	0.6466	0.7828	0.943
C1orf188	hypothetical protein LOC148646	148646	1	1:6190892-6192286	TRUE	0.1529	0.0152	0.2387	0.4667	0.1519	0.3228	0.0315	0.0921	0.0163	0.1195	0.2247	0.056	0.472	0.1239	0.4773	0.4288	0.0463	0.0639	0.2522	0.4302	0.5215	0.1045	0.0348	0.9284	0.6375	0.8371	0.5082	0.7967	0.9408	0.9556	0.5932	0.7015	0.8743	0.9108	0.0727	0.8627	0.8684	0.9674	0.7808	0.8442	0.9139	0.607	0.797	0.9691
C1orf65	hypothetical protein LOC164127	164127	1	1:221633187-221633859	TRUE	0.2244	0.0507	0.0692	0.5147	0.623	0.6723	0.1228	0.0605	0.1742	0.1578	0.1514	0.157	0.0133	0.7823	0.3225	0.0315	0.4506	0.0555	0.6019	0.3773	0.448	0.0253	0.3135	0.8551	0.0745	0.717	0.0883	0.4958	0.563	0.7701	0.0638	0.1593	0.4729	0.7406	0.9447	0.0515	0.0325	0.6525	0.1104	0.801	0.7723	0.2789	0.7384	0.9458
C1orf76	hypothetical protein MGC16664	148753	1	1:177978406-177980764	TRUE	0.0439	0.0483	0.077	0.0458	0.0814	0.1509	0.055	0.1467	0.0375	0.0672	0.0957	0.1072	0.1789	0.0314	0.3216	0.028	0.0333	0.0256	0.0404	0.0256	0.0577	0.1002	0.0465	0.9395	0.3924	0.8514	0.2629	0.7298	0.9162	0.7782	0.5611	0.6841	0.8988	0.8255	0.7636	0.2341	0.867	0.9689	0.4885	0.5552	0.1859	0.6038	0.756	0.9206
C1orf76	hypothetical protein MGC16664	148753	1	1:177978406-177980764	TRUE	0.0962	0.2531	0.3191	0.2078	0.1646	0.6915	0.0262	0.7722	0.0152	0.4356	0.1818	0.0243	0.5569	0.292	0.4446	0.1518	0.0868	0.469	0.1352	0.0119	0.405	0.1018	0.0277	0.8724	0.5848	0.697	0.4485	0.8969	0.9026	0.9367	0.9117	0.7893	0.7356	0.7701	0.8883	0.7485	0.7048	0.9214	0.8104	0.7567	0.8901	0.4911	0.6965	0.9498
C1QL1	complement component 1; q subcomponent-like 1	10882	17	17:40399749-40401987	TRUE	0.093	0.2466	0.0823	0.5729	0.4135	0.1044	0.0786	0.4125	0.0236	0.0564	0.4685	0.4743	0.3633	0.075	0.0651	0.1067	0.0581	0.3111	0.4897	0.0607	0.0551	0.4018	0.1645	0.9556	0.6683	0.8014	0.575	0.8834	0.7783	0.6322	0.7247	0.8025	0.936	0.675	0.7167	0.2324	0.5588	0.79	0.7319	0.8752	0.6289	0.7297	0.7647	0.9692
C1QTNF5	C1q and tumor necrosis factor related protein 5	114902	11	11:118715376-118716957	TRUE	0.0756	0.039	0.1303	0.0519	0.3096	0.1885	0.2686	0.1826	0.0423	0.4079	0.4584	0.2617	0.1721	0.0557	0.1138	0.0832	0.0693	0.6175	0.0487	0.1388	0.2681	0.0993	0.0777	0.9044	0.1217	0.8366	0.3566	0.8069	0.434	0.5183	0.1216	0.8285	0.8613	0.7998	0.0393	0.0883	0.753	0.958	0.1957	0.8295	0.3668	0.6037	0.6835	0.9505
C20orf23	kinesin-like motor protein C20orf23	55614	20	20:16501732-16502363	TRUE	0.0263	0.0441	0.0637	0.0198	0.0597	0.0359	0.042	0.0564	0.0267	0.0428	0.0397	0.0282	0.0456	0.0419	0.412	0.0293	0.0502	0.0602	0.0274	0.1965	0.048	0.0408	0.028	0.4649	0.0619	0.8358	0.1789	0.4227	0.7323	0.3203	0.026	0.0943	0.8529	0.7108	0.0595	0.0543	0.7641	0.5759	0.3703	0.6654	0.8874	0.433	0.7926	0.9375
C20orf23	kinesin-like motor protein C20orf23	55614	20	20:16501732-16502363	TRUE	0.0381	0.0208	0.1416	0.0818	0.0711	0.0212	0.031	0.0262	0.0179	0.0427	0.124	0.0241	0.0326	0.0257	0.3647	0.0204	0.0292	0.0418	0.0203	0.0642	0.0231	0.0309	0.0252	0.2915	0.0297	0.7339	0.1649	0.8108	0.8722	0.6925	0.0266	0.4789	0.6996	0.7917	0.0271	0.2821	0.7159	0.3745	0.5493	0.5834	0.7718	0.413	0.6975	0.8803
C20orf39	hypothetical protein LOC79953	79953	20	20:24397795-24400183	TRUE	0.0989	0.0609	0.1255	0.5609	0.1041	0.6654	0.4523	0.0541	0.0408	0.0656	0.4941	0.0687	0.1256	0.4126	0.1636	0.0558	0.1381	0.1055	0.0485	0.0225	0.2232	0.0838	0.0666	0.578	0.1741	0.7547	0.3851	0.3342	0.83	0.928	0.0433	0.6762	0.8338	0.866	0.8845	0.2303	0.4138	0.906	0.5308	0.8464	0.1224	0.6212	0.7827	0.9336
C20orf85	hypothetical protein LOC128602	128602	20	20:56159084-56159699	TRUE	0.2647	0.4429	0.0779	0.5078	0.1293	0.3026	0.4176	0.18	0.0873	0.0473	0.0876	0.3929	0.4218	0.3047	0.542	0.129	0.1065	0.5282	0.3241	0.1975	0.0752	0.1499	0.1786	0.9352	0.4541	0.8855	0.422	0.9099	0.9321	0.8221	0.3245	0.8807	0.8221	0.2519	0.9207	0.1812	0.877	0.9462	0.8662	0.8842	0.5657	0.8685	0.874	0.9559
C20orf98	hypothetical protein LOC80023	80023	20	20:275216-275944	TRUE	0.508	0.4075	0.1446	0.3459	0.2067	0.0766	0.5452	0.1936	0.126	0.0465	0.1311	0.1174	0.3222	0.2695	0.3694	0.2828	0.2307	0.3909	0.1298	0.1716	0.0752	0.2474	0.2521	0.8541	0.1223	0.8562	0.568	0.4877	0.7985	0.7098	0.1167	0.1536	0.666	0.8942	0.2829	0.4494	0.9235	0.9257	0.7261	0.7652	0.8981	0.766	0.9033	0.9394
C2orf10	hypothetical protein LOC91752	91752	2	2:185170526-185170785	TRUE	0.0347	0.2293	0.2053	0.0359	0.068	0.4086	0.4152	0.0335	0.0333	0.2473	0.1066	0.07	0.2487	0.3155	0.3132	0.0729	0.035	0.142	0.0317	0.0247	0.428	0.13	0.051	0.8686	0.1047	0.6658	0.3018	0.8886	0.8982	0.8671	0.0263	0.7776	0.8089	0.5262	0.513	0.4976	0.7651	0.9283	0.479	0.664	0.0637	0.4679	0.717	0.7244
C2orf21	hypothetical protein LOC285175	285175	2	2:210344445-210345400	TRUE	0.1342	0.0618	0.5398	0.8676	0.2827	0.7592	0.9153	0.6931	0.091	0.8271	0.5501	0.8037	0.5123	0.4523	0.266	0.0661	0.1321	0.2334	0.7548	0.1061	0.6772	0.1935	0.1496	0.89	0.7648	0.8999	0.4563	0.9331	0.9301	0.9111	0.9724	0.8988	0.9287	0.9469	0.9639	0.8173	0.9184	0.9649	0.8249	0.844	0.814	0.5811	0.8976	0.9261
C2orf32	chromosome 2 open reading frame 32	25927	2	2:68399390-68400827	TRUE	0.05	0.4868	0.4879	0.0689	0.2405	0.544	0.5124	0.0496	0.0488	0.0614	0.8106	0.3838	0.3606	0.4333	0.3328	0.4839	0.2255	0.3588	0.0265	0.777	0.3758	0.7186	0.265	0.8994	0.6814	0.8047	0.6119	0.8986	0.9555	0.967	0.9476	0.8655	0.8459	0.8567	0.8727	0.8575	0.8098	0.947	0.9131	0.8217	0.8474	0.5944	0.8561	0.9621
C3orf15	AAT1-alpha	89876	3	3:120904362-120905170	TRUE	0.1027	0.1441	0.081	0.0231	0.0841	0.7241	0.6558	0.4985	0.3962	0.0507	0.4005	0.7438	0.3244	0.024	0.0629	0.0254	0.0401	0.6203	0.3597	0.4102	0.5738	0.4889	0.0264	0.9053	0.449	0.8827	0.5305	0.9409	0.9404	0.963	0.6953	0.8306	0.9112	0.8806	0.6529	0.1002	0.887	0.9639	0.9007	0.8658	0.6036	0.6601	0.8235	0.9649
C6orf141	hypothetical protein LOC135398	135398	6	6:49625997-49627341	TRUE	0.0819	0.0851	0.0639	0.0615	0.0742	0.1588	0.0404	0.0695	0.0375	0.7336	0.4661	0.0435	0.1788	0.0682	0.1675	0.0969	0.0534	0.0933	0.0448	0.0437	0.0621	0.0518	0.0624	0.8809	0.5949	0.7797	0.4204	0.8358	0.8786	0.8985	0.0497	0.5465	0.7929	0.8241	0.8355	0.4761	0.8046	0.8729	0.6734	0.8133	0.847	0.5616	0.7821	0.8895
C6orf145	hypothetical protein LOC221749	221749	6	6:3695608-3697965	TRUE	0.0068	0.0085	0.4232	0.0067	0.0166	0.0144	0.0108	0.0119	0.0073	0.0084	0.0465	0.0159	0.0515	0.2439	0.0081	0.0502	0.0096	0.0161	0.0088	0.012	0.0072	0.0067	0.0129	0.9529	0.3036	0.0215	0.6102	0.2247	0.9516	0.9067	0.0146	0.166	0.9116	0.9374	0.2061	0.0967	0.6002	0.9895	0.9067	0.8742	0.7848	0.782	0.897	0.9794
C7orf13	hypothetical protein LOC129790	129790	7	7:156125107-156126827	TRUE	0.0258	0.0137	0.0909	0.0193	0.0826	0.6799	0.0408	0.3826	0.0468	0.8073	0.2867	0.9379	0.0939	0.231	0.7381	0.0981	0.0213	0.0181	0.3988	0.0419	0.7719	0.0214	0.0527	0.9372	0.6484	0.8477	0.6137	0.9515	0.9572	0.9774	0.8008	0.7892	0.8625	0.8574	0.9071	0.7046	0.8587	0.9657	0.9473	0.9098	0.6142	0.7384	0.8425	0.9784
C7orf13	hypothetical protein LOC129790	129790	7	7:156125107-156126827	TRUE	0.104	0.0515	0.1271	0.3587	0.1796	0.7987	0.0713	0.3989	0.0914	0.7574	0.1989	0.7559	0.2978	0.8625	0.5628	0.478	0.0954	0.0482	0.1883	0.122	0.5508	0.0669	0.0787	0.9384	0.7859	0.8923	0.4815	0.9328	0.9421	0.958	0.6224	0.7394	0.8897	0.8986	0.9197	0.4006	0.8611	0.9515	0.8648	0.8479	0.6792	0.7163	0.8685	0.9249
C8orf70	hypothetical protein LOC51101	51101	8	8:79740385-79741588	TRUE	0.0238	0.0257	0.0432	0.0296	0.0783	0.0268	0.0325	0.0442	0.0349	0.0409	0.0397	0.0323	0.0297	0.0264	0.0318	0.0315	0.0478	0.055	0.0468	0.0661	0.476	0.0663	0.0319	0.8861	0.1783	0.8341	0.486	0.8082	0.6123	0.7171	0.0389	0.033	0.8683	0.4581	0.517	0.2185	0.8377	0.0641	0.2345	0.6568	0.1394	0.2237	0.783	0.8283
C9orf121	nucleoredoxin	158046	9	9:90338567-90341020	TRUE	0.0678	0.1106	0.2636	0.0368	0.067	0.7571	0.0366	0.2104	0.053	0.5266	0.784	0.311	0.2948	0.062	0.3101	0.1105	0.2078	0.2672	0.0313	0.0284	0.2074	0.0874	0.0386	0.8631	0.6202	0.7807	0.335	0.78	0.8716	0.9	0.1104	0.2981	0.7667	0.8259	0.6977	0.2007	0.7899	0.9325	0.6475	0.7216	0.4416	0.5508	0.7649	0.8324
C9orf125	hypothetical protein LOC84302	84302	9	9:103287963-103289481	TRUE	0.0397	0.0311	0.0954	0.0361	0.0452	0.0763	0.1539	0.0866	0.0658	0.3552	0.267	0.0606	0.0943	0.0379	0.1413	0.2387	0.3168	0.0428	0.0303	0.0414	0.2633	0.0235	0.0544	0.8748	0.5146	0.7985	0.4619	0.8685	0.8743	0.9094	0.8471	0.2272	0.8283	0.8243	0.6117	0.2549	0.8207	0.9383	0.7149	0.8031	0.4394	0.6264	0.7143	0.8928
C9orf142	hypothetical protein LOC286257	286257	9	9:139005737-139007119	TRUE	0.1781	0.0642	0.1461	0.0818	0.6665	0.6278	0.2034	0.9081	0.2275	0.1263	0.1213	0.6614	0.0512	0.6303	0.4535	0.8897	0.0846	0.1391	0.3621	0.6066	0.7521	0.7138	0.1954	0.456	0.1415	0.1254	0.2216	0.4736	0.9544	0.9489	0.6572	0.7619	0.9219	0.7835	0.5185	0.5884	0.0645	0.2188	0.9113	0.1256	0.7342	0.4772	0.0687	0.9688
C9orf65	hypothetical protein LOC158471	158471	9	9:78710432-78711491	TRUE	0.0376	0.1236	0.0618	0.0536	0.0695	0.4005	0.0514	0.0564	0.0403	0.098	0.0445	0.0378	0.0316	0.4325	0.1491	0.0406	0.0744	0.0365	0.0325	0.044	0.0453	0.0761	0.1691	0.746	0.4937	0.5501	0.6199	0.8204	0.578	0.8831	0.36	0.1121	0.9146	0.1049	0.6266	0.0509	0.8872	0.9414	0.2698	0.8829	0.1802	0.695	0.8982	0.9543
CA4	carbonic anhydrase IV precursor	762	17	17:55581878-55583315	TRUE	0.1219	0.422	0.2199	0.8188	0.5166	0.5525	0.4527	0.6304	0.0783	0.1758	0.3635	0.5304	0.1508	0.4011	0.337	0.2066	0.0325	0.2281	0.35	0.3617	0.116	0.7943	0.1016	0.8503	0.7052	0.832	0.5049	0.8741	0.9588	0.962	0.9362	0.9208	0.8792	0.8899	0.9489	0.879	0.8948	0.9235	0.9157	0.8617	0.8526	0.5363	0.7935	0.9516
CA7	carbonic anhydrase VII isoform 1	766	16	16:65435508-65436641	TRUE	0.0979	0.0443	0.159	0.2336	0.2558	0.609	0.2944	0.1139	0.0455	0.1115	0.3347	0.1476	0.3884	0.7821	0.3464	0.1971	0.5915	0.1264	0.2	0.341	0.1525	0.1837	0.1696	0.8364	0.3306	0.8448	0.4071	0.6401	0.9709	0.9704	0.5258	0.7108	0.9109	0.9346	0.527	0.3718	0.8831	0.9557	0.8843	0.9079	0.3887	0.6118	0.9166	0.9711
CABP7	calcium binding protein 7	164633	22	22:28445756-28447296	TRUE	0.0812	0.0762	0.1137	0.2566	0.0644	0.2296	0.0398	0.0417	0.0258	0.0266	0.1288	0.0433	0.1962	0.1055	0.1327	0.2077	0.0897	0.1947	0.0437	0.0724	0.4477	0.401	0.0462	0.9412	0.4504	0.8218	0.6778	0.813	0.9431	0.9247	0.483	0.612	0.8342	0.8891	0.7796	0.1943	0.8293	0.9527	0.8201	0.8564	0.2719	0.648	0.8355	0.9599
CABYR	calcium-binding tyrosine phosphorylation-regulated protein isoform a	26256	18	18:19972720-19974281	TRUE	0.0318	0.0522	0.0774	0.0621	0.0667	0.0512	0.0431	0.0565	0.0283	0.0498	0.0612	0.0564	0.0655	0.0698	0.0745	0.0641	0.0725	0.1816	0.0428	0.0396	0.0561	0.0653	0.046	0.9449	0.0699	0.9083	0.6149	0.072	0.966	0.9114	0.0461	0.0486	0.7587	0.7139	0.0824	0.1324	0.6274	0.055	0.7943	0.7297	0.0934	0.5869	0.0392	0.9556
CACNA1A	calcium channel; alpha 1A subunit isoform 2	773	19	19:13477638-13478603	TRUE	0.0707	0.1293	0.1059	0.1393	0.1705	0.1317	0.0603	0.1017	0.1807	0.2727	0.2013	0.08	0.1795	0.7195	0.1267	0.348	0.094	0.1565	0.0449	0.0907	0.0915	0.0708	0.0593	0.9537	0.2876	0.9135	0.1952	0.5331	0.8546	0.9418	0.3255	0.0931	0.649	0.7023	0.9463	0.1841	0.5415	0.673	0.4168	0.8937	0.0703	0.7376	0.6969	0.9094
CACNA1D	calcium channel; voltage-dependent; L type; alpha 1D subunit	776	3	3:53502834-53505321	TRUE	0.0995	0.1926	0.5614	0.829	0.273	0.5501	0.0755	0.5687	0.0198	0.1548	0.6027	0.1037	0.4345	0.4197	0.6396	0.46	0.1339	0.3999	0.0668	0.1192	0.2446	0.4434	0.0553	0.9494	0.5995	0.9221	0.6623	0.9325	0.9243	0.9587	0.8902	0.9134	0.9233	0.7788	0.9596	0.7405	0.8058	0.9811	0.8316	0.7605	0.9134	0.655	0.7076	0.976
CACNA2D1	calcium channel; voltage-dependent; alpha 2/delta subunit 1	781	7	7:81909881-81911571	TRUE	0.0614	0.0527	0.0951	0.0396	0.0412	0.1569	0.0263	0.0459	0.0255	0.1093	0.0597	0.0407	0.0871	0.0595	0.0952	0.0575	0.0658	0.0665	0.0331	0.0285	0.0793	0.0353	0.0306	0.8543	0.4656	0.7894	0.566	0.6246	0.6202	0.8381	0.0253	0.0558	0.7808	0.8016	0.7636	0.2571	0.7475	0.865	0.437	0.8088	0.0844	0.6163	0.5009	0.8875
CACNB2	calcium channel; voltage-dependent; beta 2 subunit isoform 5	783	10	10:18468996-18470353	TRUE	0.0161	0.0128	0.0167	0.0161	0.0163	0.0122	0.0199	0.0352	0.0152	0.0529	0.0182	0.0212	0.0156	0.0536	0.0216	0.0148	0.0203	0.0104	0.0184	0.0175	0.0165	0.0194	0.0171	0.8772	0.1096	0.5289	0.0214	0.5823	0.6835	0.6755	0.014	0.0896	0.8558	0.8219	0.5022	0.07	0.8466	0.9399	0.0344	0.8474	0.0106	0.3456	0.0335	0.9664
CACNG4	voltage-dependent calcium channel gamma-4 subunit	27092	17	17:62390791-62392953	TRUE	0.0137	0.014	0.0153	0.0125	0.0159	0.0438	0.009	0.025	0.0138	0.0109	0.0093	0.0075	0.0858	0.0309	0.0434	0.0448	0.0176	0.0161	0.013	0.0098	0.0119	0.0119	0.0136	0.8852	0.6005	0.6856	0.4503	0.5653	0.5471	0.9431	0.039	0.4293	0.6863	0.6432	0.8445	0.2249	0.6931	0.9473	0.538	0.7632	0.8795	0.3834	0.0213	0.9575
CALB1	calbindin 1	793	8	8:91163956-91164434	TRUE	0.0721	0.0353	0.0286	0.0636	0.0866	0.2698	0.0286	0.05	0.0336	0.0528	0.0271	0.0313	0.0444	0.3088	0.0625	0.0294	0.0508	0.0281	0.1222	0.0269	0.1278	0.064	0.0323	0.6752	0.0997	0.7237	0.237	0.4609	0.9377	0.8768	0.0514	0.5045	0.906	0.8384	0.5666	0.0818	0.8156	0.7664	0.6067	0.7859	0.0315	0.5472	0.7003	0.9182
CAMK2B	calcium/calmodulin-dependent protein kinase IIB isoform 1	816	7	7:44330839-44332219	TRUE	0.0203	0.0211	0.1464	0.1333	0.0903	0.1243	0.0226	0.367	0.0091	0.0472	0.4841	0.0908	0.1576	0.7681	0.3429	0.2877	0.0541	0.1158	0.026	0.0324	0.1328	0.0434	0.0552	0.9351	0.7726	0.8646	0.6375	0.4614	0.9197	0.9337	0.8638	0.1449	0.8349	0.8345	0.918	0.5856	0.8709	0.8017	0.9128	0.6702	0.917	0.6296	0.781	0.9597
CAP2	adenylyl cyclase-associated protein 2	10486	6	6:17501637-17502709	TRUE	0.0149	0.0139	0.027	0.013	0.0243	0.1003	0.0362	0.1717	0.0141	0.0168	0.0261	0.016	0.0534	0.029	0.0427	0.0194	0.019	0.0433	0.1588	0.0109	0.1684	0.0128	0.0142	0.8794	0.206	0.7629	0.2767	0.5054	0.8579	0.8955	0.0435	0.501	0.8303	0.5409	0.3714	0.0624	0.714	0.9498	0.094	0.5283	0.0289	0.6044	0.4388	0.9505
CART1	cartilage paired-class homeoprotein 1	8092	12	12:84196244-84198853	TRUE	0.0954	0.1355	0.1608	0.0566	0.4652	0.6078	0.5884	0.2373	0.4228	0.0612	0.1262	0.1196	0.3308	0.4286	0.4159	0.3458	0.0958	0.234	0.0599	0.061	0.2458	0.0567	0.0803	0.8783	0.6372	0.8303	0.3779	0.8995	0.9212	0.9275	0.5338	0.5108	0.8175	0.8349	0.8746	0.3865	0.7966	0.9229	0.795	0.8325	0.9236	0.543	0.7954	0.9192
CART1	cartilage paired-class homeoprotein 1	8092	12	12:84196244-84198853	TRUE	0.0305	0.027	0.0752	0.0999	0.1011	0.7159	0.4808	0.2885	0.0297	0.1641	0.1728	0.0458	0.0762	0.2563	0.0996	0.1095	0.0166	0.0899	0.0368	0.0351	0.127	0.1011	0.042	0.8429	0.2692	0.7848	0.1645	0.8636	0.9284	0.904	0.7738	0.7851	0.8356	0.7671	0.8481	0.474	0.8371	0.941	0.5335	0.7604	0.7551	0.2635	0.7131	0.9006
CAST1	cytomatrix protein p110	26059	3	3:56476661-56477979	TRUE	0.1359	0.1105	0.6606	0.3908	0.1254	0.7384	0.0729	0.5125	0.0977	0.7877	0.7767	0.1663	0.7655	0.6888	0.7586	0.1527	0.1766	0.2493	0.2673	0.0953	0.8469	0.9177	0.3486	0.9666	0.8242	0.9127	0.7279	0.9685	0.9445	0.9445	0.9439	0.9328	0.9221	0.9343	0.9647	0.8441	0.8997	0.981	0.9198	0.8073	0.9148	0.8116	0.8914	0.9587
CAV1	caveolin 1	857	7	7:115951805-115954180	TRUE	0.0427	0.0404	0.0453	0.0326	0.4697	0.0744	0.0444	0.3601	0.0334	0.0384	0.1293	0.0461	0.1722	0.0392	0.0327	0.0353	0.0422	0.0518	0.3049	0.0256	0.0442	0.0547	0.0456	0.9535	0.4757	0.2363	0.4031	0.2764	0.8166	0.9246	0.0327	0.0366	0.9154	0.8637	0.9493	0.0553	0.0266	0.0156	0.1995	0.0186	0.0472	0.6245	0.8276	0.6651
CAV2	caveolin 2 isoform a and b	858	7	7:115926599-115927758	TRUE	0.0275	0.0621	0.0531	0.0331	0.2693	0.4558	0.0656	0.035	0.0188	0.3191	0.3598	0.0462	0.2283	0.0506	0.0331	0.0301	0.0391	0.202	0.0584	0.033	0.2701	0.0938	0.0436	0.9286	0.6097	0.8183	0.2697	0.8814	0.9343	0.8728	0.0293	0.3598	0.8415	0.788	0.9573	0.1405	0.4392	0.4733	0.4496	0.6496	0.6836	0.6369	0.733	0.8918
CBFA2T3	myeloid translocation gene-related protein 2 isoform MTG16a	863	16		FALSE	0.1956	0.9156	0.8852	0.8471	0.8069	0.8831	0.0631	0.863	0.0263	0.8542	0.8722	0.9128	0.9289	0.9462	0.2931	0.6643	0.8891	0.8789	0.9423	0.7741	0.8164	0.9375	0.704	0.8194	0.8178	0.073	0.7028	0.1173	0.9267	0.5992	0.4766	0.4205	0.9089	0.2817	0.0621	0.7822	0.0397	0.0352	0.2206	0.0694	0.9428	0.1198	0.9182	0.9471
CBLN2	cerebellin 2 precursor	147381	18	18:68361186-68362908	TRUE	0.1419	0.0283	0.0941	0.0633	0.3135	0.0571	0.0656	0.0468	0.0336	0.58	0.1655	0.032	0.0607	0.2095	0.1979	0.05	0.0483	0.0775	0.0415	0.0428	0.0483	0.5268	0.0652	0.9174	0.5233	0.8539	0.3003	0.4946	0.9248	0.6602	0.5101	0.4744	0.8616	0.5903	0.8672	0.0946	0.8165	0.9265	0.256	0.8516	0.5267	0.5943	0.1231	0.9218
CBR1	carbonyl reductase 1	873	21	21:36363944-36364738	TRUE	0.0154	0.0343	0.5307	0.1587	0.026	0.6933	0.7308	0.0925	0.6836	0.0245	0.0608	0.2005	0.0622	0.0187	0.7803	0.3659	0.0274	0.297	0.0346	0.0724	0.051	0.7309	0.2234	0.939	0.7632	0.9063	0.6654	0.8122	0.9287	0.9478	0.5741	0.792	0.8987	0.9414	0.4802	0.8235	0.9108	0.9725	0.9189	0.8604	0.0137	0.5724	0.8659	0.9405
CBR1	carbonyl reductase 1	873	21	21:36363944-36364738	TRUE	0.0124	0.0211	0.0598	0.0202	0.0463	0.156	0.2473	0.0351	0.0883	0.0219	0.0317	0.0357	0.0187	0.0198	0.0574	0.0384	0.0163	0.0193	0.0257	0.0247	0.0213	0.0679	0.0491	0.8619	0.5248	0.844	0.334	0.3569	0.5371	0.8312	0.1153	0.346	0.8617	0.8269	0.024	0.1677	0.8712	0.9396	0.7385	0.5718	0.0158	0.1619	0.4021	0.8653
CBS	cystathionine-beta-synthase	875	21	21:43367042-43370279	TRUE	0.0962	0.038	0.0614	0.046	0.0583	0.0505	0.1593	0.0497	0.0481	0.0914	0.331	0.0506	0.1274	0.0632	0.0766	0.0789	0.1186	0.2458	0.0861	0.0624	0.1666	0.0449	0.0515	0.8689	0.4335	0.7423	0.4801	0.5485	0.879	0.7774	0.0705	0.809	0.7888	0.7956	0.4109	0.1599	0.823	0.8893	0.6505	0.8018	0.0628	0.5726	0.7163	0.9149
CCDC3	coiled-coil domain containing 3	83643	10	10:13082953-13084076	TRUE	0.0497	0.4081	0.1458	0.0275	0.0271	0.6495	0.0695	0.2269	0.0197	0.05	0.0402	0.0284	0.1082	0.0463	0.0503	0.1016	0.0319	0.14	0.0223	0.0311	0.0212	0.5353	0.3792	0.9508	0.6986	0.6699	0.0461	0.7365	0.9695	0.9477	0.3219	0.2703	0.8936	0.5868	0.803	0.5076	0.8788	0.9615	0.7488	0.7684	0.1435	0.569	0.8767	0.9759
CCDC37	hypothetical protein LOC348807	348807	3	3:127595793-127596808	TRUE	0.1497	0.0797	0.1809	0.0487	0.2156	0.5686	0.1399	0.0886	0.0319	0.0648	0.6157	0.5664	0.1168	0.1182	0.4987	0.5046	0.1185	0.3472	0.2264	0.0704	0.1198	0.3111	0.1018	0.9275	0.4529	0.8356	0.5402	0.6915	0.696	0.924	0.6133	0.7768	0.8423	0.8718	0.8989	0.3919	0.8225	0.9359	0.8546	0.8492	0.3039	0.7631	0.828	0.9027
CCK	cholecystokinin preproprotein	885	3	3:42281044-42282926	TRUE	0.1562	0.073	0.2009	0.0871	0.1073	0.378	0.7961	0.512	0.0918	0.1351	0.8856	0.3183	0.1475	0.2952	0.0795	0.2221	0.5004	0.5022	0.3287	0.2731	0.3198	0.0539	0.0748	0.8356	0.4738	0.8965	0.5475	0.8512	0.9383	0.9558	0.6605	0.3995	0.8979	0.7899	0.9409	0.4577	0.8676	0.8833	0.6557	0.8389	0.8486	0.7954	0.784	0.9337
CCKBR	cholecystokinin B receptor	887	11	11:6236971-6237369	TRUE	0.184	0.4456	0.3141	0.0631	0.4628	0.6568	0.7814	0.5382	0.1126	0.0713	0.1016	0.0466	0.4779	0.841	0.488	0.3834	0.2322	0.1534	0.0779	0.0588	0.386	0.6731	0.1022	0.9197	0.6025	0.8603	0.4922	0.6958	0.933	0.8445	0.1109	0.8062	0.8691	0.8851	0.7712	0.7377	0.8636	0.9608	0.4807	0.8216	0.5892	0.7778	0.8217	0.9
CCNA1	cyclin A1	8900	13	13:35903373-35904811	TRUE	0.0777	0.0509	0.4624	0.4581	0.3256	0.2393	0.3237	0.1846	0.038	0.4346	0.4658	0.5068	0.4539	0.0788	0.1448	0.4272	0.3828	0.5613	0.1197	0.1978	0.0713	0.0742	0.0723	0.9409	0.7742	0.9005	0.4859	0.8784	0.7574	0.9576	0.4236	0.7578	0.922	0.8082	0.4009	0.7266	0.9035	0.9672	0.7687	0.8379	0.4871	0.7994	0.8278	0.9551
CCNA1	cyclin A1	8900	13	13:35903373-35904811	TRUE	0.0264	0.0373	0.0302	0.0334	0.0423	0.0539	0.0213	0.0367	0.0216	0.025	0.0374	0.0186	0.1055	0.0334	0.0465	0.0918	0.0484	0.0376	0.023	0.0249	0.0375	0.1023	0.0408	0.9149	0.5757	0.8408	0.1547	0.2615	0.6762	0.8923	0.0942	0.5337	0.8331	0.8325	0.2195	0.6409	0.5708	0.9291	0.3237	0.7749	0.1607	0.7094	0.7065	0.9219
CCNA1	cyclin A1	8900	13	13:35903373-35904811	TRUE	0.1547	0.0457	0.5521	0.4469	0.5115	0.1429	0.2592	0.1839	0.0293	0.1614	0.2194	0.4657	0.509	0.1431	0.2074	0.2125	0.4798	0.5478	0.0847	0.3412	0.0767	0.082	0.0679	0.9257	0.6568	0.8121	0.5065	0.8918	0.7887	0.945	0.3276	0.7518	0.8511	0.8287	0.3947	0.7226	0.8189	0.9473	0.8301	0.8076	0.8455	0.6301	0.7132	0.9546
CCND1	cyclin D1	595	11	11:69164197-69168027	TRUE	0.1013	0.0734	0.3345	0.0476	0.1264	0.2362	0.3573	0.1263	0.0645	0.085	0.1037	0.0835	0.3085	0.1319	0.1847	0.0959	0.0835	0.0478	0.1289	0.1097	0.1402	0.1882	0.0875	0.91	0.699	0.8816	0.3024	0.8838	0.8695	0.8269	0.1131	0.4993	0.7542	0.8096	0.4186	0.0859	0.8888	0.8505	0.547	0.6027	0.5246	0.7784	0.801	0.7035
CD276	CD276 antigen isoform b	80381	15	15:71763416-71764536	TRUE	0.047	0.0221	0.1646	0.0843	0.108	0.4868	0.073	0.0995	0.0473	0.1256	0.0918	0.0663	0.1324	0.0393	0.0758	0.4411	0.056	0.0504	0.0753	0.063	0.0504	0.458	0.0672	0.8912	0.1748	0.7569	0.5792	0.3206	0.6632	0.9386	0.8972	0.1192	0.6331	0.096	0.1887	0.0971	0.4828	0.9832	0.606	0.8384	0.2921	0.7122	0.5498	0.9297
CD34	CD34 antigen isoform b	947	1		FALSE	0.0812	0.0458	0.3254	0.0791	0.1368	0.0658	0.7936	0.2732	0.1231	0.0819	0.6379	0.3694	0.0498	0.2905	0.2856	0.6637	0.5248	0.0211	0.5923	0.1019	0.283	0.2411	0.0682	0.8367	0.2271	0.7444	0.2401	0.0278	0.6382	0.9472	0.7032	0.7401	0.8878	0.578	0.0317	0.5447	0.0249	0.2763	0.6596	0.0378	0.8628	0.2226	0.8122	0.9253
CD47	CD47 antigen isoform 1 precursor	961	3	3:109291782-109293577	TRUE	0.903	0.9208	0.099	0.1859	0.1699	0.1468	0.167	0.2608	0.277	0.8605	0.1745	0.5831	0.111	0.1962	0.2483	0.1914	0.163	0.34	0.8736	0.5304	0.6839	0.1696	0.6385	0.5471	0.497	0.9287	0.4476	0.0487	0.9446	0.9161	0.0985	0.4258	0.9096	0.2186	0.3896	0.1986	0.1365	0.024	0.5132	0.255	0.1133	0.3388	0.9068	0.8614
CDC14B	CDC14 homolog B isoform 1	8555	9	9:98420469-98422209	TRUE	0.0817	0.1194	0.3181	0.1603	0.2332	0.3868	0.1033	0.6286	0.0627	0.0941	0.2596	0.6045	0.2208	0.5425	0.235	0.1702	0.1416	0.2681	0.0965	0.655	0.3971	0.1842	0.2477	0.9034	0.6737	0.8104	0.5875	0.8887	0.9411	0.9511	0.6002	0.9032	0.8487	0.791	0.8944	0.398	0.8316	0.9502	0.8875	0.8578	0.7339	0.6568	0.7552	0.9451
CDC42BPB	CDC42-binding protein kinase beta	9578	14	14:102592536-102594380	TRUE	0.0185	0.0351	0.0526	0.0465	0.4961	0.0217	0.7471	0.028	0.0624	0.0214	0.083	0.0251	0.0251	0.3465	0.1334	0.5173	0.0438	0.343	0.03	0.0251	0.2264	0.0778	0.0345	0.8717	0.4741	0.7632	0.5463	0.9161	0.9395	0.9533	0.8747	0.7462	0.8181	0.8823	0.8727	0.2867	0.8034	0.934	0.8548	0.8206	0.3986	0.5939	0.7774	0.9583
CDH1	cadherin 1; type 1 preproprotein	999	16	16:67328348-67330000	TRUE	0.0704	0.0498	0.3174	0.1901	0.0727	0.4901	0.7202	0.1488	0.0167	0.3747	0.6271	0.1201	0.0804	0.8092	0.2078	0.0758	0.2017	0.1738	0.0291	0.2984	0.5774	0.4186	0.2763	0.9434	0.6522	0.7999	0.5805	0.9142	0.9292	0.9402	0.8704	0.7723	0.8583	0.8751	0.8991	0.1594	0.8266	0.9637	0.886	0.7501	0.8916	0.6486	0.7738	0.9518
CDH1	cadherin 1; type 1 preproprotein	999	16	16:67328348-67330000	TRUE	0.0358	0.0409	0.0574	0.1259	0.0434	0.047	0.0432	0.2215	0.0124	0.0466	0.4241	0.0325	0.0976	0.0846	0.0744	0.0407	0.0424	0.2365	0.3083	0.0381	0.3156	0.2856	0.128	0.9229	0.4214	0.753	0.4377	0.9227	0.9131	0.9452	0.9177	0.7268	0.8376	0.4543	0.7217	0.4313	0.7951	0.9241	0.8891	0.6377	0.2803	0.5795	0.6977	0.9524
CDH1	cadherin 1; type 1 preproprotein	999	16	16:67328348-67330000	TRUE	0.0588	0.0551	0.2298	0.2918	0.1172	0.164	0.2052	0.5059	0.0281	0.1354	0.6915	0.1448	0.2023	0.1852	0.1554	0.1079	0.1194	0.4653	0.6193	0.2359	0.7947	0.7677	0.2817	0.9621	0.7518	0.8957	0.5605	0.9461	0.8074	0.9365	0.9216	0.8878	0.9329	0.7228	0.7748	0.6724	0.8981	0.9086	0.9208	0.7142	0.6124	0.8304	0.8767	0.9414
CDH11	cadherin 11; type 2 preproprotein	1009	16	16:63714025-63715302	TRUE	0.1311	0.1086	0.2515	0.1202	0.0427	0.5007	0.5979	0.1072	0.5128	0.8007	0.7942	0.297	0.5616	0.5392	0.7914	0.2556	0.6177	0.1822	0.3639	0.0265	0.1266	0.4514	0.046	0.9476	0.652	0.8869	0.5814	0.9394	0.9511	0.964	0.6945	0.9296	0.901	0.9172	0.922	0.5913	0.8879	0.9564	0.8247	0.8721	0.8797	0.6721	0.8548	0.9659
CDH11	cadherin 11; type 2 preproprotein	1009	16	16:63711989-63713859	TRUE	0.0646	0.3232	0.0746	0.0584	0.1632	0.6925	0.3262	0.5233	0.0115	0.8415	0.1592	0.0412	0.2904	0.5027	0.3477	0.5878	0.0262	0.1774	0.4593	0.3918	0.1233	0.07	0.0221	0.9251	0.7151	0.7729	0.6499	0.9418	0.9419	0.9242	0.6267	0.8874	0.8244	0.8701	0.902	0.7951	0.8555	0.9456	0.8786	0.7664	0.9218	0.6908	0.7999	0.9565
CDH6	cadherin 6; type 2 preproprotein	1004	5	5:31229474-31230695	TRUE	0.0783	0.0565	0.1079	0.3728	0.1039	0.0528	0.0908	0.4023	0.0521	0.0963	0.1475	0.1023	0.0848	0.4769	0.1027	0.1297	0.0732	0.1019	0.0436	0.4419	0.0994	0.0605	0.3114	0.8451	0.3035	0.7765	0.3566	0.7564	0.9245	0.932	0.9197	0.8489	0.7586	0.7758	0.7117	0.6329	0.0962	0.8536	0.5772	0.7549	0.5634	0.5408	0.6749	0.8819
CDH7	cadherin 7; type 2 preproprotein	1005	18		FALSE	0.125	0.328	0.5305	0.0639	0.1424	0.554	0.1846	0.1389	0.0773	0.3059	0.1957	0.0796	0.1861	0.1056	0.1078	0.1321	0.1002	0.125	0.0846	0.0734	0.0854	0.4693	0.4265	0.8927	0.275	0.8211	0.1426	0.3837	0.4639	0.9074	0.0792	0.5966	0.8669	0.5461	0.6267	0.1655	0.8475	0.9289	0.6878	0.8155	0.1018	0.6616	0.7506	0.8772
CDH8	cadherin 8; type 2 preproprotein	1006	16	16:60625845-60628489	TRUE	0.1661	0.0469	0.6306	0.8163	0.2054	0.736	0.7219	0.8927	0.6566	0.9156	0.805	0.1055	0.4189	0.1165	0.7614	0.5964	0.5212	0.3141	0.1129	0.1049	0.8628	0.9346	0.1503	0.9581	0.8217	0.8743	0.5526	0.9648	0.9541	0.9629	0.9564	0.9498	0.9245	0.9277	0.9706	0.6855	0.9152	0.9866	0.772	0.8474	0.9593	0.7421	0.8998	0.9687
CDH8	cadherin 8; type 2 preproprotein	1006	16	16:60625845-60628489	TRUE	0.0476	0.1957	0.2908	0.0783	0.0741	0.3469	0.0972	0.4694	0.1238	0.8541	0.4895	0.0915	0.3486	0.1911	0.5913	0.2152	0.0386	0.1525	0.0819	0.0307	0.3708	0.1376	0.0621	0.8802	0.5265	0.7031	0.3414	0.8668	0.9126	0.9247	0.863	0.8363	0.7976	0.8039	0.6464	0.6215	0.7481	0.9185	0.4718	0.777	0.8832	0.5724	0.7306	0.9048
CDKL2	cyclin-dependent kinase-like 2	8999	4	4:76774245-76775285	TRUE	0.0567	0.0265	0.6065	0.0169	0.0377	0.4949	0.031	0.0337	0.0216	0.0295	0.0511	0.0272	0.0187	0.0138	0.2193	0.0189	0.02	0.0128	0.0258	0.3209	0.0271	0.0382	0.0304	0.8702	0.4641	0.509	0.2239	0.4357	0.7943	0.9479	0.0392	0.7433	0.9007	0.9181	0.9384	0.0331	0.8816	0.0264	0.8481	0.8173	0.361	0.0395	0.8218	0.9373
CDKL2	cyclin-dependent kinase-like 2	8999	4	4:76774245-76775285	TRUE	0.036	0.0237	0.5252	0.0194	0.049	0.4981	0.0349	0.0315	0.0242	0.0365	0.0404	0.0321	0.043	0.0438	0.4323	0.0348	0.0396	0.0415	0.0194	0.4455	0.0361	0.0359	0.0322	0.9066	0.5807	0.4939	0.3083	0.4694	0.846	0.927	0.0292	0.6699	0.7649	0.8286	0.8955	0.0893	0.7458	0.0251	0.8242	0.7854	0.6143	0.0458	0.717	0.9262
CDKN1C	cyclin-dependent kinase inhibitor 1C	1028	11	11:2861494-2864350	TRUE	0.0164	0.0296	0.0977	0.0469	0.0718	0.2317	0.034	0.1516	0.0189	0.036	0.6223	0.0492	0.0622	0.4541	0.0456	0.139	0.4071	0.0765	0.0476	0.3336	0.0811	0.2089	0.0416	0.9131	0.4928	0.7974	0.3312	0.0868	0.9578	0.9673	0.2791	0.8493	0.908	0.3434	0.0566	0.1966	0.2061	0.1529	0.8723	0.7299	0.0487	0.694	0.8333	0.972
CDKN1C	cyclin-dependent kinase inhibitor 1C	1028	11	11:2861494-2864350	TRUE	0.0214	0.046	0.2376	0.087	0.0108	0.0922	0.0136	0.3383	0.0115	0.0127	0.0536	0.0185	0.0955	0.0343	0.0475	0.1136	0.0521	0.0363	0.0147	0.0201	0.0368	0.1641	0.0127	0.8712	0.4917	0.5916	0.3998	0.3869	0.8361	0.8948	0.0834	0.7466	0.7565	0.5764	0.0561	0.2496	0.7558	0.885	0.8401	0.6481	0.3722	0.5205	0.7366	0.9369
CDKN1C	cyclin-dependent kinase inhibitor 1C	1028	11	11:2861494-2864350	TRUE	0.045	0.0719	0.1141	0.0618	0.0422	0.4636	0.0312	0.1789	0.028	0.071	0.6677	0.0318	0.0679	0.5939	0.0545	0.3357	0.439	0.1334	0.0536	0.3001	0.2745	0.1775	0.0431	0.9248	0.3863	0.8419	0.5855	0.1553	0.9543	0.9637	0.3054	0.8025	0.8673	0.6183	0.1059	0.2161	0.1906	0.1683	0.8805	0.7211	0.0649	0.779	0.8183	0.9683
CDKN2B	cyclin-dependent kinase inhibitor 2B isoform 1	1030	9	9:21998555-21999615	TRUE	0.0781	0.6193	0.9082	0.8738	0.8788	0.1119	0.1303	0.8922	0.0583	0.0368	0.1963	0.8936	0.226	0.1591	0.5386	0.8025	0.9015	0.1081	0.1818	0.0946	0.7441	0.1332	0.7629	0.1559	0.5796	0.8674	0.5534	0.8531	0.2278	0.1938	0.9001	0.9342	0.1183	0.163	0.8383	0.1318	0.0939	0.2373	0.1588	0.0839	0.8451	0.6553	0.8259	0.2362
CDKN2B	cyclin-dependent kinase inhibitor 2B isoform 1	1030	9	9:21998555-21999615	TRUE	0.0095	0.2081	0.8773	0.6876	0.8115	0.0341	0.0288	0.8271	0.0098	0.0439	0.0549	0.8478	0.0491	0.0291	0.2027	0.53	0.7059	0.0176	0.0814	0.0223	0.5349	0.0138	0.6305	0.0942	0.2968	0.7646	0.362	0.8715	0.0934	0.1825	0.0837	0.8362	0.0487	0.048	0.8712	0.0412	0.0346	0.1513	0.0757	0.0162	0.4792	0.3801	0.4134	0.1548
CDKN2B	cyclin-dependent kinase inhibitor 2B isoform 2	1030	9	9:21995095-21996291	TRUE	0.5147	0.6717	0.9124	0.7677	0.8618	0.1811	0.1374	0.8764	0.2169	0.1912	0.2424	0.8531	0.1426	0.2424	0.1473	0.6781	0.831	0.2893	0.264	0.1036	0.7009	0.9053	0.7521	0.2258	0.6134	0.8231	0.5613	0.8046	0.3048	0.2158	0.5278	0.8798	0.1919	0.1876	0.8663	0.2204	0.1273	0.247	0.1307	0.1786	0.1072	0.6667	0.775	0.2512
CDKN2B	cyclin-dependent kinase inhibitor 2B isoform 2	1030	9	9:21995095-21996291	TRUE	0.1888	0.6504	0.9447	0.8237	0.8975	0.0557	0.0843	0.9145	0.0236	0.0957	0.1707	0.8884	0.1584	0.2237	0.0673	0.7697	0.9039	0.0953	0.1565	0.0321	0.7747	0.8857	0.7504	0.1833	0.6186	0.9082	0.5259	0.8504	0.1454	0.2018	0.2523	0.9226	0.1394	0.1467	0.8422	0.1436	0.1807	0.3047	0.1628	0.0243	0.0356	0.665	0.8544	0.1831
CDKN2B	cyclin-dependent kinase inhibitor 2B isoform 1	1030	9	9:21998555-21999615	TRUE	0.0852	0.218	0.9373	0.837	0.8831	0.1181	0.1894	0.9347	0.0561	0.7621	0.1289	0.918	0.1755	0.0783	0.4207	0.7195	0.8409	0.5359	0.2059	0.0655	0.7854	0.0317	0.778	0.163	0.5026	0.8659	0.5493	0.8212	0.2436	0.1723	0.9004	0.9336	0.1253	0.0914	0.9193	0.1283	0.1161	0.3357	0.2168	0.049	0.8652	0.6517	0.855	0.2075
CDKN2B	cyclin-dependent kinase inhibitor 2B isoform 1	1030	9	9:21998555-21999615	TRUE	0.0369	0.1113	0.8806	0.8049	0.855	0.0826	0.08	0.8615	0.0389	0.1397	0.0931	0.8586	0.1198	0.0876	0.4033	0.6568	0.7694	0.0863	0.1774	0.0658	0.7257	0.0276	0.7062	0.2305	0.4488	0.8119	0.5454	0.8055	0.2421	0.221	0.3266	0.8988	0.1398	0.1171	0.8068	0.0894	0.1257	0.2853	0.1778	0.0529	0.7752	0.5715	0.717	0.2527
CDO1	cysteine dioxygenase; type I	1036	5	5:115179127-115180765	TRUE	0.0429	0.0566	0.0337	0.0236	0.0475	0.0254	0.0205	0.0388	0.0122	0.0438	0.036	0.0214	0.1319	0.1125	0.1311	0.2506	0.1266	0.0456	0.0175	0.0215	0.1178	0.0158	0.0176	0.933	0.5865	0.8205	0.4035	0.3771	0.5376	0.9218	0.0239	0.616	0.8635	0.5767	0.5184	0.2874	0.8539	0.9644	0.4717	0.0226	0.5327	0.6827	0.7663	0.928
CDX2	caudal type homeo box transcription factor 2	1045	13	13:27440079-27441627	TRUE	0.0125	0.0264	0.3506	0.0207	0.0333	0.1231	0.0188	0.221	0.3415	0.0292	0.119	0.0377	0.0318	0.1287	0.0328	0.1755	0.1264	0.0838	0.1197	0.0121	0.0513	0.0307	0.0224	0.8078	0.4082	0.8294	0.3345	0.3721	0.9148	0.9169	0.8334	0.8996	0.8683	0.233	0.7427	0.5853	0.3924	0.9058	0.6607	0.787	0.7183	0.403	0.7123	0.9074
CDX2	caudal type homeo box transcription factor 2	1045	13	13:27440079-27441627	TRUE	0.162	0.046	0.6093	0.1496	0.3109	0.2811	0.0426	0.0503	0.0807	0.1532	0.0741	0.0608	0.6825	0.0888	0.347	0.2373	0.8178	0.2525	0.4582	0.2236	0.1831	0.4868	0.0816	0.8913	0.5782	0.8016	0.4039	0.4754	0.9204	0.9178	0.9135	0.7441	0.8301	0.844	0.9231	0.4549	0.8043	0.9669	0.7071	0.689	0.7749	0.6378	0.7335	0.8961
CEBPA	CCAAT/enhancer binding protein alpha	1050	19	19:38483799-38487248	TRUE	0.0151	0.091	0.2592	0.0631	0.1832	0.1684	0.0182	0.2251	0.0122	0.0143	0.1067	0.0425	0.2173	0.2793	0.037	0.1633	0.3542	0.0771	0.0469	0.1124	0.6903	0.5692	0.0343	0.9118	0.64	0.7842	0.5182	0.9142	0.9168	0.9532	0.758	0.8572	0.812	0.8401	0.673	0.7935	0.765	0.9394	0.9404	0.8125	0.9225	0.6177	0.7261	0.9627
CEBPA	CCAAT/enhancer binding protein alpha	1050	19	19:38483799-38487248	TRUE	0.0525	0.1255	0.2724	0.2164	0.1078	0.72	0.0267	0.3933	0.0363	0.1461	0.3278	0.1688	0.673	0.2315	0.0704	0.2279	0.0997	0.1234	0.0742	0.0506	0.5036	0.588	0.0512	0.8847	0.6455	0.8084	0.6379	0.8471	0.9129	0.9284	0.5873	0.9087	0.8361	0.8807	0.4937	0.611	0.8299	0.9189	0.8931	0.6803	0.6827	0.6902	0.8575	0.928
CEBPD	CCAAT/enhancer binding protein delta	1052	8	8:48811722-48814342	TRUE	0.042	0.0687	0.0565	0.0579	0.0323	0.0362	0.0337	0.0641	0.0266	0.0124	0.1066	0.0279	0.0956	0.0784	0.5607	0.091	0.0715	0.0623	0.0443	0.0296	0.6377	0.0367	0.0362	0.9429	0.7403	0.5857	0.6808	0.292	0.9519	0.9541	0.279	0.6317	0.8921	0.9045	0.7103	0.1376	0.8846	0.9539	0.6681	0.8956	0.033	0.8013	0.8145	0.9541
CEBPD	CCAAT/enhancer binding protein delta	1052	8	8:48811722-48814342	TRUE	0.0295	0.0126	0.0715	0.0671	0.0628	0.0693	0.0259	0.2379	0.0141	0.0135	0.1461	0.0154	0.084	0.0335	0.5673	0.0224	0.0184	0.0343	0.0342	0.0115	0.0996	0.0263	0.0162	0.7872	0.3302	0.5972	0.4054	0.5247	0.9099	0.9242	0.8912	0.772	0.6291	0.6817	0.8129	0.2673	0.6202	0.8862	0.8367	0.7632	0.098	0.495	0.6203	0.9287
CECR6	cat eye syndrome chromosome region; candidate 6	27439	22	22:15980487-15983038	TRUE	0.0796	0.0778	0.0345	0.0306	0.0424	0.0548	0.0269	0.0914	0.0249	0.0468	0.1153	0.0257	0.0539	0.0287	0.0424	0.0523	0.0409	0.0848	0.0328	0.0232	0.0446	0.0648	0.0401	0.7654	0.2606	0.3723	0.2076	0.8645	0.6999	0.8536	0.0219	0.0329	0.764	0.8645	0.4782	0.0931	0.8244	0.9476	0.1502	0.8456	0.0474	0.2065	0.7867	0.6249
CENTA2	centaurin-alpha 2 protein	55803	17	17:26272783-26274166	TRUE	0.0933	0.1413	0.5551	0.054	0.3143	0.3748	0.1801	0.4992	0.068	0.6293	0.6643	0.212	0.6304	0.7459	0.1	0.2119	0.8235	0.3658	0.0729	0.3756	0.1445	0.5771	0.0927	0.9301	0.5952	0.8721	0.5509	0.27	0.9496	0.9357	0.8804	0.8954	0.8775	0.9061	0.9321	0.8643	0.7678	0.9644	0.7668	0.8607	0.8551	0.6291	0.8193	0.945
CGI-38	hypothetical protein LOC51673	51673	16	16:65984642-65986631	TRUE	0.0937	0.1531	0.164	0.454	0.0919	0.4853	0.0671	0.216	0.0373	0.1904	0.3511	0.1192	0.1408	0.7852	0.2826	0.2823	0.0775	0.2557	0.1158	0.0954	0.0767	0.3723	0.0946	0.9316	0.4806	0.7748	0.4252	0.8085	0.8751	0.9052	0.1537	0.8362	0.9024	0.9104	0.4724	0.3181	0.8148	0.98	0.6045	0.4706	0.429	0.6571	0.7953	0.8914
CHAT	choline acetyltransferase isoform 1	1103	10	10:50486969-50490812	TRUE	0.1156	0.0306	0.187	0.0258	0.0352	0.2354	0.0785	0.4454	0.0968	0.0559	0.0462	0.3658	0.2237	0.0539	0.3823	0.2312	0.1067	0.0766	0.4161	0.0179	0.2121	0.2306	0.0522	0.9108	0.4987	0.7883	0.3555	0.6001	0.5945	0.8909	0.3496	0.1694	0.7786	0.8106	0.8711	0.0702	0.7864	0.9197	0.7117	0.7135	0.8563	0.5826	0.6776	0.923
CHCHD5	coiled-coil-helix-coiled-coil-helix domain containing 5	84269	2	2:113057926-113059048	TRUE	0.0084	0.3835	0.329	0.0501	0.4283	0.8352	0.0883	0.1385	0.1681	0.0264	0.0622	0.3766	0.4455	0.0532	0.0691	0.594	0.0437	0.5802	0.4924	0.0627	0.78	0.6672	0.0678	0.9401	0.2866	0.5632	0.5606	0.4633	0.6869	0.3313	0.2531	0.7336	0.7322	0.5156	0.7497	0.4907	0.874	0.9706	0.7514	0.7998	0.6147	0.0348	0.8238	0.943
CHD5	chromodomain helicase DNA binding protein 5	26038	1	1:6161731-6163979	TRUE	0.1323	0.1995	0.808	0.1534	0.1169	0.8378	0.0468	0.9264	0.0969	0.1865	0.1022	0.4955	0.6897	0.1886	0.8053	0.8526	0.3161	0.1602	0.1542	0.0441	0.4221	0.108	0.197	0.9472	0.818	0.9401	0.682	0.9616	0.9713	0.9741	0.4706	0.9724	0.9642	0.9752	0.9796	0.8837	0.964	0.985	0.9361	0.9501	0.9766	0.8991	0.94	0.9827
CHDH	choline dehydrogenase	55349	3	3:53854601-53856178	TRUE	0.0107	0.0282	0.2925	0.0182	0.041	0.1881	0.1355	0.5564	0.2716	0.0899	0.0886	0.04	0.0433	0.0811	0.0328	0.0303	0.0214	0.0584	0.0476	0.1686	0.2612	0.1085	0.0477	0.8404	0.5095	0.8026	0.4271	0.04	0.9366	0.9442	0.7526	0.3647	0.879	0.9032	0.9295	0.2246	0.782	0.3305	0.7189	0.7018	0.8974	0.4239	0.6196	0.9501
CHFR	checkpoint with forkhead and ring finger domains	55743	12	12:131973620-131975130	TRUE	0.091	0.7751	0.6714	0.5424	0.4427	0.2038	0.0336	0.8833	0.516	0.8159	0.8459	0.911	0.4916	0.821	0.0562	0.7529	0.3742	0.7135	0.9329	0.1365	0.1812	0.7433	0.4546	0.9194	0.6888	0.0669	0.5752	0.0807	0.0297	0.7536	0.041	0.0249	0.8648	0.8746	0.1483	0.3086	0.0432	0.0263	0.0509	0.0276	0.8035	0.0587	0.5183	0.9411
CHFR	checkpoint with forkhead and ring finger domains	55743	12	12:131934293-131934917	TRUE	0.8504	0.2085	0.1369	0.2214	0.3958	0.2752	0.9628	0.3007	0.3884	0.3945	0.3164	0.1782	0.1443	0.2154	0.8908	0.2805	0.2361	0.2618	0.0557	0.5397	0.4892	0.2084	0.5488	0.5259	0.9472	0.9516	0.5279	0.9392	0.5997	0.9245	0.1344	0.2969	0.5367	0.9346	0.945	0.162	0.9499	0.8892	0.8871	0.9503	0.6802	0.9521	0.283	0.5908
CHFR	checkpoint with forkhead and ring finger domains	55743	12	12:131973620-131975130	TRUE	0.0391	0.0434	0.0464	0.0516	0.05	0.0357	0.0357	0.0383	0.0397	0.035	0.0397	0.0508	0.0593	0.0438	0.0798	0.0621	0.06	0.0448	0.0279	0.0386	0.0272	0.0454	0.0347	0.9152	0.7937	0.0536	0.1186	0.0839	0.0433	0.7237	0.0429	0.0388	0.8655	0.8562	0.0607	0.0453	0.0681	0.0577	0.0801	0.0409	0.8336	0.0413	0.1395	0.9711
CHFR	checkpoint with forkhead and ring finger domains	55743	12	12:131934293-131934917	TRUE	0.8957	0.114	0.0798	0.1343	0.228	0.1247	0.9316	0.1179	0.1784	0.1719	0.1447	0.0822	0.0936	0.1185	0.8912	0.1464	0.135	0.1228	0.0535	0.3056	0.2635	0.1663	0.3527	0.3211	0.8835	0.894	0.3494	0.876	0.3987	0.6999	0.0651	0.1405	0.1994	0.886	0.9002	0.1029	0.9069	0.2535	0.7036	0.8956	0.4506	0.8556	0.1184	0.3033
CHFR	checkpoint with forkhead and ring finger domains	55743	12	12:131934293-131934917	TRUE	0.8454	0.122	0.0998	0.1449	0.2137	0.1422	0.9087	0.1715	0.2295	0.4054	0.148	0.0975	0.0703	0.1211	0.8593	0.1401	0.1441	0.1271	0.0615	0.3438	0.3201	0.1524	0.3809	0.3276	0.9006	0.8958	0.3607	0.8956	0.4481	0.8201	0.0669	0.1675	0.3166	0.8765	0.8945	0.0936	0.8944	0.6662	0.7742	0.9115	0.5285	0.8719	0.1388	0.4358
CHGA	chromogranin A precursor	1113	14	14:92458874-92460070	TRUE	0.1177	0.0556	0.2399	0.6811	0.1145	0.5115	0.0933	0.1699	0.0287	0.0678	0.7926	0.0937	0.1391	0.7128	0.3001	0.4928	0.1229	0.0894	0.0932	0.0767	0.1407	0.17	0.0753	0.9418	0.6291	0.8317	0.7981	0.9247	0.9551	0.9627	0.7421	0.8786	0.9141	0.9566	0.8207	0.4078	0.8227	0.9579	0.811	0.9067	0.9331	0.7596	0.9124	0.9527
CHGA	chromogranin A precursor	1113	14	14:92458874-92460070	TRUE	0.1074	0.3138	0.058	0.052	0.69	0.1258	0.058	0.0892	0.4662	0.3343	0.4205	0.078	0.1935	0.0383	0.2874	0.2227	0.3714	0.5811	0.0907	0.3935	0.2258	0.8911	0.3127	0.746	0.4122	0.7308	0.4798	0.8311	0.8618	0.917	0.1107	0.417	0.8837	0.8734	0.8493	0.3987	0.8368	0.7466	0.7656	0.8103	0.8715	0.5883	0.8107	0.8803
CHMP4C	chromatin modifying protein 4C	92421	8	8:82806968-82807564	TRUE	0.0578	0.736	0.5942	0.4426	0.1715	0.4256	0.8262	0.0429	0.4391	0.078	0.0742	0.3904	0.0483	0.0532	0.0427	0.1742	0.0794	0.4431	0.8273	0.1243	0.052	0.032	0.0605	0.8544	0.1462	0.8382	0.5563	0.8803	0.4834	0.9099	0.6169	0.6612	0.8699	0.88	0.7853	0.2012	0.8384	0.9399	0.7331	0.6764	0.0526	0.6131	0.7816	0.8683
CHX10	ceh-10 homeo domain containing homolog	338917	14	14:73776003-73778973	TRUE	0.1773	0.3713	0.1019	0.4622	0.1351	0.0566	0.1247	0.8551	0.0477	0.0361	0.8563	0.0487	0.3028	0.0437	0.3131	0.4419	0.051	0.1133	0.2066	0.8008	0.6993	0.5066	0.08	0.8998	0.4442	0.8551	0.1734	0.8876	0.8782	0.7366	0.487	0.7797	0.8497	0.4779	0.8927	0.2243	0.833	0.8594	0.7119	0.8373	0.2777	0.7051	0.8312	0.4701
CIDEA	cell death-inducing DFFA-like effector a isoform 1	1149	18	18:12243955-12245559	TRUE	0.1061	0.0585	0.1012	0.0548	0.2716	0.0776	0.0906	0.114	0.0292	0.0539	0.3537	0.1316	0.3627	0.19	0.3503	0.1142	0.1287	0.0963	0.2934	0.0732	0.4044	0.0371	0.0742	0.8752	0.5357	0.5948	0.4374	0.476	0.8614	0.8854	0.2889	0.554	0.7828	0.452	0.8471	0.7441	0.4595	0.9168	0.8215	0.474	0.8583	0.4396	0.7125	0.8985
CILP2	cartilage intermediate layer protein 2	148113	19	19:19509888-19510567	TRUE	0.0667	0.0335	0.1006	0.2272	0.239	0.1012	0.0523	0.0513	0.0276	0.043	0.6609	0.4544	0.6222	0.107	0.1563	0.0433	0.1309	0.1715	0.0841	0.038	0.0709	0.0353	0.0783	0.9609	0.4121	0.8755	0.3624	0.9602	0.9303	0.9517	0.6098	0.6627	0.9256	0.8438	0.9619	0.6945	0.1894	0.9586	0.912	0.8362	0.7323	0.857	0.7203	0.9712
CKB	brain creatine kinase	1152	14	14:103056988-103059755	TRUE	0.0508	0.0486	0.2305	0.0304	0.0815	0.4108	0.6317	0.3863	0.0373	0.0653	0.4698	0.0393	0.1444	0.0921	0.1197	0.2552	0.0361	0.0705	0.2896	0.3973	0.1019	0.0457	0.0475	0.7095	0.3097	0.7445	0.3096	0.7622	0.8645	0.918	0.4641	0.3805	0.8269	0.3077	0.8503	0.2427	0.8305	0.8817	0.8191	0.7762	0.658	0.4269	0.7282	0.8769
CLDN1	claudin 1	9076	3	3:191522431-191523256	TRUE	0.1447	0.0466	0.0758	0.0512	0.0596	0.2298	0.4237	0.1298	0.0369	0.0367	0.1083	0.3118	0.0774	0.0426	0.0703	0.0625	0.067	0.1322	0.0404	0.0461	0.0444	0.035	0.4233	0.8458	0.2708	0.8592	0.4866	0.9146	0.5289	0.864	0.041	0.2649	0.8795	0.3258	0.7468	0.402	0.7834	0.8041	0.301	0.6079	0.8914	0.7499	0.6427	0.923
CLDN11	claudin 11	5010	3	3:171618793-171620758	TRUE	0.1098	0.0909	0.047	0.3897	0.0263	0.1952	0.1389	0.2849	0.2493	0.7833	0.0691	0.4347	0.1195	0.0303	0.0364	0.8442	0.3397	0.1557	0.0184	0.452	0.6305	0.4604	0.0609	0.9558	0.2869	0.8832	0.5288	0.6957	0.9414	0.9467	0.6098	0.641	0.9038	0.9497	0.9427	0.0962	0.8912	0.9851	0.8807	0.8344	0.3322	0.7855	0.8876	0.9748
CLDN6	claudin 6	9074	16	16:3007867-3009478	TRUE	0.2108	0.0634	0.2079	0.074	0.5521	0.5163	0.366	0.171	0.0315	0.0171	0.142	0.2869	0.1716	0.1574	0.3995	0.4345	0.0529	0.1769	0.5889	0.0742	0.0556	0.7669	0.1958	0.8792	0.6122	0.8631	0.3854	0.9509	0.9331	0.8371	0.1488	0.8613	0.9147	0.6163	0.9615	0.1719	0.477	0.9331	0.9125	0.8143	0.1573	0.7366	0.8249	0.9488
CLIC5	chloride intracellular channel 5	53405	6	6:46090694-46091817	TRUE	0.0772	0.0828	0.0752	0.0952	0.0659	0.0857	0.0737	0.3562	0.0586	0.0865	0.0735	0.0613	0.094	0.0956	0.3503	0.0908	0.4113	0.1347	0.2646	0.0753	0.0448	0.0513	0.0931	0.8211	0.1982	0.063	0.3927	0.507	0.79	0.818	0.7909	0.4761	0.762	0.7948	0.7936	0.2418	0.7253	0.8088	0.7484	0.4824	0.2998	0.1121	0.7409	0.8103
CLIC5	chloride intracellular channel 5	53405	6	6:46090694-46091817	TRUE	0.0155	0.017	0.0175	0.0179	0.0417	0.0205	0.0185	0.0275	0.0209	0.2016	0.0186	0.0165	0.0292	0.0225	0.091	0.0278	0.0271	0.0431	0.0158	0.0182	0.0222	0.0195	0.0229	0.8499	0.1148	0.0476	0.3988	0.2573	0.8638	0.9182	0.7764	0.6794	0.7267	0.6073	0.2133	0.0347	0.4141	0.8814	0.6243	0.4014	0.0185	0.0174	0.5699	0.89
CLIC6	chloride intracellular channel 6	54102	21	21:34963090-34965261	TRUE	0.0497	0.2673	0.0246	0.1014	0.103	0.3084	0.2169	0.1864	0.036	0.0167	0.0254	0.0283	0.131	0.1214	0.0956	0.1864	0.1041	0.2299	0.0218	0.2792	0.0236	0.0367	0.0248	0.944	0.307	0.8599	0.4767	0.4766	0.8805	0.7105	0.0334	0.3289	0.874	0.3337	0.7886	0.0859	0.8706	0.9398	0.3001	0.8416	0.1643	0.7566	0.8131	0.9415
CLIC6	chloride intracellular channel 6	54102	21	21:34963090-34965261	TRUE	0.0259	0.0176	0.1064	0.3634	0.0377	0.2033	0.0874	0.1368	0.0136	0.0551	0.348	0.3135	0.1016	0.0231	0.0205	0.0964	0.5535	0.1046	0.0167	0.1875	0.0138	0.1282	0.0249	0.9074	0.3682	0.8268	0.5468	0.4947	0.9412	0.9199	0.0504	0.2238	0.8482	0.3751	0.933	0.1307	0.8298	0.9497	0.5239	0.7901	0.0409	0.5774	0.4493	0.9575
CLIPR-59	CLIP-170-related protein	25999	19		FALSE	0.5862	0.2924	0.5119	0.1571	0.1554	0.059	0.3166	0.0877	0.4926	0.8287	0.0987	0.225	0.0625	0.2389	0.5204	0.1324	0.1361	0.2673	0.2596	0.1035	0.2465	0.3608	0.155	0.6266	0.6378	0.8577	0.5001	0.9194	0.7553	0.9157	0.5716	0.897	0.1974	0.8825	0.1206	0.1948	0.8651	0.9299	0.6506	0.859	0.0658	0.6396	0.8402	0.8922
CLSTN1	calsyntenin 1 isoform 2	22883	1	1:9805473-9807468	TRUE	0.1392	0.1754	0.1604	0.054	0.3991	0.2061	0.7825	0.0887	0.3479	0.8079	0.0971	0.2235	0.0892	0.3215	0.3966	0.074	0.0923	0.2197	0.167	0.3428	0.241	0.0817	0.1333	0.9242	0.2024	0.7335	0.3915	0.9064	0.91	0.9342	0.5257	0.1894	0.8019	0.8429	0.2403	0.8114	0.7021	0.4544	0.6532	0.7416	0.91	0.5213	0.3189	0.9567
CLSTN2	calsyntenin 2	64084	3	3:141135928-141137912	TRUE	0.0291	0.0243	0.0363	0.0376	0.0785	0.0262	0.0246	0.024	0.022	0.0248	0.0262	0.0275	0.0452	0.03	0.0344	0.0387	0.0369	0.0391	0.0291	0.031	0.0138	0.0206	0.032	0.9411	0.352	0.3244	0.3118	0.5012	0.8132	0.9708	0.0457	0.06	0.8687	0.7052	0.2057	0.043	0.652	0.5968	0.2074	0.6352	0.1146	0.8143	0.6559	0.9771
CMKOR1	chemokine orphan receptor 1	57007	2	2:237140994-237142172	TRUE	0.2538	0.2646	0.3149	0.4247	0.1749	0.0744	0.8035	0.0619	0.1442	0.7291	0.4391	0.3931	0.5631	0.043	0.0728	0.2526	0.0493	0.0683	0.1108	0.1579	0.1083	0.6089	0.1001	0.7655	0.5876	0.3117	0.3975	0.8111	0.8668	0.863	0.0746	0.3545	0.8373	0.8408	0.871	0.822	0.6984	0.8274	0.4468	0.7231	0.7906	0.1848	0.6965	0.8276
CNN3	calponin 3	1266	1	1:95164257-95166055	TRUE	0.0416	0.0413	0.0714	0.0376	0.098	0.0723	0.0794	0.0694	0.0842	0.1104	0.068	0.0697	0.0754	0.0459	0.0567	0.0433	0.0388	0.042	0.0629	0.0645	0.075	0.0928	0.055	0.7596	0.0653	0.0844	0.0499	0.7968	0.7988	0.8298	0.0847	0.1486	0.7762	0.7884	0.5804	0.0765	0.7786	0.8605	0.7328	0.7619	0.1107	0.6184	0.4466	0.8243
CNN3	calponin 3	1266	1	1:95164257-95166055	TRUE	0.1242	0.057	0.0322	0.0201	0.0386	0.0322	0.0607	0.2813	0.0182	0.0211	0.1267	0.0365	0.077	0.1029	0.1062	0.1093	0.1113	0.0895	0.0183	0.0271	0.0219	0.0299	0.0939	0.9256	0.2661	0.2444	0.1056	0.4682	0.7476	0.919	0.0201	0.0306	0.86	0.8021	0.8461	0.0889	0.3987	0.7757	0.7379	0.8436	0.3653	0.7124	0.2198	0.9646
CNTNAP2	cell recognition molecule Caspr2 precursor	26047	7	7:145443587-145445242	TRUE	0.1005	0.4169	0.5749	0.0902	0.6302	0.853	0.071	0.5442	0.0477	0.0729	0.8223	0.0782	0.5295	0.3931	0.4032	0.5647	0.1172	0.0905	0.0452	0.2043	0.1159	0.8592	0.0771	0.9137	0.5925	0.7604	0.4735	0.7967	0.8863	0.9192	0.2281	0.882	0.8067	0.8142	0.8143	0.7691	0.7894	0.9302	0.3581	0.7943	0.8993	0.6207	0.7745	0.9209
CNTNAP3	cell recognition molecule CASPR3	79937	9	9:39277898-39278810	TRUE	0.0297	0.017	0.0718	0.036	0.0232	0.0637	0.0201	0.0797	0.0115	0.1298	0.0788	0.0225	0.2421	0.0694	0.1346	0.2229	0.0256	0.0382	0.3726	0.0116	0.0171	0.0199	0.0148	0.9127	0.5246	0.7037	0.4391	0.5073	0.7641	0.7969	0.6871	0.5806	0.6623	0.6363	0.6769	0.237	0.5367	0.9515	0.6133	0.7136	0.678	0.6548	0.6567	0.9604
COL12A1	alpha 1 type XII collagen short isoform precursor	1303	6	6:75971040-75974382	TRUE	0.1067	0.1233	0.1041	0.0979	0.0836	0.112	0.0607	0.1012	0.0901	0.0403	0.0675	0.0316	0.4797	0.5443	0.3112	0.4509	0.2675	0.1999	0.4834	0.0318	0.1624	0.3814	0.0692	0.9555	0.4341	0.8276	0.5137	0.836	0.8367	0.9052	0.2388	0.6528	0.8534	0.8797	0.6317	0.2212	0.803	0.9629	0.8278	0.7982	0.2037	0.6696	0.8038	0.926
COL15A1	alpha 1 type XV collagen precursor	1306	9	9:100745603-100747003	TRUE	0.11	0.0979	0.1882	0.1468	0.0352	0.0969	0.043	0.1029	0.0366	0.189	0.494	0.0604	0.1588	0.2785	0.3934	0.3387	0.1251	0.1953	0.0369	0.1551	0.1068	0.5795	0.0506	0.8734	0.4463	0.7891	0.4414	0.8003	0.906	0.9122	0.4131	0.5511	0.779	0.8383	0.8755	0.5929	0.3863	0.6679	0.7544	0.7271	0.5622	0.6144	0.7485	0.9254
COL19A1	alpha 1 type XIX collagen precursor	1310	6	6:70633025-70633404	TRUE	0.168	0.1325	0.144	0.121	0.2028	0.051	0.0525	0.0545	0.0266	0.1575	0.1472	0.7106	0.2324	0.1215	0.0938	0.1007	0.5402	0.1286	0.0515	0.0424	0.3864	0.0333	0.0776	0.9299	0.7408	0.8824	0.4339	0.4457	0.8064	0.9164	0.6052	0.4161	0.8648	0.762	0.9005	0.278	0.5479	0.7409	0.4914	0.8158	0.5857	0.6823	0.3318	0.9318
COL23A1	collagen; type XXIII; alpha 1	91522	5	5:177948771-177950632	TRUE	0.0512	0.0285	0.5202	0.0366	0.0662	0.0309	0.0515	0.0399	0.0357	0.1291	0.0881	0.0419	0.0853	0.0361	0.0805	0.1484	0.039	0.0268	0.0217	0.0266	0.0293	0.5479	0.0251	0.6843	0.6056	0.4025	0.5875	0.0354	0.6383	0.9596	0.0271	0.2881	0.8891	0.202	0.1226	0.557	0.0311	0.5635	0.2233	0.0207	0.5479	0.0797	0.8339	0.9519
COL4A3	alpha 3 type IV collagen isoform 1; precursor	1285	2	2:227736822-227738176	TRUE	0.0468	0.0219	0.0355	0.0215	0.0711	0.0711	0.0411	0.0736	0.0233	0.0765	0.0932	0.0233	0.2388	0.0283	0.036	0.0244	0.0539	0.1326	0.0257	0.0337	0.032	0.0422	0.0453	0.9567	0.4841	0.9045	0.6758	0.8018	0.9636	0.9704	0.0467	0.0332	0.908	0.9164	0.8917	0.0599	0.8867	0.9795	0.9128	0.9047	0.0209	0.6852	0.8623	0.9672
COL6A2	alpha 2 type VI collagen isoform 2C2 precursor	1292	21	21:46342002-46344009	TRUE	0.0124	0.0114	0.0238	0.0148	0.0179	0.0403	0.0249	0.0302	0.0133	0.029	0.0423	0.0237	0.0295	0.0645	0.0133	0.0272	0.014	0.0247	0.0218	0.0742	0.0286	0.0428	0.0171	0.9599	0.514	0.8343	0.4132	0.8688	0.925	0.9271	0.108	0.323	0.9032	0.3158	0.8363	0.0316	0.683	0.9651	0.6718	0.8062	0.7079	0.6717	0.8636	0.9598
COLEC12	collectin sub-family member 12 isoform II	81035	18	18:489195-491170	TRUE	0.1099	0.0885	0.3919	0.0873	0.0926	0.1458	0.0454	0.1407	0.0199	0.5762	0.29	0.0626	0.2156	0.1864	0.5096	0.28	0.6849	0.2295	0.0422	0.2889	0.5855	0.0764	0.23	0.9179	0.6078	0.8001	0.5331	0.5643	0.9364	0.9432	0.4863	0.6028	0.8711	0.8551	0.4861	0.7099	0.4689	0.8978	0.8843	0.3262	0.891	0.6595	0.7893	0.9532
COMP	cartilage oligomeric matrix protein precursor	1311	19	19:18760998-18763459	TRUE	0.0643	0.051	0.1279	0.0391	0.0725	0.7572	0.2212	0.07	0.1768	0.0778	0.1105	0.4177	0.4626	0.0452	0.093	0.1488	0.032	0.08	0.5302	0.0982	0.1324	0.2262	0.1619	0.8699	0.1167	0.8738	0.5765	0.8878	0.8173	0.9372	0.7422	0.3832	0.9173	0.5925	0.4849	0.055	0.3863	0.9266	0.6257	0.7854	0.5597	0.6678	0.8565	0.9385
CPE	carboxypeptidase E precursor	1363	4	4:166519309-166520212	TRUE	0.0281	0.0199	0.1785	0.0278	0.0553	0.0423	0.1196	0.2078	0.0276	0.0493	0.8143	0.0796	0.1152	0.1692	0.0836	0.2439	0.0311	0.136	0.0241	0.1673	0.0319	0.0558	0.0216	0.9093	0.2998	0.85	0.4385	0.6808	0.9535	0.9484	0.4472	0.5373	0.8512	0.4666	0.7167	0.1162	0.6689	0.9533	0.7508	0.8789	0.9417	0.6685	0.8119	0.963
CPLX2	complexin 2	10814	5	5:175156069-175157465	TRUE	0.1851	0.0456	0.1219	0.051	0.0453	0.7928	0.0453	0.2523	0.043	0.0409	0.0778	0.0412	0.4668	0.5691	0.4135	0.4452	0.538	0.0761	0.5077	0.0668	0.7518	0.1857	0.0847	0.72	0.6303	0.8657	0.6108	0.6836	0.9335	0.9452	0.6835	0.9181	0.8771	0.7186	0.897	0.6549	0.8606	0.9594	0.7337	0.8352	0.9396	0.7697	0.8442	0.9586
CPNE7	copine 7 isoform b	27132	16	16:88168492-88170928	TRUE	0.053	0.0545	0.2117	0.064	0.2996	0.6007	0.0758	0.0688	0.1442	0.3261	0.0547	0.0575	0.29	0.0997	0.5006	0.0418	0.0644	0.4558	0.0912	0.1968	0.1959	0.1466	0.0976	0.9335	0.3685	0.9006	0.0571	0.9296	0.9027	0.9581	0.5529	0.8317	0.9128	0.8954	0.9608	0.7463	0.9133	0.9639	0.8048	0.835	0.7717	0.0602	0.8705	0.1399
CPNE8	copine VIII	144402	12	12:37585034-37587123	TRUE	0.0225	0.0247	0.4658	0.0552	0.061	0.0491	0.4984	0.0787	0.0299	0.0346	0.4395	0.0952	0.4284	0.2054	0.2417	0.7325	0.0697	0.1846	0.0188	0.0536	0.221	0.0785	0.1428	0.8977	0.4719	0.7724	0.3319	0.8717	0.5798	0.037	0.79	0.8168	0.8139	0.6471	0.6019	0.6584	0.7915	0.9516	0.3179	0.8156	0.683	0.5576	0.6154	0.9204
CPT1C	carnitine palmitoyltransferase 1C	126129	19	19:54884420-54887044	TRUE	0.1513	0.0383	0.4735	0.1217	0.1423	0.5707	0.1489	0.0833	0.2128	0.0296	0.0593	0.2428	0.1818	0.3872	0.1231	0.1006	0.0853	0.3661	0.0676	0.1071	0.0471	0.1378	0.1066	0.8802	0.4556	0.804	0.5543	0.6308	0.8895	0.8658	0.0658	0.6718	0.8174	0.5652	0.8597	0.2789	0.7849	0.4517	0.6999	0.7459	0.5854	0.6658	0.6066	0.882
CPT1C	carnitine palmitoyltransferase 1C	126129	19	19:54884420-54887044	TRUE	0.0497	0.03	0.0906	0.0432	0.0721	0.0519	0.3746	0.0809	0.1522	0.1006	0.0604	0.2962	0.1829	0.0318	0.0435	0.0323	0.0247	0.0392	0.1252	0.0236	0.0525	0.0249	0.0282	0.6529	0.4484	0.9089	0.2969	0.5775	0.7909	0.3369	0.0327	0.588	0.8861	0.3194	0.959	0.1601	0.8743	0.7105	0.2924	0.7458	0.74	0.7523	0.3478	0.9219
CPZ	carboxypeptidase Z isoform 2 precursor	8532	4	4:8645191-8645719	TRUE	0.1108	0.5665	0.0529	0.0265	0.0803	0.5783	0.0438	0.0532	0.0273	0.0948	0.0466	0.6374	0.0862	0.45	0.5755	0.0723	0.0483	0.0818	0.0237	0.0467	0.1921	0.0649	0.0427	0.8048	0.3846	0.7907	0.3317	0.6654	0.3315	0.9406	0.5611	0.5981	0.8516	0.3551	0.6027	0.5136	0.1106	0.9345	0.4051	0.6742	0.1976	0.796	0.4599	0.7829
CPZ	carboxypeptidase Z isoform 2 precursor	8532	4	4:8645191-8645719	TRUE	0.0392	0.568	0.356	0.0453	0.0567	0.632	0.2228	0.631	0.037	0.6899	0.044	0.7356	0.1682	0.0801	0.5749	0.2871	0.0353	0.1019	0.0329	0.5167	0.424	0.285	0.356	0.9634	0.3612	0.8511	0.7418	0.4861	0.9406	0.8719	0.6736	0.8859	0.9597	0.7563	0.6225	0.4489	0.4484	0.89	0.7744	0.8595	0.6519	0.8237	0.8691	0.9773
CRABP1	cellular retinoic acid binding protein 1	1381	15	15:76419520-76421296	TRUE	0.0813	0.0186	0.122	0.0527	0.0356	0.3146	0.0311	0.0467	0.0242	0.4728	0.0194	0.0236	0.0284	0.3112	0.4574	0.2358	0.0477	0.0459	0.0242	0.0261	0.0287	0.0227	0.0341	0.9198	0.6803	0.8553	0.3543	0.252	0.8808	0.9139	0.8306	0.1976	0.8232	0.4994	0.9188	0.1099	0.5506	0.943	0.6376	0.0597	0.0513	0.703	0.3136	0.9044
CRABP1	cellular retinoic acid binding protein 1	1381	15	15:76419520-76421296	TRUE	0.0397	0.0221	0.044	0.038	0.0465	0.0712	0.038	0.0401	0.0349	0.0326	0.0313	0.0323	0.0278	0.0287	0.0628	0.0368	0.0285	0.0237	0.0279	0.0376	0.0392	0.0256	0.0356	0.8958	0.4442	0.8741	0.2382	0.0859	0.6673	0.9042	0.1163	0.1299	0.8993	0.9047	0.8725	0.0343	0.5967	0.9545	0.55	0.0582	0.0285	0.7552	0.7322	0.8685
CRABP1	cellular retinoic acid binding protein 1	1381	15	15:76419520-76421296	TRUE	0.0338	0.0184	0.0363	0.0138	0.0375	0.031	0.032	0.0254	0.0175	0.0287	0.0494	0.0324	0.013	0.0206	0.029	0.0298	0.0166	0.0114	0.0167	0.0409	0.03	0.0408	0.0218	0.9115	0.1405	0.7549	0.1337	0.0776	0.6775	0.9145	0.3478	0.2179	0.834	0.0779	0.5173	0.0217	0.5017	0.9438	0.6144	0.0464	0.0754	0.6516	0.5085	0.8648
CRABP1	cellular retinoic acid binding protein 1	1381	15	15:76419520-76421296	TRUE	0.0771	0.129	0.3534	0.0346	0.3828	0.0613	0.1432	0.0568	0.0781	0.3392	0.029	0.6265	0.0304	0.059	0.3692	0.1065	0.0289	0.0535	0.5636	0.0907	0.1032	0.0586	0.1048	0.8169	0.2062	0.8127	0.4444	0.942	0.6099	0.6911	0.3156	0.4988	0.6795	0.8889	0.9015	0.0546	0.5756	0.6051	0.4199	0.8155	0.089	0.588	0.8401	0.9087
CRABP1	cellular retinoic acid binding protein 1	1381	15	15:76419520-76421296	TRUE	0.0317	0.0258	0.0413	0.0267	0.0386	0.0423	0.0391	0.0509	0.0457	0.0737	0.0489	0.0445	0.0218	0.0349	0.0693	0.0241	0.0209	0.0202	0.0339	0.0443	0.05	0.0373	0.035	0.881	0.1677	0.7722	0.1699	0.1254	0.579	0.9228	0.2848	0.2097	0.815	0.0895	0.4755	0.0358	0.5077	0.8998	0.4715	0.0411	0.0266	0.6844	0.4609	0.7972
CRIM1	cysteine-rich motor neuron 1	51232	2	2:36435525-36438604	TRUE	0.0412	0.0594	0.0713	0.05	0.2837	0.0627	0.108	0.0872	0.0266	0.117	0.0903	0.0707	0.087	0.0421	0.0576	0.0245	0.0802	0.0407	0.073	0.0981	0.0469	0.0718	0.0688	0.9313	0.121	0.0654	0.2774	0.2269	0.8882	0.9534	0.0904	0.2364	0.905	0.484	0.0572	0.0487	0.722	0.3116	0.5068	0.7085	0.0584	0.0458	0.676	0.8884
CRIP1	cysteine-rich protein 1 (intestinal)	1396	14	14:105023580-105025363	TRUE	0.0269	0.026	0.051	0.0581	0.0619	0.1296	0.0483	0.046	0.0381	0.0216	0.0853	0.031	0.0459	0.0556	0.041	0.0605	0.0581	0.1085	0.0553	0.0321	0.2328	0.6544	0.052	0.6335	0.4616	0.8607	0.1112	0.5388	0.3057	0.9519	0.0327	0.6327	0.8738	0.6924	0.2626	0.0461	0.0781	0.6273	0.693	0.1711	0.0452	0.786	0.0494	0.8753
CRLF1	cytokine receptor-like factor 1	9244	19	19:18577193-18579875	TRUE	0.0357	0.2462	0.0503	0.0694	0.0467	0.1116	0.0362	0.5334	0.0095	0.0223	0.5184	0.0989	0.0933	0.4574	0.062	0.3291	0.045	0.1228	0.0204	0.011	0.2179	0.5067	0.0356	0.8756	0.4121	0.7296	0.4831	0.8007	0.8759	0.8624	0.1912	0.4644	0.7439	0.6417	0.6572	0.3522	0.3525	0.8678	0.7216	0.5798	0.5589	0.5576	0.6668	0.9367
CRYBA2	crystallin; beta A2	1412	2	2:219565851-219567355	TRUE	0.009	0.0063	0.0225	0.0233	0.073	0.0377	0.0184	0.0666	0.0107	0.5171	0.0362	0.2059	0.0348	0.0448	0.3231	0.4337	0.0132	0.0126	0.015	0.0265	0.0243	0.0186	0.1106	0.7662	0.3808	0.8669	0.1399	0.9378	0.9062	0.9571	0.0426	0.3547	0.6843	0.8996	0.8467	0.0655	0.872	0.9848	0.672	0.7862	0.0224	0.554	0.8493	0.9529
CRYBA2	crystallin; beta A2	1412	2	2:219565851-219567355	TRUE	0.0327	0.0157	0.0322	0.0335	0.0119	0.0373	0.0131	0.1209	0.0111	0.0127	0.0655	0.026	0.0894	0.1588	0.0632	0.19	0.0521	0.0359	0.0313	0.015	0.5094	0.0177	0.0196	0.8748	0.3757	0.6113	0.5099	0.4964	0.6852	0.9545	0.1002	0.754	0.8035	0.6086	0.7362	0.167	0.5195	0.2645	0.3001	0.543	0.032	0.4991	0.7494	0.9543
CRYGD	crystallin; gamma D	1421	2	2:208696956-208697729	TRUE	0.1323	0.0766	0.1656	0.0696	0.2127	0.3132	0.2415	0.0954	0.049	0.0727	0.1549	0.1289	0.0744	0.0474	0.0568	0.057	0.0503	0.058	0.0677	0.2761	0.2019	0.1738	0.0602	0.816	0.3803	0.8625	0.2912	0.8365	0.5556	0.917	0.1253	0.5592	0.8901	0.8955	0.4839	0.4854	0.8726	0.8965	0.8434	0.7832	0.5407	0.5502	0.6752	0.8384
CSMD1	CUB and Sushi multiple domains 1	64478	8	8:4838500-4840154	TRUE	0.0649	0.0325	0.0304	0.0357	0.0483	0.0885	0.3267	0.0334	0.0582	0.1269	0.2148	0.2464	0.6432	0.2183	0.0778	0.1807	0.0477	0.141	0.0246	0.0188	0.0378	0.346	0.0325	0.8636	0.2059	0.9072	0.5199	0.2377	0.8922	0.9312	0.6381	0.8688	0.8566	0.4381	0.3908	0.042	0.5332	0.8178	0.6839	0.9388	0.554	0.7804	0.8668	0.8253
CSMD2	CUB and Sushi multiple domains 2	114784	1	1:34405032-34405247	TRUE	0.0635	0.0403	0.2212	0.0621	0.0527	0.0351	0.135	0.048	0.2692	0.0264	0.5514	0.4866	0.5298	0.0923	0.4267	0.4917	0.0258	0.0393	0.3923	0.0351	0.4614	0.1973	0.0457	0.7113	0.4219	0.8608	0.1427	0.0906	0.907	0.6792	0.0883	0.5197	0.7592	0.5658	0.9129	0.0398	0.6167	0.9133	0.6862	0.3998	0.5446	0.7893	0.6941	0.9395
CTGF	connective tissue growth factor	1490	6	6:132313372-132314444	TRUE	0.0628	0.0915	0.3597	0.1647	0.0799	0.3403	0.0726	0.061	0.0407	0.4264	0.1418	0.061	0.104	0.2675	0.2166	0.1136	0.0631	0.0772	0.043	0.0508	0.4762	0.0387	0.043	0.8669	0.2531	0.0844	0.3861	0.8958	0.94	0.9206	0.4823	0.3728	0.8524	0.8801	0.9051	0.128	0.7675	0.9479	0.7774	0.8329	0.8664	0.7219	0.7974	0.9211
CTGF	connective tissue growth factor	1490	6	6:132313372-132314444	TRUE	0.0841	0.0424	0.0971	0.6181	0.0639	0.2288	0.0614	0.7567	0.0473	0.7425	0.4612	0.1406	0.2823	0.2491	0.6133	0.2396	0.0398	0.0705	0.4404	0.123	0.8525	0.4647	0.0593	0.9067	0.6861	0.0319	0.6786	0.9274	0.9344	0.9431	0.9178	0.8781	0.854	0.864	0.9436	0.6689	0.8834	0.9479	0.8476	0.8703	0.9439	0.7799	0.865	0.9251
CTNNA2	catenin; alpha 2	1496	2	2:79593028-79594091	TRUE	0.1612	0.0435	0.6527	0.0677	0.1142	0.4661	0.5882	0.5179	0.0507	0.5819	0.593	0.4576	0.0933	0.1119	0.6222	0.4447	0.0481	0.1943	0.0845	0.0797	0.1362	0.4898	0.0887	0.8554	0.5412	0.8282	0.166	0.6677	0.9291	0.9181	0.6571	0.8909	0.8207	0.8453	0.8799	0.7084	0.7989	0.9194	0.7632	0.6466	0.1427	0.5596	0.7792	0.8819
CTNND2	catenin (cadherin-associated protein); delta 2 (neural plakophilin-related arm-repeat protein)	1501	5	5:11956117-11957844	TRUE	0.0407	0.0496	0.25	0.0557	0.0487	0.3549	0.0222	0.27	0.0224	0.6653	0.1681	0.0316	0.0776	0.1754	0.158	0.0488	0.0663	0.0664	0.119	0.0541	0.0718	0.8371	0.0368	0.8983	0.5898	0.458	0.5225	0.8839	0.9327	0.9354	0.6113	0.8777	0.8032	0.8307	0.9083	0.7867	0.697	0.9589	0.8795	0.7931	0.6641	0.6285	0.7947	0.9344
CTSL	cathepsin L preproprotein	1514	9	9:89530199-89531792	TRUE	0.0943	0.2064	0.0503	0.1309	0.0651	0.2426	0.0242	0.4891	0.0293	0.288	0.3983	0.0223	0.3213	0.4295	0.2466	0.1543	0.2607	0.1993	0.0485	0.0389	0.0457	0.0476	0.0353	0.898	0.4735	0.8471	0.6437	0.415	0.9161	0.9447	0.0395	0.2514	0.834	0.8813	0.6341	0.4902	0.8655	0.275	0.7952	0.8694	0.7208	0.832	0.8774	0.9643
CTSL2	cathepsin L2 preproprotein	1515	9	9:98840611-98841928	TRUE	0.0223	0.0155	0.0198	0.0205	0.021	0.0107	0.0136	0.0261	0.018	0.0433	0.0185	0.0258	0.0304	0.0264	0.568	0.0246	0.0225	0.0185	0.0144	0.0218	0.0203	0.0121	0.0139	0.9364	0.0449	0.9188	0.0337	0.0425	0.9528	0.9559	0.0201	0.0596	0.9414	0.039	0.6491	0.0552	0.6821	0.7454	0.3593	0.0663	0.0136	0.6609	0.6792	0.9667
CTSL2	cathepsin L2 preproprotein	1515	9	9:98840611-98841928	TRUE	0.0393	0.0231	0.0192	0.0293	0.0383	0.0167	0.0209	0.0259	0.0206	0.0107	0.0206	0.0224	0.0246	0.0321	0.5084	0.0366	0.0336	0.0378	0.0196	0.0167	0.0278	0.0229	0.0191	0.7699	0.1074	0.8198	0.0401	0.0975	0.9336	0.9422	0.0306	0.0894	0.8374	0.1489	0.5447	0.1359	0.4756	0.6641	0.4426	0.0758	0.0229	0.4927	0.5241	0.9493
CXCL14	small inducible cytokine B14 precursor	9547	5	5:134941909-134943025	TRUE	0.0254	0.0862	0.0309	0.1452	0.0544	0.0504	0.0455	0.2323	0.0207	0.1335	0.0938	0.0201	0.1042	0.064	0.085	0.105	0.1104	0.083	0.0379	0.0127	0.0196	0.0537	0.0217	0.8444	0.4797	0.7834	0.318	0.6911	0.8735	0.5039	0.5113	0.5549	0.8174	0.3335	0.9221	0.1618	0.5341	0.3722	0.722	0.8303	0.0516	0.6285	0.6112	0.9205
CYP1B1	cytochrome P450; family 1; subfamily B; polypeptide 1	1545	2	2:38154099-38158196	TRUE	0.0626	0.0285	0.0697	0.4397	0.1162	0.0965	0.1191	0.647	0.0328	0.0497	0.7798	0.0461	0.1621	0.0844	0.1395	0.2692	0.111	0.1629	0.0366	0.0572	0.104	0.3727	0.0457	0.9123	0.4558	0.8194	0.3017	0.8207	0.9146	0.9654	0.6019	0.7177	0.8081	0.1733	0.8153	0.4849	0.8247	0.9262	0.9026	0.8728	0.6969	0.8015	0.7507	0.9644
CYP24A1	cytochrome P450; family 24 precursor	1591	20	20:52222583-52223813	TRUE	0.0987	0.0467	0.2346	0.0863	0.1887	0.6141	0.0858	0.409	0.1127	0.1214	0.5966	0.0731	0.5952	0.6125	0.1862	0.395	0.5308	0.2896	0.1698	0.1178	0.6407	0.09	0.0746	0.9469	0.5977	0.9003	0.631	0.9382	0.9431	0.959	0.6573	0.7088	0.884	0.8977	0.9157	0.8277	0.8721	0.918	0.8536	0.9128	0.6548	0.8389	0.8201	0.9352
CYP2E1	cytochrome P450; family 2; subfamily E; polypeptide 1	1571	10	10:135191138-135192648	TRUE	0.1002	0.1186	0.349	0.1221	0.1114	0.793	0.1338	0.2247	0.351	0.0764	0.7999	0.0421	0.5437	0.3369	0.3197	0.3659	0.1048	0.2624	0.0476	0.4605	0.3221	0.3891	0.0731	0.8284	0.4945	0.8173	0.4769	0.8799	0.9392	0.9638	0.94	0.6624	0.8738	0.5744	0.6422	0.6432	0.4435	0.9279	0.8057	0.8294	0.9415	0.7489	0.7567	0.9472
CYP39A1	cytochrome P450; family 39; subfamily A; polypeptide 1	51302	6	6:46728351-46729284	TRUE	0.0386	0.0557	0.0702	0.0571	0.0527	0.0365	0.0492	0.0449	0.0456	0.0404	0.0528	0.0765	0.0662	0.0732	0.3853	0.0641	0.0732	0.0853	0.0381	0.0383	0.0371	0.029	0.052	0.8874	0.0971	0.8181	0.1703	0.8673	0.8906	0.8963	0.0878	0.2999	0.833	0.8388	0.4444	0.0923	0.7769	0.9185	0.4284	0.7598	0.0892	0.6051	0.6089	0.8622
CYP39A1	cytochrome P450; family 39; subfamily A; polypeptide 1	51302	6	6:46728351-46729284	TRUE	0.0154	0.0101	0.0306	0.011	0.022	0.0261	0.0278	0.0397	0.0147	0.0145	0.0203	0.2109	0.0348	0.0167	0.314	0.0142	0.0123	0.0128	0.0193	0.0232	0.0109	0.0144	0.0239	0.9272	0.091	0.8647	0.2571	0.9296	0.9379	0.9358	0.2315	0.4947	0.8601	0.9059	0.9476	0.0271	0.8353	0.974	0.8066	0.8086	0.2915	0.6388	0.8153	0.9509
CYP4X1	cytochrome P450; family 4; subfamily X; polypeptide 1	260293	1	1:47261718-47262260	TRUE	0.0363	0.4615	0.2409	0.498	0.3293	0.4458	0.689	0.092	0.0797	0.1735	0.1122	0.8762	0.4038	0.0768	0.1045	0.0321	0.1229	0.1135	0.0739	0.7181	0.1311	0.6401	0.1051	0.8119	0.2488	0.5974	0.6194	0.9303	0.5769	0.5342	0.1068	0.1331	0.909	0.5277	0.6471	0.0559	0.9061	0.9447	0.6342	0.8007	0.0622	0.7164	0.6765	0.5524
CYP7B1	cytochrome P450; family 7; subfamily B; polypeptide 1	9420	8	8:65873327-65874473	TRUE	0.0439	0.0429	0.1012	0.1069	0.0767	0.2674	0.361	0.4707	0.3472	0.3948	0.7092	0.1225	0.5031	0.0688	0.5417	0.0885	0.0301	0.1191	0.1547	0.0631	0.3799	0.1197	0.198	0.9027	0.5611	0.8457	0.3597	0.9401	0.885	0.9061	0.8918	0.609	0.8333	0.2557	0.9325	0.4816	0.8307	0.9628	0.6915	0.76	0.6021	0.601	0.6369	0.9087
CYR61	cysteine-rich; angiogenic inducer; 61	3491	1	1:85818356-85819916	TRUE	0.022	0.0198	0.0879	0.0105	0.051	0.0174	0.0112	0.8431	0.031	0.3839	0.0511	0.0234	0.0115	0.645	0.0318	0.0143	0.4552	0.0597	0.0178	0.1095	0.7944	0.0389	0.0177	0.9526	0.7799	0.8969	0.5225	0.6608	0.9664	0.9777	0.0362	0.8627	0.8867	0.9267	0.9629	0.6205	0.0204	0.0125	0.9406	0.9273	0.039	0.6398	0.0389	0.984
DCC	deleted in colorectal carcinoma	1630	18	18:48122009-48122893	TRUE	0.1176	0.4724	0.0826	0.2543	0.1171	0.0927	0.6834	0.1395	0.093	0.279	0.0597	0.0488	0.0677	0.1871	0.4703	0.2944	0.3944	0.0887	0.0372	0.6767	0.645	0.0446	0.399	0.903	0.5919	0.8588	0.5668	0.9305	0.9272	0.9305	0.9513	0.878	0.8643	0.8873	0.9406	0.7468	0.8256	0.9518	0.5338	0.8467	0.9013	0.6814	0.8618	0.9241
DCC	deleted in colorectal carcinoma	1630	18	18:48122009-48122893	TRUE	0.1662	0.1988	0.0767	0.0274	0.1225	0.0347	0.6187	0.5219	0.0971	0.2692	0.0603	0.1818	0.3615	0.6834	0.6158	0.071	0.687	0.1063	0.0671	0.3269	0.4002	0.0449	0.3692	0.9174	0.586	0.814	0.4052	0.9195	0.9172	0.9255	0.9192	0.8299	0.7908	0.7615	0.9331	0.4539	0.8115	0.9471	0.7562	0.7372	0.888	0.5913	0.798	0.9171
DCC	deleted in colorectal carcinoma	1630	18	18:48120150-48121583	TRUE	0.0901	0.064	0.1253	0.0477	0.0456	0.0684	0.3654	0.4255	0.1101	0.3286	0.0366	0.5686	0.3434	0.2911	0.4069	0.4684	0.0459	0.1479	0.0956	0.0239	0.4053	0.1139	0.0548	0.9077	0.3357	0.7858	0.4683	0.9068	0.8436	0.8924	0.621	0.5167	0.7703	0.7754	0.8762	0.4147	0.7649	0.9175	0.7333	0.6916	0.8348	0.5812	0.7491	0.9124
DCDC2	doublecortin domain containing 2	51473	6	6:24465600-24466413	TRUE	0.0916	0.0663	0.1352	0.0845	0.2223	0.1185	0.149	0.5147	0.0494	0.5567	0.204	0.1613	0.4634	0.1546	0.1438	0.1673	0.2349	0.3794	0.0688	0.0912	0.3272	0.3444	0.0788	0.924	0.3876	0.8399	0.5336	0.9035	0.9235	0.9477	0.2191	0.8884	0.8612	0.8179	0.8947	0.4784	0.8341	0.9519	0.8644	0.874	0.8669	0.7599	0.7894	0.9306
DCDC2	doublecortin domain containing 2	51473	6	6:24465600-24466413	TRUE	0.0516	0.0568	0.0261	0.1162	0.0845	0.0327	0.07	0.0466	0.0243	0.0736	0.0398	0.0364	0.0868	0.0393	0.0814	0.0612	0.038	0.1187	0.0356	0.0301	0.0516	0.0542	0.0285	0.8636	0.2713	0.7994	0.2496	0.7037	0.5584	0.9497	0.0414	0.4729	0.859	0.6927	0.8498	0.0671	0.5959	0.9449	0.7657	0.8334	0.1038	0.645	0.7804	0.9392
DCHS1	dachsous 1 precursor	8642	11	11:6632917-6634478	TRUE	0.0646	0.0626	0.1247	0.0672	0.1008	0.0882	0.0613	0.2451	0.1165	0.106	0.0984	0.1047	0.099	0.1033	0.0307	0.0847	0.0466	0.0418	0.0685	0.1153	0.1218	0.2308	0.0871	0.6311	0.3447	0.6291	0.4135	0.657	0.9122	0.9246	0.1238	0.6383	0.7672	0.831	0.1184	0.028	0.2164	0.7665	0.6105	0.821	0.1346	0.6879	0.74	0.8807
DENND2C	DENN/MADD domain containing 2C	163259	1	1:115013625-115014939	TRUE	0.101	0.0413	0.1199	0.0515	0.1651	0.1272	0.0717	0.0946	0.1069	0.2604	0.0953	0.1029	0.0489	0.0222	0.0495	0.0317	0.0338	0.0422	0.2762	0.1392	0.1168	0.0701	0.0863	0.8152	0.2545	0.8531	0.0628	0.7066	0.9191	0.9011	0.0893	0.3171	0.837	0.8357	0.5582	0.0664	0.8183	0.8719	0.626	0.8285	0.4887	0.5495	0.8041	0.9023
DENND2C	DENN/MADD domain containing 2C	163259	1	1:115013625-115014939	TRUE	0.0117	0.0237	0.0484	0.0234	0.1609	0.0592	0.0411	0.0326	0.0261	0.0463	0.0491	0.0292	0.0343	0.0226	0.0501	0.0151	0.03	0.034	0.034	0.0314	0.1308	0.1057	0.0334	0.8711	0.1862	0.8308	0.0463	0.4408	0.6699	0.9093	0.027	0.067	0.8212	0.2523	0.531	0.0465	0.6237	0.8842	0.3516	0.4885	0.0626	0.5344	0.7181	0.8483
DES	desmin	1674	2	2:219991189-219992151	TRUE	0.1788	0.0842	0.5218	0.409	0.5614	0.6669	0.8572	0.0666	0.0505	0.3476	0.7198	0.6682	0.7554	0.1893	0.1795	0.6656	0.5192	0.4829	0.1527	0.0794	0.183	0.0261	0.157	0.9294	0.6454	0.8034	0.6076	0.8922	0.9209	0.9427	0.1078	0.8359	0.8244	0.8147	0.8848	0.7274	0.8115	0.9508	0.8279	0.7743	0.7218	0.574	0.7468	0.9556
DFNB31	CASK-interacting protein CIP98	25861	9	9:116306152-116308252	TRUE	0.0893	0.0215	0.0268	0.031	0.3559	0.107	0.077	0.037	0.0247	0.0447	0.0341	0.097	0.0387	0.0405	0.0714	0.0294	0.0326	0.0585	0.1399	0.579	0.0213	0.0294	0.0535	0.9387	0.4372	0.5622	0.4283	0.2354	0.9592	0.9653	0.6628	0.9163	0.8316	0.1576	0.0319	0.0351	0.2182	0.0389	0.502	0.3678	0.0353	0.6831	0.8147	0.9694
DGKI	diacylglycerol kinase; iota	9162	7	7:137181541-137183087	TRUE	0.2466	0.3808	0.2887	0.5971	0.2307	0.4085	0.0783	0.581	0.0438	0.2634	0.4506	0.2681	0.398	0.4625	0.4221	0.1877	0.3032	0.2012	0.0552	0.2284	0.0969	0.1218	0.1972	0.9651	0.6275	0.7448	0.6306	0.567	0.9374	0.9495	0.2086	0.2133	0.8918	0.8989	0.9243	0.5799	0.7075	0.9153	0.6988	0.8144	0.0572	0.5969	0.8324	0.9474
DGKI	diacylglycerol kinase; iota	9162	7	7:137181541-137183087	TRUE	0.038	0.0373	0.0793	0.0551	0.068	0.0336	0.0345	0.0378	0.0288	0.053	0.0392	0.0338	0.0466	0.2914	0.0521	0.0497	0.0441	0.0472	0.0297	0.072	0.0513	0.6003	0.0225	0.9063	0.0552	0.8249	0.3636	0.7364	0.9322	0.7251	0.0764	0.0318	0.8384	0.7464	0.7006	0.0679	0.0731	0.8311	0.3705	0.7801	0.2223	0.4373	0.5376	0.9507
DIRAS2	Di-Ras2	54769	9	9:92444624-92445257	TRUE	0.0458	0.0179	0.0257	0.0228	0.0165	0.0279	0.0196	0.0248	0.0169	0.0311	0.022	0.0196	0.0473	0.0226	0.0421	0.0342	0.0321	0.0325	0.0142	0.0183	0.0238	0.0561	0.0234	0.9135	0.1879	0.2536	0.0755	0.8974	0.8185	0.9226	0.0511	0.0372	0.8171	0.4017	0.9151	0.195	0.7368	0.947	0.0871	0.4062	0.0135	0.7377	0.7573	0.9446
DKFZP564O0823	DKFZP564O0823 protein	25849	4	4:76077103-76079064	TRUE	0.0382	0.0317	0.0732	0.0285	0.0569	0.0263	0.0228	0.5633	0.0104	0.1559	0.0322	0.0255	0.0794	0.0296	0.2261	0.057	0.0769	0.0479	0.0154	0.4097	0.0829	0.0201	0.0308	0.8742	0.4901	0.6805	0.3673	0.6021	0.7265	0.9214	0.698	0.4563	0.8249	0.5558	0.493	0.23	0.7791	0.854	0.2866	0.8545	0.264	0.4671	0.7843	0.9405
DKFZP686A01247	hypothetical protein LOC22998	22998	4	4:41056894-41058622	TRUE	0.0693	0.0412	0.1738	0.0977	0.1297	0.4356	0.0537	0.0682	0.028	0.1985	0.0727	0.0505	0.2764	0.0599	0.5585	0.1158	0.0917	0.1645	0.0342	0.3695	0.0428	0.3322	0.0799	0.8992	0.4567	0.7743	0.4658	0.9017	0.9228	0.9317	0.8664	0.8561	0.7895	0.8019	0.4703	0.3634	0.7858	0.9211	0.8589	0.7932	0.689	0.6451	0.6906	0.9463
DKK1	dickkopf homolog 1 precursor	22943	10	10:53743643-53745140	TRUE	0.1151	0.1092	0.07	0.544	0.0964	0.0591	0.5505	0.0735	0.6226	0.388	0.0692	0.6743	0.2608	0.5385	0.1566	0.0918	0.1038	0.5481	0.2374	0.051	0.2723	0.1895	0.0853	0.8965	0.7723	0.8352	0.5836	0.0478	0.9148	0.641	0.9059	0.7477	0.8248	0.3591	0.6854	0.3994	0.046	0.0218	0.5921	0.059	0.6938	0.7015	0.7904	0.933
DKK2	dickkopf homolog 2 precursor	27123	4	4:108177508-108178160	TRUE	0.0894	0.1797	0.0775	0.0704	0.1299	0.3844	0.0542	0.0836	0.0312	0.0538	0.3782	0.0403	0.3633	0.0909	0.1096	0.0623	0.1027	0.0809	0.0382	0.0466	0.2391	0.3243	0.0717	0.6962	0.3447	0.6763	0.3011	0.389	0.8903	0.8639	0.0385	0.1649	0.8272	0.8495	0.8839	0.2863	0.7711	0.9128	0.369	0.732	0.161	0.5874	0.7584	0.8452
DKK3	dickkopf homolog 3 precursor	27122	11	11:11986258-11987753	TRUE	0.0833	0.0587	0.0963	0.2947	0.0543	0.6513	0.0835	0.0462	0.0201	0.0533	0.0492	0.4478	0.2269	0.1699	0.0871	0.064	0.0561	0.0951	0.5493	0.0266	0.5061	0.8274	0.1884	0.939	0.4631	0.847	0.4215	0.3834	0.954	0.9534	0.6657	0.7043	0.8478	0.6962	0.9138	0.1289	0.8073	0.9606	0.5452	0.8273	0.0594	0.6773	0.7651	0.942
DLK1	delta-like 1 homolog isoform 2	8788	14	14:100261944-100263514	TRUE	0.0541	0.0535	0.1504	0.7762	0.1235	0.1672	0.0647	0.3179	0.0759	0.3383	0.5713	0.1258	0.2688	0.3157	0.2313	0.0629	0.1408	0.0702	0.851	0.0476	0.2	0.5344	0.2821	0.8307	0.3044	0.7462	0.3136	0.895	0.8786	0.9194	0.9055	0.8128	0.7725	0.7859	0.8955	0.7648	0.6846	0.8684	0.744	0.7635	0.8955	0.4168	0.691	0.8643
DLX5	distal-less homeo box 5	1749	7	7:96490825-96492388	TRUE	0.0798	0.0432	0.3056	0.2153	0.24	0.4794	0.6317	0.1558	0.487	0.0584	0.769	0.0449	0.1348	0.1048	0.5694	0.3612	0.0617	0.0745	0.0322	0.0364	0.129	0.0478	0.0332	0.8565	0.4667	0.6192	0.3429	0.9103	0.9226	0.9014	0.8728	0.8266	0.7887	0.8289	0.8886	0.3354	0.767	0.9388	0.8089	0.7731	0.9012	0.5172	0.658	0.9048
DMN	desmuslin isoform A	23336	15	15:97462288-97464202	TRUE	0.0983	0.1221	0.032	0.1497	0.026	0.0413	0.0333	0.038	0.0232	0.0127	0.0313	0.0447	0.1557	0.1132	0.2228	0.1264	0.1847	0.3891	0.0364	0.0257	0.0571	0.0168	0.0306	0.9158	0.3079	0.8083	0.5263	0.4496	0.8443	0.9026	0.2902	0.0595	0.8262	0.7034	0.1784	0.1317	0.2183	0.5974	0.8091	0.4104	0.3345	0.0867	0.1641	0.9049
DMN	desmuslin isoform A	23336	15	15:97462288-97464202	TRUE	0.053	0.0363	0.0324	0.06	0.0825	0.0605	0.0424	0.0536	0.0368	0.1107	0.3082	0.041	0.051	0.0351	0.0747	0.1408	0.0594	0.0658	0.0333	0.0299	0.0262	0.0431	0.026	0.9338	0.127	0.9047	0.5915	0.1272	0.9673	0.9745	0.8488	0.7206	0.9017	0.6764	0.6293	0.0597	0.0526	0.0512	0.868	0.6943	0.0435	0.6621	0.0459	0.9748
DMRT1	doublesex and mab-3 related transcription factor 1	1761	9	9:831240-833434	TRUE	0.0187	0.081	0.0556	0.044	0.2947	0.0534	0.0947	0.3461	0.0757	0.0142	0.0626	0.1354	0.1644	0.0382	0.0424	0.5005	0.0685	0.0189	0.0281	0.0248	0.3134	0.4367	0.0613	0.9694	0.2538	0.9092	0.6229	0.9532	0.9589	0.9631	0.7598	0.5182	0.8938	0.9181	0.8141	0.3247	0.9271	0.9907	0.8756	0.8652	0.583	0.7739	0.8897	0.9763
DMRT1	doublesex and mab-3 related transcription factor 1	1761	9	9:831240-833434	TRUE	0.0903	0.0367	0.1488	0.2067	0.0568	0.062	0.0856	0.0492	0.0164	0.0127	0.7903	0.0226	0.7104	0.3901	0.0692	0.4365	0.0619	0.0607	0.4573	0.0182	0.1194	0.4438	0.0272	0.9021	0.5361	0.7481	0.417	0.7843	0.9003	0.9361	0.8632	0.7613	0.7477	0.8469	0.9072	0.8249	0.7766	0.9614	0.8569	0.7509	0.8555	0.483	0.7002	0.9204
DMRT2	doublesex and mab-3 related transcription factor 2 isoform 1	10655	9	9:1041412-1043248	TRUE	0.1723	0.0475	0.1025	0.2973	0.1542	0.2262	0.1013	0.0692	0.0747	0.6031	0.3955	0.0948	0.2173	0.0708	0.1621	0.0827	0.0314	0.0875	0.3346	0.0726	0.0831	0.7648	0.0812	0.8589	0.5508	0.7828	0.3867	0.3917	0.8982	0.9091	0.1618	0.6547	0.7874	0.4272	0.5475	0.1623	0.7613	0.9226	0.503	0.8836	0.1467	0.6872	0.8079	0.9102
DMRT3	doublesex and mab-3 related transcription factor 3	58524	9	9:966066-967963	TRUE	0.1063	0.1335	0.1312	0.2716	0.0357	0.05	0.0588	0.3933	0.0266	0.1333	0.1624	0.0518	0.2698	0.3624	0.2756	0.461	0.128	0.3463	0.0883	0.106	0.5207	0.0809	0.06	0.9306	0.6492	0.8694	0.7008	0.7944	0.9493	0.9679	0.0599	0.6423	0.8317	0.8574	0.8955	0.5668	0.8491	0.9452	0.8607	0.8842	0.8997	0.7958	0.8392	0.9591
DNAH3	dynein; axonemal; heavy polypeptide 3	55567	16	16:21078406-21078638	TRUE	0.9168	0.8216	0.8083	0.7951	0.6963	0.9206	0.317	0.8721	0.8548	0.086	0.88	0.9256	0.9183	0.927	0.2424	0.8475	0.8134	0.6753	0.8523	0.721	0.8443	0.8884	0.4214	0.9306	0.5634	0.65	0.7312	0.691	0.9123	0.9474	0.0879	0.9014	0.9347	0.7566	0.0217	0.9513	0.0921	0.021	0.6318	0.5928	0.9553	0.0962	0.9326	0.9378
DNM3	dynamin 3	26052	1	1:170076556-170078344	TRUE	0.0496	0.0452	0.0252	0.081	0.0679	0.0411	0.0577	0.2436	0.0505	0.0482	0.0485	0.0301	0.0827	0.083	0.1161	0.0902	0.0643	0.0737	0.0474	0.0388	0.0494	0.0542	0.0388	0.7502	0.0441	0.9104	0.088	0.7874	0.9558	0.9223	0.3271	0.1261	0.6252	0.9248	0.9292	0.1122	0.9105	0.9716	0.2821	0.8686	0.051	0.8431	0.2401	0.1102
DOK5	DOK5 protein isoform a	55816	20	20:52524993-52526692	TRUE	0.0961	0.0403	0.0329	0.0361	0.058	0.1456	0.031	0.0286	0.2485	0.5727	0.4559	0.0721	0.0897	0.0357	0.0862	0.0396	0.047	0.0609	0.027	0.0304	0.2216	0.6752	0.0367	0.9138	0.439	0.4011	0.1023	0.5209	0.9079	0.6488	0.123	0.0382	0.8466	0.5894	0.3157	0.552	0.5767	0.653	0.2579	0.7998	0.0325	0.6227	0.518	0.8935
DOK5	DOK5 protein isoform a	55816	20	20:52524993-52526692	TRUE	0.1873	0.5597	0.4207	0.1113	0.1565	0.1006	0.136	0.1194	0.3904	0.2735	0.2115	0.131	0.6085	0.2295	0.3128	0.1907	0.203	0.276	0.1142	0.1074	0.5339	0.4849	0.118	0.9396	0.6267	0.8913	0.525	0.8933	0.919	0.9111	0.3232	0.362	0.8789	0.6351	0.9092	0.2882	0.7328	0.9477	0.7684	0.822	0.6052	0.7282	0.8285	0.9221
DPYSL5	dihydropyrimidinase-like 5	56896	2	2:26923226-26926873	TRUE	0.0811	0.056	0.089	0.4047	0.0799	0.745	0.0389	0.6014	0.0252	0.0303	0.0434	0.0316	0.0485	0.0381	0.0647	0.0885	0.0421	0.0632	0.6038	0.0776	0.022	0.0587	0.0583	0.6458	0.2989	0.7723	0.0783	0.7368	0.3726	0.9411	0.0429	0.0624	0.7777	0.8724	0.1882	0.1263	0.2193	0.6539	0.7337	0.1875	0.0231	0.625	0.4701	0.6352
DPYSL5	dihydropyrimidinase-like 5	56896	2	2:26923226-26926873	TRUE	0.0939	0.0488	0.1987	0.0773	0.0421	0.3762	0.0502	0.1204	0.0204	0.2292	0.0554	0.0462	0.0912	0.0652	0.1115	0.4152	0.4296	0.1184	0.0334	0.0381	0.0335	0.1897	0.0437	0.9217	0.4751	0.8298	0.3402	0.7782	0.9226	0.9364	0.4458	0.3983	0.8589	0.8566	0.8019	0.2146	0.8643	0.8397	0.7333	0.8982	0.0811	0.7727	0.8706	0.9844
DRD1	dopamine receptor D1	1812	5	5:174803106-174805076	TRUE	0.123	0.0647	0.096	0.7629	0.3853	0.0473	0.3188	0.0564	0.0457	0.0433	0.442	0.407	0.3317	0.0535	0.0847	0.6058	0.0509	0.1095	0.5122	0.0283	0.0535	0.0329	0.077	0.9126	0.3375	0.8247	0.0968	0.5161	0.635	0.6224	0.6067	0.0873	0.7946	0.8721	0.3374	0.0646	0.2146	0.6402	0.7711	0.7569	0.03	0.6592	0.833	0.8913
DRD1	dopamine receptor D1	1812	5	5:174803106-174805076	TRUE	0.057	0.0423	0.0522	0.0447	0.3447	0.0787	0.0773	0.0438	0.0205	0.0269	0.0339	0.1023	0.4262	0.2906	0.1818	0.2753	0.0726	0.1494	0.0244	0.3247	0.0975	0.0358	0.0405	0.8917	0.2853	0.7596	0.2075	0.8339	0.8628	0.8297	0.775	0.4088	0.8131	0.7803	0.8308	0.0722	0.7474	0.9043	0.5727	0.7851	0.8145	0.5511	0.684	0.8832
DRD2	dopamine receptor D2 isoform short	1813	11	11:112850124-112851649	TRUE	0.1168	0.0847	0.0714	0.0623	0.0516	0.5444	0.0801	0.0788	0.0412	0.1257	0.5218	0.1257	0.1402	0.1241	0.4316	0.2678	0.0773	0.2581	0.0568	0.0425	0.1218	0.1311	0.0592	0.821	0.2333	0.7596	0.5048	0.8831	0.7607	0.9229	0.8845	0.1123	0.5927	0.2178	0.666	0.0983	0.317	0.9147	0.4797	0.3213	0.2804	0.6184	0.5609	0.8517
DRD4	dopamine receptor D4	1815	11	11:626306-627963	TRUE	0.0282	0.2883	0.0525	0.0497	0.0648	0.0421	0.0458	0.0318	0.2856	0.0449	0.0677	0.0564	0.1105	0.0441	0.0894	0.0655	0.0437	0.1037	0.0361	0.0332	0.0415	0.0243	0.0289	0.9272	0.2512	0.7995	0.4692	0.8563	0.7142	0.9459	0.2567	0.7092	0.8318	0.5755	0.7456	0.118	0.8529	0.9467	0.9263	0.8533	0.034	0.6731	0.7731	0.9586
DSP	desmoplakin isoform I	1832	6	6:7486366-7488616	TRUE	0.0226	0.0326	0.0406	0.023	0.0787	0.1148	0.0228	0.4534	0.0667	0.0481	0.0251	0.0466	0.0313	0.0325	0.0322	0.0232	0.013	0.0362	0.0345	0.0321	0.0286	0.4337	0.0398	0.8538	0.0367	0.8253	0.0532	0.4384	0.7666	0.9204	0.0425	0.1062	0.6844	0.5362	0.8989	0.0332	0.4531	0.5204	0.2827	0.8073	0.0229	0.2322	0.7999	0.7782
DTNA	dystrobrevin alpha isoform 7	1837	18	18:30327055-30328568	TRUE	0.0482	0.029	0.0668	0.0215	0.0732	0.046	0.0327	0.0492	0.0604	0.5726	0.0574	0.035	0.0308	0.0316	0.0308	0.0282	0.0265	0.0263	0.0415	0.0524	0.0521	0.0681	0.047	0.8211	0.0644	0.8267	0.0433	0.4997	0.7786	0.122	0.0846	0.0629	0.8814	0.6596	0.5585	0.0232	0.6281	0.9127	0.2915	0.8359	0.0306	0.5432	0.8318	0.9299
DUSP4	dual specificity phosphatase 4 isoform 2	1846	8	8:29261241-29266871	TRUE	0.0086	0.0077	0.06	0.0111	0.0179	0.0178	0.0292	0.1623	0.0059	0.0098	0.0349	0.0203	0.3173	0.0072	0.0151	0.2167	0.1838	0.056	0.0903	0.0083	0.0299	0.1368	0.017	0.9186	0.6149	0.4704	0.5737	0.1697	0.8576	0.8804	0.1645	0.6851	0.8087	0.8431	0.0164	0.5582	0.0103	0.9583	0.4795	0.4515	0.4106	0.6669	0.7529	0.9375
DUSP8	dual specificity phosphatase 8	1850	11	11:1549143-1551054	TRUE	0.1153	0.0191	0.0321	0.0824	0.0324	0.3885	0.2016	0.2002	0.017	0.0215	0.4585	0.0192	0.0724	0.0234	0.2494	0.3013	0.1167	0.0459	0.0141	0.0514	0.0263	0.0203	0.0182	0.8891	0.1986	0.7156	0.0605	0.8569	0.7116	0.8646	0.0714	0.7252	0.6214	0.4627	0.5557	0.0487	0.6139	0.7552	0.2818	0.524	0.2026	0.6676	0.6467	0.8874
DZIP1	DAZ interacting protein 1 isoform 2	22873	13	13:95093824-95095248	TRUE	0.0157	0.0109	0.0157	0.0141	0.0233	0.0157	0.0133	0.0153	0.0112	0.0166	0.4313	0.0099	0.4156	0.0136	0.0582	0.2671	0.0166	0.0229	0.0154	0.0074	0.0128	0.0123	0.0873	0.914	0.332	0.8056	0.394	0.5935	0.9221	0.9413	0.8769	0.4613	0.8108	0.6024	0.9228	0.4323	0.7855	0.9554	0.665	0.7781	0.0254	0.4414	0.7715	0.9585
ECGF1	endothelial cell growth factor 1 (platelet-derived)	1890	22	22:49314611-49317950	TRUE	0.0153	0.051	0.0446	0.0269	0.0364	0.496	0.0272	0.091	0.0378	0.0568	0.0409	0.0295	0.383	0.2263	0.0446	0.187	0.1156	0.32	0.0649	0.0228	0.1282	0.2066	0.0188	0.9282	0.5801	0.7922	0.5455	0.916	0.9527	0.9497	0.4916	0.8339	0.8595	0.8646	0.5512	0.2353	0.8793	0.9724	0.7171	0.8773	0.9008	0.6538	0.814	0.9653
ECGF1	endothelial cell growth factor 1 (platelet-derived)	1890	22	22:49314611-49317950	TRUE	0.0243	0.0341	0.0837	0.0634	0.0435	0.8112	0.1548	0.4211	0.0289	0.0207	0.626	0.0443	0.3585	0.1853	0.0456	0.6284	0.0586	0.3132	0.3616	0.0439	0.0319	0.5744	0.0375	0.8866	0.564	0.789	0.5874	0.8714	0.9343	0.9421	0.6993	0.8984	0.8512	0.8562	0.8031	0.5043	0.7769	0.9508	0.8633	0.8477	0.933	0.7383	0.7149	0.9676
ECHDC3	enoyl Coenzyme A hydratase domain containing 3	79746	10	10:11823260-11825030	TRUE	0.067	0.043	0.0493	0.0343	0.1051	0.0778	0.2426	0.0395	0.0169	0.064	0.0599	0.0636	0.0675	0.0412	0.212	0.043	0.053	0.0514	0.0491	0.0477	0.0335	0.093	0.0434	0.896	0.1087	0.7307	0.3892	0.7893	0.867	0.8878	0.022	0.35	0.5097	0.7329	0.1111	0.0866	0.7331	0.8523	0.703	0.4476	0.4033	0.4436	0.4411	0.6764
ECHDC3	enoyl Coenzyme A hydratase domain containing 3	79746	10	10:11823260-11825030	TRUE	0.0074	0.0298	0.348	0.0159	0.0331	0.207	0.5472	0.024	0.0329	0.0222	0.0639	0.0959	0.1558	0.0312	0.2837	0.0158	0.0116	0.0502	0.0119	0.0148	0.0198	0.0554	0.0358	0.8309	0.0186	0.7466	0.4526	0.8287	0.9322	0.9362	0.0328	0.5955	0.7832	0.7915	0.1741	0.0102	0.7656	0.9273	0.8855	0.5451	0.7061	0.3668	0.7022	0.9509
EDG2	endothelial differentiation; lysophosphatidic acid G-protein-coupled receptor; 2	1902	9	9:112839572-112841302	TRUE	0.0265	0.0327	0.0289	0.0468	0.0382	0.33	0.0338	0.0267	0.0949	0.0448	0.0301	0.0262	0.3004	0.0207	0.0379	0.208	0.0431	0.0213	0.0594	0.0293	0.2535	0.0336	0.0258	0.9251	0.4487	0.0368	0.3561	0.1312	0.9493	0.958	0.4968	0.0455	0.9439	0.6208	0.4252	0.6446	0.0261	0.0343	0.2748	0.1329	0.4246	0.6786	0.8541	0.9463
EDG3	endothelial differentiation; sphingolipid G-protein-coupled receptor; 3	1903	9	9:90794956-90796827	TRUE	0.5843	0.0241	0.0211	0.0424	0.0232	0.0401	0.0333	0.0282	0.0324	0.4697	0.0181	0.0322	0.0232	0.0452	0.7077	0.0591	0.0386	0.0447	0.0215	0.035	0.026	0.019	0.0525	0.9394	0.1335	0.8621	0.0488	0.9377	0.9398	0.9624	0.601	0.0646	0.865	0.9062	0.9522	0.0253	0.847	0.961	0.911	0.8456	0.2085	0.5841	0.8007	0.7043
EDIL3	EGF-like repeats and discoidin I-like domains-containing protein 3	10085	5	5:83715224-83716675	TRUE	0.0516	0.0277	0.0371	0.0157	0.0684	0.0226	0.037	0.0371	0.0252	0.3347	0.0501	0.0298	0.1442	0.0538	0.0247	0.0214	0.0296	0.0296	0.032	0.0528	0.037	0.0251	0.0311	0.9276	0.1255	0.8014	0.3643	0.0154	0.919	0.9422	0.0282	0.0227	0.1811	0.2245	0.7951	0.0776	0.0206	0.0178	0.5867	0.0191	0.0206	0.0467	0.7489	0.8002
EDIL3	EGF-like repeats and discoidin I-like domains-containing protein 3	10085	5	5:83715224-83716675	TRUE	0.1566	0.4056	0.0924	0.0663	0.0736	0.3657	0.047	0.1374	0.0265	0.2038	0.1464	0.5098	0.5467	0.4162	0.1118	0.0714	0.1205	0.1633	0.038	0.3938	0.0521	0.0826	0.0764	0.9124	0.2413	0.791	0.4861	0.1788	0.9051	0.9273	0.0427	0.0972	0.8308	0.2612	0.7019	0.2071	0.0889	0.1583	0.6279	0.0724	0.0279	0.6082	0.7805	0.9295
EDN3	endothelin 3 isoform 1 preproprotein	1908	20	20:57308563-57309693	TRUE	0.0822	0.195	0.3874	0.2346	0.2112	0.6684	0.0761	0.4862	0.0332	0.0243	0.8101	0.0211	0.4988	0.334	0.636	0.3587	0.4978	0.0337	0.0226	0.2637	0.5633	0.0384	0.1012	0.9236	0.4531	0.8509	0.5382	0.9015	0.9384	0.9656	0.8639	0.7859	0.8589	0.8659	0.9343	0.1341	0.8162	0.9223	0.921	0.8084	0.7612	0.7134	0.7973	0.9612
EFCBP2	neuronal calcium-binding protein 2	54550	16	16:82558607-82560544	TRUE	0.0455	0.0881	0.091	0.1563	0.0436	0.6956	0.09	0.026	0.0252	0.0487	0.0294	0.2838	0.0827	0.0983	0.1119	0.0718	0.1217	0.1436	0.1023	0.0296	0.1754	0.0613	0.0513	0.7922	0.5994	0.8153	0.483	0.7686	0.7557	0.8091	0.0386	0.1275	0.8457	0.6173	0.3861	0.2	0.5772	0.7897	0.5422	0.5106	0.5748	0.5864	0.8015	0.6321
EFEMP1	EGF-containing fibulin-like extracellular matrix protein 1 isoform b	2202	2	2:56003700-56004775	TRUE	0.3013	0.2681	0.1875	0.0971	0.3741	0.1382	0.3198	0.2901	0.2037	0.1148	0.1086	0.1093	0.4871	0.4351	0.3424	0.2145	0.21	0.5887	0.1054	0.2251	0.1465	0.1612	0.3114	0.8661	0.6665	0.8019	0.118	0.7563	0.9022	0.8329	0.8398	0.7853	0.852	0.8591	0.9062	0.4669	0.811	0.8976	0.7223	0.7939	0.8253	0.6612	0.7635	0.8725
EFEMP1	EGF-containing fibulin-like extracellular matrix protein 1 isoform b	2202	2	2:56003158-56003360	TRUE	0.1901	0.0572	0.07	0.1011	0.1238	0.0434	0.4819	0.1395	0.1384	0.051	0.0937	0.0897	0.192	0.1087	0.137	0.1999	0.0827	0.2537	0.0544	0.3211	0.1124	0.0727	0.1039	0.8622	0.3457	0.8016	0.0949	0.8949	0.8735	0.2277	0.8788	0.6184	0.7912	0.7927	0.8701	0.1405	0.7656	0.511	0.6487	0.693	0.8178	0.4106	0.5349	0.8363
EFHA2	EF hand domain family; member A2	286097	8	8:16928580-16929792	TRUE	0.0224	0.021	0.1238	0.3164	0.0297	0.0876	0.1677	0.0192	0.0239	0.4996	0.1236	0.0325	0.0361	0.1347	0.6219	0.4514	0.1118	0.1334	0.1933	0.0213	0.1436	0.0887	0.0535	0.8141	0.0225	0.7286	0.1249	0.9206	0.9296	0.9323	0.9272	0.5643	0.8006	0.6797	0.9116	0.4437	0.7819	0.9567	0.8518	0.7758	0.7921	0.6063	0.7098	0.6146
EFHD1	EF hand domain family; member D1	80303	2	2:233205757-233208093	TRUE	0.0647	0.232	0.3034	0.0548	0.194	0.463	0.1019	0.2086	0.1738	0.6982	0.4612	0.4592	0.1923	0.1068	0.556	0.5377	0.0369	0.0748	0.5168	0.0411	0.2055	0.0883	0.0627	0.8337	0.4569	0.8627	0.5449	0.6671	0.9158	0.9332	0.8829	0.66	0.9158	0.9178	0.9317	0.7442	0.8938	0.5682	0.4716	0.7236	0.8184	0.2442	0.8051	0.9027
EFNA2	ephrin-A2 precursor	1943	19	19:1236345-1237698	TRUE	0.0112	0.0163	0.0127	0.0133	0.0138	0.3896	0.0125	0.0144	0.0086	0.0132	0.0098	0.015	0.0226	0.0235	0.0231	0.0244	0.0241	0.0217	0.0108	0.0114	0.0111	0.013	0.0156	0.8962	0.3466	0.3559	0.5036	0.1549	0.5621	0.946	0.0153	0.2053	0.7834	0.4852	0.0616	0.1716	0.5862	0.8623	0.6613	0.0144	0.5844	0.3856	0.8092	0.9705
EFNB2	ephrin B2	1948	13	13:105984303-105987145	TRUE	0.0625	0.0257	0.0542	0.1763	0.0762	0.1401	0.3335	0.2151	0.0178	0.0286	0.0712	0.0242	0.0575	0.106	0.0326	0.0484	0.2927	0.048	0.2198	0.0505	0.4995	0.0606	0.0458	0.7759	0.1603	0.6929	0.1851	0.5512	0.8977	0.907	0.0254	0.043	0.7165	0.7491	0.9023	0.3062	0.63	0.8973	0.4362	0.6485	0.2539	0.3949	0.31	0.8162
EFNB3	ephrin-B3 precursor	1949	17	17:7548663-7549622	TRUE	0.0849	0.0699	0.4712	0.0916	0.0989	0.3203	0.0439	0.0536	0.2179	0.1355	0.7022	0.5704	0.3654	0.0735	0.3333	0.0683	0.3095	0.3347	0.0219	0.0463	0.6756	0.2112	0.3335	0.9492	0.4934	0.885	0.6486	0.9544	0.9428	0.9512	0.7193	0.9136	0.8523	0.9526	0.9411	0.5899	0.585	0.9652	0.8494	0.7821	0.4362	0.607	0.8409	0.9563
EGFR	epidermal growth factor receptor isoform b	1956	7	7:55053462-55055739	TRUE	0.0217	0.048	0.587	0.158	0.5917	0.9301	0.6269	0.5549	0.5606	0.8216	0.8039	0.3867	0.8363	0.082	0.4572	0.8191	0.0283	0.0427	0.6205	0.0269	0.4661	0.0604	0.0482	0.9295	0.7328	0.9127	0.6213	0.9034	0.9557	0.9753	0.9706	0.9559	0.9207	0.8583	0.9727	0.9426	0.9051	0.9673	0.9388	0.9063	0.9739	0.6376	0.8977	0.9829
ELAVL3	ELAV-like protein 3 isoform 1	1995	19	19:11451122-11453162	TRUE	0.1188	0.0553	0.0489	0.4958	0.0753	0.7057	0.3923	0.0974	0.245	0.5957	0.7517	0.4733	0.0837	0.1667	0.6006	0.0786	0.259	0.1274	0.0691	0.1926	0.2999	0.0888	0.3598	0.8904	0.5965	0.8192	0.2944	0.85	0.8588	0.9269	0.7107	0.8829	0.7998	0.4482	0.6433	0.3573	0.7389	0.9283	0.6763	0.6975	0.2076	0.651	0.6086	0.9487
ELOVL2	elongation of very long chain fatty acids (FEN1/Elo2; SUR4/Elo3; yeast)-like 2	54898	6	6:11151796-11153384	TRUE	0.0262	0.1939	0.0323	0.0787	0.051	0.0298	0.0303	0.0565	0.0215	0.0317	0.0548	0.0272	0.0612	0.092	0.4288	0.0701	0.0734	0.08	0.0199	0.0215	0.2877	0.0575	0.0412	0.9266	0.5168	0.8349	0.6025	0.2479	0.9408	0.968	0.0607	0.5266	0.8602	0.8692	0.7092	0.5611	0.1253	0.6068	0.3985	0.532	0.0182	0.0369	0.8327	0.9671
EMP2	epithelial membrane protein 2	2013	16	16:10581238-10582344	TRUE	0.0327	0.01	0.0224	0.0201	0.0234	0.0232	0.0389	0.0238	0.0303	0.0136	0.0299	0.015	0.0206	0.0237	0.046	0.13	0.0365	0.0189	0.0108	0.0143	0.2922	0.0082	0.0163	0.8613	0.3741	0.7625	0.2279	0.4604	0.8467	0.9079	0.0299	0.0631	0.7082	0.3358	0.6839	0.3345	0.7366	0.9289	0.5055	0.6686	0.0147	0.5876	0.68	0.9053
EMX1	empty spiracles homolog 1	2016	2	2:72996199-72999919	TRUE	0.0737	0.0572	0.0289	0.0838	0.0265	0.0229	0.0235	0.037	0.0111	0.0148	0.0284	0.0236	0.1145	0.1601	0.0925	0.0897	0.0756	0.08	0.0212	0.0195	0.1118	0.0313	0.0293	0.9005	0.4497	0.7883	0.5741	0.5765	0.9154	0.9282	0.0591	0.3513	0.7924	0.6444	0.8852	0.7332	0.7864	0.9308	0.7826	0.7706	0.2289	0.6527	0.7691	0.9452
EMX1	empty spiracles homolog 1	2016	2	2:72996199-72999919	TRUE	0.1394	0.1003	0.1031	0.0817	0.1371	0.1636	0.2424	0.0981	0.0991	0.5016	0.0694	0.4044	0.2051	0.1472	0.3064	0.1819	0.4078	0.1629	0.5259	0.0428	0.0615	0.4302	0.3443	0.9227	0.4166	0.8521	0.6073	0.7397	0.9158	0.9328	0.1319	0.411	0.863	0.4363	0.8284	0.3429	0.8521	0.9166	0.92	0.8565	0.838	0.7685	0.8122	0.9359
EMX2	empty spiracles homolog 2	2018	10	10:119290824-119292327	TRUE	0.0448	0.0301	0.0614	0.0894	0.0854	0.0806	0.0488	0.1022	0.0328	0.0798	0.114	0.0509	0.0555	0.0487	0.4152	0.0802	0.0219	0.0303	0.0322	0.0403	0.3211	0.0883	0.0251	0.7783	0.4906	0.8353	0.1479	0.7009	0.6525	0.9224	0.1624	0.3304	0.8696	0.5403	0.4965	0.5322	0.8534	0.9274	0.6811	0.4437	0.0874	0.8068	0.8366	0.873
EN1	engrailed homolog 1	2019	2	2:119320039-119321504	TRUE	0.0459	0.0389	0.0457	0.0659	0.1663	0.0684	0.0287	0.0996	0.029	0.0199	0.5422	0.0716	0.2837	0.5018	0.1588	0.2225	0.0632	0.0678	0.3933	0.0286	0.0546	0.033	0.0325	0.8705	0.4553	0.8239	0.56	0.7251	0.9463	0.9446	0.5931	0.7569	0.8344	0.4676	0.7908	0.1113	0.3115	0.9293	0.7805	0.8692	0.2236	0.6019	0.7396	0.9463
EN2	engrailed homolog 2	2020	7	7:154942143-154945087	TRUE	0.0133	0.032	0.0275	0.1454	0.0697	0.0391	0.0225	0.0258	0.0225	0.0594	0.0379	0.0284	0.0211	0.0148	0.0496	0.0223	0.0145	0.0239	0.0292	0.0241	0.0486	0.0273	0.018	0.8575	0.3592	0.8194	0.2034	0.6757	0.8959	0.8075	0.1767	0.6217	0.8599	0.7189	0.7282	0.8313	0.8595	0.9096	0.7122	0.8356	0.0489	0.5286	0.7727	0.9455
ENPP1	ectonucleotide pyrophosphatase/phosphodiesterase 1	5167	6	6:132170218-132171443	TRUE	0.044	0.0646	0.0229	0.0569	0.0245	0.025	0.0268	0.0328	0.0153	0.3036	0.0407	0.0287	0.1785	0.0444	0.0916	0.2883	0.098	0.0809	0.0314	0.0189	0.0257	0.0188	0.0339	0.9027	0.3363	0.5245	0.5491	0.8992	0.7759	0.9029	0.0252	0.1808	0.7722	0.8079	0.8803	0.1087	0.7535	0.9468	0.8578	0.7195	0.624	0.5197	0.719	0.9471
ENPP1	ectonucleotide pyrophosphatase/phosphodiesterase 1	5167	6	6:132170218-132171443	TRUE	0.0076	0.0097	0.014	0.0165	0.033	0.0185	0.0122	0.0257	0.0065	0.0272	0.0428	0.0157	0.2675	0.0115	0.0108	0.1342	0.0115	0.0131	0.0093	0.0108	0.0302	0.0089	0.0132	0.9525	0.1911	0.4747	0.5586	0.819	0.6221	0.9297	0.016	0.0326	0.8543	0.674	0.7836	0.0352	0.8074	0.9813	0.6639	0.7827	0.1488	0.3765	0.8037	0.9613
ENPP5	ectonucleotide pyrophosphatase/phosphodiesterase 5 (putative function)	59084	6	6:46246188-46247115	TRUE	0.0077	0.0118	0.031	0.0089	0.0212	0.0149	0.0185	0.1123	0.0173	0.0441	0.0228	0.0196	0.0126	0.011	0.0231	0.0169	0.0143	0.0113	0.0126	0.1948	0.0087	0.0402	0.0283	0.9125	0.3823	0.836	0.2626	0.4495	0.9156	0.9355	0.6419	0.6142	0.8857	0.7949	0.9354	0.361	0.7182	0.9499	0.8037	0.6688	0.1878	0.6593	0.7653	0.9462
ENTPD2	ectonucleoside triphosphate diphosphohydrolase 2 isoform 1	954	9	9:139067699-139068841	TRUE	0.2009	0.0222	0.5946	0.0317	0.0288	0.0487	0.8139	0.3187	0.2403	0.7814	0.7547	0.7687	0.2799	0.5964	0.6209	0.2843	0.1479	0.4011	0.8261	0.0156	0.1094	0.0247	0.077	0.9356	0.3473	0.8123	0.4537	0.9457	0.6644	0.9431	0.1364	0.8794	0.8609	0.9028	0.9362	0.3197	0.8572	0.9666	0.6881	0.8299	0.0225	0.7567	0.7814	0.9517
ENTPD7	ectonucleoside triphosphate diphosphohydrolase 7	57089	10	10:101408234-101409619	TRUE	0.0177	0.0189	0.0384	0.0247	0.0429	0.0533	0.0321	0.0278	0.0226	0.025	0.0302	0.0266	0.4284	0.0225	0.0308	0.0309	0.0236	0.0275	0.0258	0.0366	0.024	0.0226	0.0314	0.89	0.2607	0.0447	0.4632	0.0361	0.9446	0.9564	0.0227	0.0182	0.8292	0.1789	0.0325	0.4475	0.0258	0.0235	0.2787	0.0244	0.0677	0.0351	0.8114	0.9008
EOMES	eomesodermin	8320	3	3:27740182-27740876	TRUE	0.1804	0.1239	0.1261	0.1246	0.297	0.0947	0.0595	0.3903	0.114	0.1222	0.0662	0.1079	0.2192	0.0805	0.4348	0.07	0.1281	0.1715	0.071	0.0845	0.4666	0.1066	0.0589	0.9155	0.608	0.8508	0.4244	0.6427	0.8977	0.9457	0.1872	0.607	0.866	0.6056	0.7604	0.3372	0.6018	0.9547	0.7015	0.6201	0.9373	0.6531	0.6366	0.911
EPHA10	EPH receptor A10 isoform 2	284656	1	1:38002292-38003550	TRUE	0.0576	0.1374	0.1485	0.0936	0.1273	0.3252	0.7122	0.4537	0.5167	0.0523	0.8122	0.1382	0.2248	0.1786	0.4884	0.5587	0.1079	0.1205	0.5858	0.0414	0.1377	0.148	0.1667	0.8697	0.6773	0.8614	0.5556	0.5757	0.9322	0.9528	0.1565	0.8558	0.897	0.7167	0.6823	0.1772	0.8825	0.8023	0.8556	0.8595	0.528	0.7579	0.8685	0.9533
EPHA10	EPH receptor A10 isoform 2	284656	1	1:38002292-38003550	TRUE	0.0925	0.0463	0.2222	0.0776	0.0789	0.1015	0.4734	0.2794	0.0787	0.1278	0.2397	0.1825	0.1781	0.2767	0.7082	0.2163	0.1884	0.234	0.1383	0.0481	0.3291	0.0897	0.1965	0.9459	0.6756	0.8028	0.5447	0.943	0.935	0.9593	0.9025	0.8632	0.8623	0.6336	0.8784	0.5953	0.7325	0.9294	0.8475	0.778	0.4701	0.65	0.7832	0.9599
EPHA5	ephrin receptor EphA5 isoform b	2044	4	4:66217490-66218382	TRUE	0.1529	0.3613	0.0935	0.4189	0.1471	0.1187	0.2889	0.0453	0.2304	0.6342	0.3761	0.3138	0.2073	0.0753	0.7061	0.0547	0.073	0.1295	0.0436	0.0887	0.4811	0.6768	0.0624	0.1378	0.1433	0.863	0.5328	0.9033	0.0306	0.1387	0.101	0.6132	0.0417	0.9132	0.9436	0.5804	0.9146	0.9437	0.3122	0.8548	0.515	0.5528	0.851	0.9248
EPHA7	ephrin receptor EphA7	2045	6	6:94184813-94186481	TRUE	0.0366	0.0783	0.6826	0.4311	0.1203	0.3238	0.027	0.1854	0.0271	0.5304	0.2688	0.0538	0.5235	0.0962	0.1053	0.0276	0.0344	0.0674	0.0249	0.0746	0.4159	0.2512	0.0592	0.6257	0.3677	0.7673	0.2999	0.7526	0.9291	0.9208	0.927	0.854	0.8365	0.7978	0.8863	0.2926	0.8445	0.8508	0.7186	0.821	0.5774	0.5238	0.7863	0.8847
EPHB2	ephrin receptor EphB2 isoform 2 precursor	2048	1	1:22909369-22911162	TRUE	0.034	0.0099	0.0171	0.0411	0.0101	0.0134	0.0146	0.0249	0.0218	0.0145	0.0629	0.016	0.4368	0.2299	0.0261	0.1543	0.0168	0.0153	0.012	0.0219	0.0492	0.6625	0.0077	0.696	0.5976	0.5877	0.3097	0.1911	0.6924	0.9595	0.0104	0.7439	0.7961	0.6892	0.6829	0.0817	0.0134	0.5938	0.5787	0.0144	0.3352	0.0143	0.293	0.9593
EPHB3	ephrin receptor EphB3 precursor	2049	3	3:185761398-185763841	TRUE	0.0163	0.0273	0.1712	0.2763	0.1212	0.0569	0.014	0.0975	0.0274	0.0795	0.6495	0.0307	0.7769	0.2083	0.2974	0.6555	0.0436	0.2568	0.034	0.1827	0.0552	0.3328	0.0275	0.8598	0.5301	0.0414	0.6421	0.1504	0.6532	0.9736	0.541	0.571	0.9304	0.7292	0.055	0.1081	0.4674	0.6642	0.63	0.889	0.5371	0.5976	0.8584	0.9843
EPHX2	epoxide hydrolase 2; cytoplasmic	2053	8	8:27404449-27404977	TRUE	0.0745	0.0735	0.0268	0.0382	0.0686	0.0191	0.1184	0.0423	0.0404	0.0328	0.0277	0.0287	0.0591	0.0526	0.7022	0.0588	0.0902	0.1261	0.0177	0.0344	0.0244	0.0201	0.085	0.9119	0.1424	0.8335	0.1351	0.8977	0.9124	0.9292	0.6171	0.773	0.6111	0.8656	0.906	0.0705	0.8395	0.9318	0.6585	0.8439	0.0279	0.7016	0.7783	0.6566
EPO	erythropoietin precursor	2056	7	7:100155958-100156762	TRUE	0.0377	0.0482	0.0821	0.2096	0.1527	0.038	0.1416	0.0639	0.0209	0.0682	0.0672	0.034	0.1052	0.0639	0.0718	0.4583	0.0608	0.0782	0.0323	0.0785	0.0402	0.0678	0.0443	0.6223	0.1667	0.6714	0.4411	0.9395	0.3552	0.773	0.061	0.4092	0.6222	0.1273	0.714	0.1084	0.5076	0.5366	0.7614	0.8708	0.0317	0.806	0.8604	0.6708
ERBB2	erbB-2 isoform a	2064	17	17:35109518-35110599	TRUE	0.037	0.0149	0.1683	0.3927	0.3207	0.1382	0.7902	0.1196	0.0233	0.04	0.081	0.6885	0.1614	0.6386	0.2051	0.1941	0.0291	0.284	0.0965	0.0213	0.0929	0.3855	0.3994	0.8819	0.425	0.8452	0.5778	0.9394	0.9169	0.9474	0.5775	0.8222	0.8631	0.8946	0.9487	0.1863	0.8531	0.9717	0.3332	0.7661	0.7156	0.726	0.7915	0.9649
ERBB2	erbB-2 isoform a	2064	17	17:35109518-35110599	TRUE	0.0368	0.0542	0.1727	0.1453	0.4426	0.1032	0.7077	0.5472	0.0282	0.0842	0.2824	0.3897	0.0926	0.7561	0.0854	0.6506	0.1568	0.2137	0.0322	0.4421	0.1469	0.7945	0.0883	0.9433	0.5335	0.8848	0.6235	0.9447	0.9313	0.9387	0.4979	0.9248	0.9146	0.9202	0.9599	0.6085	0.9193	0.9673	0.7631	0.8351	0.9422	0.7816	0.8637	0.9726
ERBB2	erbB-2 isoform a	2064	17	17:35109518-35110599	TRUE	0.0296	0.0173	0.1522	0.1354	0.0696	0.0465	0.3057	0.0751	0.015	0.0233	0.0413	0.1948	0.1465	0.0361	0.0672	0.111	0.2413	0.0941	0.0241	0.0303	0.0285	0.1013	0.0402	0.725	0.2916	0.8068	0.5721	0.7922	0.7263	0.9488	0.2773	0.5876	0.851	0.8552	0.9275	0.2651	0.8212	0.9378	0.2827	0.8721	0.1551	0.7047	0.818	0.9484
ERBB4	v-erb-a erythroblastic leukemia viral oncogene homolog 4	2066	2	2:213109348-213112340	TRUE	0.0451	0.0544	0.0327	0.025	0.0496	0.4293	0.0431	0.1739	0.014	0.0256	0.1432	0.3419	0.4216	0.6092	0.061	0.0657	0.0469	0.0885	0.0371	0.0217	0.0371	0.6772	0.101	0.9604	0.5938	0.0523	0.3933	0.6676	0.9431	0.7181	0.0262	0.0896	0.9027	0.4809	0.926	0.3974	0.523	0.0138	0.55	0.8637	0.9527	0.6629	0.274	0.9755
ERBB4	v-erb-a erythroblastic leukemia viral oncogene homolog 4	2066	2	2:213109348-213112340	TRUE	0.0379	0.022	0.1195	0.0209	0.0465	0.0136	0.0412	0.0474	0.0149	0.0483	0.049	0.063	0.1492	0.1225	0.0368	0.0158	0.0242	0.2052	0.018	0.0306	0.6235	0.2405	0.0464	0.8382	0.7622	0.0199	0.1697	0.7757	0.9687	0.7307	0.0313	0.8438	0.9686	0.676	0.9551	0.0983	0.5799	0.0257	0.6429	0.924	0.8237	0.8169	0.5973	0.9742
ESPN	espin	83715	1	1:6406907-6408004	TRUE	0.0633	0.0428	0.4072	0.0387	0.3692	0.0932	0.1214	0.111	0.0311	0.0499	0.4149	0.0361	0.3045	0.8135	0.0855	0.4899	0.0489	0.4244	0.248	0.0707	0.0976	0.1466	0.1449	0.8466	0.3685	0.7096	0.3704	0.6592	0.9281	0.9321	0.8956	0.5881	0.8486	0.8694	0.9205	0.0587	0.8372	0.7328	0.6292	0.6254	0.0827	0.4451	0.4893	0.9403
ESR1	estrogen receptor 1	2099	6	6:152170010-152172178	TRUE	0.0464	0.0547	0.0568	0.0244	0.0723	0.3864	0.0929	0.1364	0.0336	0.5752	0.0712	0.0659	0.1427	0.0502	0.1079	0.0554	0.1202	0.0646	0.2835	0.0411	0.7504	0.0782	0.0543	0.9071	0.8121	0.0946	0.5652	0.4245	0.965	0.9694	0.9605	0.7798	0.9549	0.794	0.6798	0.6029	0.6596	0.8116	0.3695	0.9175	0.7228	0.1223	0.6772	0.9522
ESR1	estrogen receptor 1	2099	6	6:152170010-152172178	TRUE	0.0275	0.0542	0.0596	0.1295	0.0765	0.0637	0.0589	0.5612	0.0285	0.1138	0.5882	0.0417	0.3228	0.0476	0.0585	0.1226	0.0677	0.0611	0.4977	0.0831	0.1699	0.0379	0.0881	0.8947	0.6362	0.0404	0.6131	0.6607	0.927	0.9494	0.9358	0.7472	0.8779	0.6219	0.4977	0.4309	0.5266	0.6476	0.2929	0.8444	0.2504	0.4513	0.3749	0.9465
ETV7	Ets transcription factor TEL-2b	51513	6	6:36462816-36464072	TRUE	0.148	0.0171	0.2909	0.0242	0.0403	0.2464	0.3891	0.0767	0.0282	0.0341	0.0789	0.0636	0.2776	0.1666	0.0416	0.032	0.028	0.0855	0.106	0.0877	0.1417	0.0292	0.0931	0.8183	0.0893	0.7692	0.1964	0.3245	0.6063	0.4199	0.0311	0.2112	0.8245	0.8705	0.1622	0.4331	0.8311	0.8996	0.7667	0.7704	0.025	0.2573	0.2534	0.9083
EVC	Ellis van Creveld syndrome protein	2121	4	4:5763371-5764499	TRUE	0.0445	0.2905	0.3294	0.2514	0.3827	0.7177	0.1296	0.6573	0.1141	0.8224	0.3597	0.375	0.1435	0.0891	0.2579	0.3233	0.188	0.2467	0.299	0.2944	0.5384	0.357	0.1557	0.9113	0.7701	0.8692	0.6843	0.7605	0.9542	0.9637	0.9555	0.7934	0.8739	0.8883	0.9189	0.5923	0.8844	0.9475	0.8857	0.8786	0.7551	0.7659	0.8142	0.9633
EVI1	ecotropic viral integration site 1	2122	3	3:170346659-170347262	TRUE	0.0484	0.031	0.0785	0.0455	0.2148	0.1998	0.0585	0.0698	0.026	0.2964	0.0702	0.0393	0.2841	0.1868	0.0517	0.1407	0.0593	0.0755	0.0654	0.0983	0.181	0.0987	0.063	0.8729	0.0911	0.4353	0.35	0.4502	0.8808	0.9136	0.0575	0.0903	0.8068	0.3355	0.488	0.1139	0.8079	0.9427	0.267	0.8672	0.2042	0.5461	0.0394	0.8821
EVX1	even-skipped homeo box 1	2128	7	7:27248572-27250267	TRUE	0.0611	0.0986	0.0999	0.0436	0.0867	0.047	0.0551	0.0928	0.0312	0.1164	0.4474	0.0451	0.2583	0.1531	0.1808	0.1107	0.1736	0.1347	0.0267	0.3106	0.0943	0.0865	0.0637	0.6732	0.5183	0.7877	0.464	0.8562	0.6362	0.4049	0.8711	0.286	0.788	0.7721	0.8611	0.4515	0.788	0.948	0.369	0.7135	0.1257	0.5586	0.5181	0.9373
EVX1	even-skipped homeo box 1	2128	7	7:27248572-27250267	TRUE	0.1246	0.127	0.0792	0.0893	0.0666	0.0795	0.2232	0.1696	0.0306	0.4467	0.5957	0.048	0.3728	0.1734	0.3819	0.1349	0.1797	0.2142	0.0457	0.1097	0.1699	0.6315	0.0731	0.8052	0.5772	0.7853	0.5119	0.6629	0.8862	0.9234	0.9075	0.4715	0.786	0.7975	0.8775	0.2484	0.7713	0.7943	0.7557	0.6614	0.8684	0.5811	0.5044	0.9587
EYA1	eyes absent 1 isoform b	2138	8	8:72436372-72436961	TRUE	0.029	0.0339	0.035	0.093	0.0698	0.4729	0.0227	0.4321	0.0199	0.4728	0.0514	0.0201	0.025	0.0235	0.0269	0.421	0.034	0.0409	0.0408	0.0404	0.1784	0.0286	0.0159	0.9242	0.2314	0.0232	0.5583	0.6991	0.8902	0.4965	0.0276	0.2183	0.8302	0.1843	0.0438	0.2948	0.63	0.9358	0.1735	0.1109	0.4768	0.4378	0.7733	0.8874
EYA4	eyes absent 4 isoform c	2070	6	6:133603260-133605886	TRUE	0.2007	0.0474	0.5944	0.035	0.0788	0.1276	0.5686	0.0799	0.0364	0.5704	0.0753	0.1944	0.1546	0.1352	0.7329	0.4752	0.0816	0.1422	0.5532	0.4632	0.1101	0.0363	0.0499	0.9429	0.7578	0.8753	0.6385	0.9682	0.951	0.9621	0.807	0.7543	0.8847	0.8871	0.9328	0.3021	0.863	0.9726	0.9268	0.8519	0.9431	0.7394	0.866	0.9737
EYA4	eyes absent 4 isoform a	2070	6	6:133603260-133605886	TRUE	0.0582	0.027	0.2704	0.7285	0.2775	0.5003	0.8548	0.6221	0.0798	0.6541	0.4312	0.1437	0.4532	0.4164	0.6933	0.1267	0.0118	0.3883	0.2409	0.1859	0.414	0.8143	0.1604	0.8214	0.5512	0.7836	0.2625	0.8781	0.9434	0.955	0.9541	0.8698	0.8698	0.9058	0.9354	0.6644	0.8094	0.945	0.9255	0.7942	0.9345	0.5074	0.7393	0.9503
EYA4	eyes absent 4 isoform c	2070	6	6:133603260-133605886	TRUE	0.0672	0.0826	0.2046	0.044	0.2069	0.2605	0.2577	0.1368	0.3987	0.0801	0.1563	0.1125	0.4163	0.0717	0.0975	0.0331	0.0332	0.0792	0.0545	0.1608	0.133	0.0614	0.045	0.8239	0.5636	0.8989	0.3408	0.8011	0.8164	0.9433	0.3001	0.5185	0.9276	0.629	0.9528	0.2526	0.8865	0.9652	0.7759	0.861	0.9421	0.7311	0.8621	0.9146
EYA4	eyes absent 4 isoform a	2070	6	6:133603260-133605886	TRUE	0.133	0.1647	0.1849	0.1697	0.343	0.203	0.139	0.1773	0.1608	0.0623	0.4315	0.118	0.3002	0.2487	0.3161	0.3742	0.2073	0.3941	0.2843	0.0749	0.1824	0.2988	0.1539	0.9126	0.6968	0.8089	0.4711	0.9323	0.9241	0.9229	0.93	0.1924	0.8162	0.8403	0.9146	0.4972	0.7981	0.9502	0.8397	0.7334	0.8995	0.5809	0.722	0.9484
FAM19A4	family with sequence similarity 19 (chemokine (C-C motif)-like); member A4	151647	3	3:69063227-69065264	TRUE	0.0524	0.3126	0.2104	0.0781	0.1411	0.2692	0.3468	0.2362	0.0409	0.1952	0.4056	0.2582	0.4403	0.2512	0.1626	0.6053	0.084	0.1141	0.0982	0.032	0.809	0.0762	0.0461	0.9321	0.5217	0.8989	0.4457	0.9312	0.9439	0.955	0.573	0.6084	0.8863	0.8863	0.9392	0.5616	0.874	0.9484	0.8498	0.8608	0.8381	0.8009	0.866	0.9627
FAM20A	family with sequence similarity 20; member A	54757	17	17:64107560-64109317	TRUE	0.0621	0.0216	0.0574	0.0348	0.0486	0.4097	0.042	0.0951	0.0348	0.054	0.0652	0.0529	0.0763	0.8697	0.0843	0.657	0.0571	0.0217	0.0366	0.148	0.0315	0.1004	0.0298	0.9483	0.6236	0.0484	0.56	0.1998	0.6613	0.4057	0.105	0.3138	0.9704	0.319	0.9673	0.1622	0.3245	0.0218	0.2211	0.1268	0.0385	0.8488	0.961	0.9852
FAM3B	family with sequence similarity 3; member B isoform a	54097	21	21:41610281-41611298	TRUE	0.0406	0.0095	0.035	0.008	0.0277	0.0102	0.0652	0.1126	0.02	0.9117	0.0302	0.2034	0.0345	0.0212	0.0576	0.1366	0.0129	0.0356	0.0126	0.2557	0.1971	0.017	0.0148	0.9352	0.6787	0.0267	0.6534	0.1079	0.4361	0.9636	0.1184	0.9243	0.8834	0.5746	0.0189	0.4213	0.0124	0.4218	0.304	0.0171	0.0159	0.0221	0.6683	0.9747
FAM3B	family with sequence similarity 3; member B isoform a	54097	21	21:41610281-41611298	TRUE	0.0465	0.0311	0.0455	0.0413	0.0493	0.025	0.0755	0.3168	0.009	0.9463	0.0391	0.2715	0.0686	0.0369	0.0941	0.2313	0.0448	0.1141	0.0152	0.1444	0.2941	0.0599	0.0272	0.9352	0.6848	0.045	0.6445	0.1466	0.4859	0.9473	0.029	0.8972	0.8596	0.6187	0.0438	0.6102	0.0583	0.4811	0.418	0.0281	0.0568	0.0532	0.6417	0.9707
FAM43B	hypothetical protein LOC163933	163933	1	1:20751294-20753336	TRUE	0.1779	0.1038	0.267	0.2013	0.1052	0.3051	0.1415	0.8148	0.3906	0.4678	0.5188	0.1197	0.382	0.2045	0.2626	0.255	0.8007	0.2491	0.1137	0.1362	0.1377	0.1277	0.1086	0.9237	0.6378	0.8452	0.5389	0.8947	0.9253	0.9381	0.4798	0.8112	0.8781	0.875	0.7694	0.5888	0.5606	0.9473	0.8676	0.815	0.6896	0.6938	0.8156	0.9335
FAM46B	hypothetical protein LOC115572	115572	1	1:27211333-27212200	TRUE	0.0096	0.0102	0.0302	0.0142	0.0312	0.0156	0.0212	0.0289	0.0106	0.0301	0.0789	0.0299	0.0126	0.0198	0.0201	0.0206	0.0129	0.0379	0.0154	0.0164	0.0259	0.0191	0.0179	0.7138	0.1516	0.8738	0.0918	0.0889	0.6473	0.9056	0.0416	0.0649	0.8404	0.5135	0.0149	0.2859	0.7806	0.5612	0.4461	0.6157	0.0283	0.6334	0.4574	0.6032
FAM57A	family with sequence similarity 57; member A	79850	17	17:581600-583392	TRUE	0.2498	0.0572	0.3571	0.0764	0.5058	0.2402	0.0335	0.2457	0.0424	0.0247	0.7875	0.2509	0.38	0.885	0.6892	0.5047	0.4297	0.4736	0.0428	0.0573	0.7404	0.0727	0.1004	0.8689	0.4522	0.8099	0.3796	0.5259	0.9403	0.9548	0.6536	0.8736	0.8851	0.875	0.9564	0.939	0.4718	0.7738	0.4377	0.7252	0.7049	0.748	0.7897	0.885
FAM59A	hypothetical protein LOC64762	64762	18	18:28303951-28305514	TRUE	0.043	0.0273	0.0264	0.0246	0.0552	0.0221	0.018	0.0429	0.0161	0.0178	0.0218	0.0245	0.0282	0.5424	0.0333	0.0288	0.0984	0.0321	0.024	0.0516	0.1522	0.0171	0.0165	0.9399	0.0528	0.6306	0.4489	0.4943	0.9456	0.7365	0.0189	0.3133	0.8815	0.1649	0.5737	0.0311	0.3919	0.7265	0.37	0.7586	0.0259	0.6505	0.6106	0.9641
FAM5B	BMP/retinoic acid-inducible neural-specific protein 2	57795	1	1:175406600-175407433	TRUE	0.0355	0.0397	0.0659	0.362	0.0804	0.037	0.0179	0.0895	0.0518	0.2861	0.2809	0.0388	0.0461	0.0401	0.0296	0.0138	0.0172	0.0284	0.3636	0.237	0.5254	0.1114	0.0382	0.8616	0.3152	0.6724	0.4521	0.1226	0.9221	0.9333	0.1807	0.6452	0.794	0.4334	0.944	0.1089	0.8312	0.6971	0.622	0.8001	0.092	0.5818	0.4689	0.9232
FAM5B	BMP/retinoic acid-inducible neural-specific protein 2	57795	1	1:175406600-175407433	TRUE	0.0764	0.0467	0.3113	0.2502	0.1002	0.5305	0.0289	0.0686	0.045	0.7725	0.1758	0.423	0.0964	0.2546	0.4928	0.0684	0.3479	0.0398	0.0277	0.0934	0.168	0.7271	0.0433	0.8662	0.5492	0.7462	0.3912	0.8558	0.8981	0.8873	0.8803	0.59	0.7696	0.8075	0.8812	0.7056	0.7375	0.9101	0.7354	0.6968	0.8713	0.4689	0.6603	0.8223
FAM84A	NSE1	151354	2	2:14689650-14690612	TRUE	0.0547	0.4707	0.4623	0.0596	0.2614	0.609	0.024	0.2274	0.0704	0.6505	0.143	0.0378	0.3444	0.2804	0.4291	0.3632	0.0889	0.3872	0.2144	0.0741	0.294	0.4583	0.0452	0.888	0.5923	0.7824	0.4993	0.9044	0.9029	0.9137	0.8886	0.8023	0.7988	0.8314	0.8901	0.739	0.8186	0.9465	0.8001	0.7541	0.9033	0.5427	0.7349	0.9342
FAM84B	breast cancer membrane protein 101	157638	8	8:127639208-127640204	TRUE	0.059	0.0338	0.0993	0.0889	0.0788	0.3733	0.0371	0.5463	0.0361	0.0265	0.0622	0.0342	0.4059	0.0633	0.4041	0.0433	0.5008	0.1314	0.0288	0.0383	0.0259	0.1185	0.1457	0.8969	0.2832	0.5466	0.4519	0.647	0.924	0.9176	0.1304	0.8106	0.8265	0.6084	0.7271	0.4804	0.1301	0.0634	0.736	0.0865	0.8113	0.7361	0.8247	0.9213
FAM89A	hypothetical protein LOC375061	375061	1	1:229241541-229243791	TRUE	0.0108	0.0121	0.0198	0.0175	0.0293	0.0348	0.0166	0.0383	0.0128	0.0139	0.033	0.0272	0.0332	0.0187	0.0194	0.0176	0.0216	0.0279	0.0198	0.0155	0.0311	0.0143	0.0297	0.7484	0.3149	0.4828	0.3289	0.0477	0.7766	0.9584	0.0285	0.0163	0.9114	0.931	0.2088	0.0196	0.5535	0.0129	0.206	0.0242	0.0204	0.0344	0.0549	0.9321
FARP1	FERM; RhoGEF; and pleckstrin domain protein 1 isoform 1	10160	13	13:97592322-97594649	TRUE	0.0319	0.0653	0.1558	0.0447	0.0309	0.3349	0.0265	0.2898	0.0156	0.0161	0.0262	0.0224	0.0752	0.07	0.0416	0.0488	0.0333	0.1031	0.0154	0.3676	0.0706	0.0404	0.0285	0.9399	0.2577	0.0241	0.2735	0.17	0.8443	0.9463	0.3184	0.0264	0.803	0.6278	0.5793	0.1707	0.5795	0.5923	0.407	0.691	0.0849	0.5804	0.359	0.951
FAT	FAT tumor suppressor 1 precursor	2195	4	4:187881199-187883139	TRUE	0.0501	0.0627	0.0819	0.0605	0.0839	0.0866	0.0938	0.0988	0.0505	0.6024	0.0759	0.0717	0.0607	0.0721	0.5335	0.0661	0.074	0.0517	0.0833	0.0608	0.0439	0.2702	0.1041	0.5779	0.6835	0.572	0.5658	0.9281	0.0627	0.952	0.9437	0.956	0.9222	0.6167	0.6561	0.7714	0.0629	0.9676	0.0972	0.8383	0.7796	0.7887	0.7026	0.9633
FAT	FAT tumor suppressor 1 precursor	2195	4	4:187881199-187883139	TRUE	0.1136	0.0457	0.0376	0.0506	0.0683	0.0233	0.0975	0.0282	0.0265	0.5795	0.0308	0.0344	0.0608	0.2055	0.4506	0.0465	0.0478	0.0644	0.0229	0.0328	0.0257	0.0806	0.0416	0.3515	0.584	0.3645	0.2408	0.8897	0.0392	0.9262	0.9244	0.8737	0.7923	0.3763	0.2802	0.8117	0.0456	0.9156	0.0662	0.5992	0.7104	0.4023	0.3481	0.9247
FBLIM1	filamin-binding LIM protein-1 isoform a	54751	1	1:15957249-15958531	TRUE	0.1167	0.0429	0.3778	0.051	0.0513	0.0362	0.0444	0.0961	0.0101	0.6417	0.2043	0.0238	0.0732	0.394	0.1022	0.2866	0.0672	0.0445	0.0152	0.0298	0.1734	0.0247	0.0207	0.8955	0.6336	0.7775	0.4774	0.902	0.5662	0.5034	0.0407	0.3846	0.8108	0.7866	0.457	0.1492	0.7538	0.9402	0.6656	0.5076	0.5435	0.5495	0.0517	0.9277
FBP1	fructose-1;6-bisphosphatase 1	2203	9	9:96441069-96442403	TRUE	0.0319	0.0401	0.0654	0.0302	0.1042	0.2574	0.0707	0.0483	0.0146	0.5361	0.2035	0.0917	0.0985	0.0521	0.0204	0.079	0.0296	0.0331	0.0892	0.109	0.0754	0.0188	0.0208	0.9161	0.5828	0.336	0.5923	0.0612	0.6547	0.9521	0.034	0.8031	0.908	0.7543	0.2708	0.0707	0.0406	0.6191	0.7471	0.5634	0.4981	0.5143	0.8741	0.9295
FBXL2	F-box and leucine-rich repeat protein 2	25827	3	3:33293657-33294438	TRUE	0.0485	0.0256	0.0561	0.0223	0.0115	0.0169	0.0101	0.0412	0.017	0.0546	0.0528	0.0217	0.0361	0.2448	0.1383	0.4659	0.043	0.0787	0.0168	0.0251	0.0169	0.0148	0.0309	0.7332	0.5763	0.7983	0.0641	0.6502	0.902	0.9089	0.0182	0.5016	0.5243	0.5558	0.9053	0.7144	0.777	0.5926	0.839	0.7336	0.0955	0.1632	0.7749	0.2355
FGF10	fibroblast growth factor 10 precursor	2255	5	5:44424995-44425196	TRUE	0.1325	0.2019	0.4128	0.5378	0.1081	0.3297	0.2371	0.1134	0.0478	0.6349	0.2016	0.3812	0.2436	0.2252	0.4492	0.2774	0.1914	0.1616	0.096	0.0908	0.5499	0.1257	0.0949	0.9194	0.7672	0.8541	0.5135	0.6175	0.7952	0.919	0.0913	0.7379	0.8482	0.8549	0.8963	0.7046	0.6236	0.7233	0.6897	0.8087	0.9108	0.7597	0.8123	0.9142
FGF19	fibroblast growth factor 19 precursor	9965	11	11:69226001-69229286	TRUE	0.0743	0.0247	0.2789	0.0821	0.0596	0.5082	0.036	0.2096	0.0202	0.3041	0.6535	0.0836	0.235	0.0322	0.3361	0.3247	0.6756	0.0934	0.0542	0.2386	0.0414	0.0408	0.0807	0.9392	0.2157	0.8572	0.4623	0.8429	0.8366	0.9584	0.2554	0.893	0.8718	0.8884	0.7169	0.7849	0.8506	0.9569	0.9018	0.8712	0.1304	0.7601	0.8207	0.9782
FGF19	fibroblast growth factor 19 precursor	9965	11	11:69226001-69229286	TRUE	0.1439	0.0544	0.0616	0.1698	0.1288	0.0825	0.5236	0.0455	0.3442	0.0249	0.1449	0.2536	0.0879	0.1944	0.2295	0.406	0.1141	0.1504	0.4451	0.0358	0.2352	0.6836	0.0465	0.919	0.132	0.79	0.2567	0.9132	0.5714	0.9364	0.4323	0.5878	0.5216	0.8635	0.8958	0.1192	0.778	0.593	0.8119	0.7952	0.6668	0.7773	0.7713	0.5638
FGF2	fibroblast growth factor 2	2247	4	4:123966926-123968501	TRUE	0.0206	0.0708	0.0373	0.0542	0.1889	0.0241	0.039	0.0384	0.0323	0.0449	0.0291	0.0228	0.1017	0.0645	0.1039	0.0627	0.075	0.1205	0.0354	0.1585	0.3821	0.0228	0.0362	0.8885	0.4713	0.8491	0.4814	0.2121	0.9218	0.928	0.2739	0.1794	0.8452	0.8758	0.84	0.1643	0.5622	0.9431	0.7384	0.8506	0.7937	0.7226	0.7896	0.9498
FGF22	fibroblast growth factor 22 precursor	27006	19	19:590091-591404	TRUE	0.0106	0.0197	0.0233	0.0337	0.0568	0.0245	0.0301	0.0243	0.0282	0.0371	0.033	0.0375	0.0378	0.0375	0.1331	0.0472	0.0365	0.0457	0.0362	0.024	0.024	0.0255	0.015	0.8662	0.0487	0.8282	0.0443	0.456	0.6188	0.8285	0.0297	0.0291	0.8415	0.0367	0.0425	0.3092	0.8049	0.1143	0.4306	0.7966	0.0199	0.4451	0.6213	0.7362
FGF3	fibroblast growth factor 3 precursor	2248	11	11:69340815-69343887	TRUE	0.1048	0.0748	0.2671	0.5653	0.1266	0.1424	0.6673	0.0817	0.0218	0.0226	0.5856	0.047	0.5056	0.3071	0.4611	0.5347	0.0802	0.4432	0.0252	0.019	0.031	0.2996	0.105	0.9433	0.6971	0.8494	0.5991	0.8009	0.9403	0.7192	0.6695	0.7805	0.8386	0.832	0.9329	0.1073	0.7284	0.956	0.8218	0.8217	0.6636	0.7461	0.8373	0.9641
FGF4	fibroblast growth factor 4 precursor	2249	11	11:69297900-69299813	TRUE	0.1255	0.4348	0.2075	0.108	0.0801	0.6537	0.1538	0.0629	0.1471	0.5	0.6913	0.3107	0.63	0.57	0.4362	0.8967	0.6472	0.3241	0.0622	0.0463	0.1609	0.4558	0.0333	0.4111	0.78	0.8516	0.629	0.9401	0.9361	0.9494	0.9372	0.7807	0.8643	0.8129	0.9226	0.8363	0.8397	0.9666	0.8907	0.8141	0.5431	0.8281	0.8201	0.9744
FGF5	fibroblast growth factor 5 isoform 1 precursor	2250	4	4:81405716-81407598	TRUE	0.1319	0.0624	0.0879	0.5741	0.13	0.1256	0.0794	0.5619	0.0464	0.2841	0.1107	0.0632	0.1198	0.1342	0.1303	0.0759	0.2468	0.1514	0.0799	0.5141	0.0507	0.5682	0.0998	0.4951	0.3635	0.7889	0.2161	0.8774	0.9194	0.9421	0.1256	0.0703	0.6169	0.6926	0.7914	0.5372	0.8531	0.9489	0.7004	0.8696	0.1253	0.7037	0.6888	0.9377
FGF8	fibroblast growth factor 8 isoform F precursor	2253	10	10:103525002-103526643	TRUE	0.0606	0.0154	0.2734	0.046	0.1113	0.0219	0.0128	0.1556	0.0084	0.0574	0.2678	0.0341	0.1373	0.0607	0.0652	0.0409	0.0172	0.1096	0.1561	0.0806	0.0195	0.2025	0.1884	0.9197	0.642	0.8067	0.5911	0.8999	0.7718	0.9613	0.4928	0.7788	0.8638	0.8823	0.6813	0.1911	0.5962	0.6204	0.7174	0.7144	0.5964	0.1637	0.7736	0.9695
FGFR2	fibroblast growth factor receptor 2 isoform 1 precursor	2263	10	10:123346456-123348451	TRUE	0.0687	0.1079	0.5467	0.1305	0.1663	0.0931	0.0925	0.3662	0.0892	0.2023	0.1207	0.0811	0.0787	0.2927	0.1641	0.693	0.0342	0.1658	0.0929	0.2897	0.3079	0.8811	0.1461	0.79	0.7179	0.7313	0.5432	0.8876	0.9318	0.956	0.6921	0.7986	0.9034	0.9162	0.4928	0.5108	0.8955	0.9276	0.8599	0.9108	0.9279	0.7026	0.859	0.9467
FGFR2	fibroblast growth factor receptor 2 isoform 1 precursor	2263	10	10:123346456-123348451	TRUE	0.047	0.0936	0.169	0.1274	0.059	0.233	0.0331	0.4742	0.0239	0.0457	0.4772	0.0611	0.0882	0.6155	0.2745	0.2377	0.1199	0.0771	0.077	0.226	0.5206	0.6253	0.0547	0.8364	0.5746	0.6415	0.5192	0.9156	0.9177	0.9359	0.293	0.4776	0.8805	0.8864	0.5066	0.3669	0.8719	0.9742	0.8559	0.833	0.556	0.7969	0.8241	0.9409
FGFR3	fibroblast growth factor receptor 3 isoform 1 precursor	2261	4	4:1764134-1767193	TRUE	0.1933	0.0344	0.0355	0.0421	0.08	0.1065	0.0851	0.0494	0.023	0.022	0.0349	0.0319	0.1389	0.1375	0.0835	0.4896	0.4579	0.4718	0.0211	0.0308	0.4267	0.0191	0.2924	0.7172	0.1839	0.8579	0.5817	0.9528	0.7557	0.9648	0.0345	0.1443	0.8755	0.8618	0.9413	0.4706	0.5569	0.9797	0.565	0.8019	0.8943	0.6545	0.092	0.7537
FGFR3	fibroblast growth factor receptor 3 isoform 1 precursor	2261	4	4:1764134-1767193	TRUE	0.0168	0.0246	0.0447	0.022	0.0627	0.0301	0.0344	0.0596	0.0356	0.0442	0.044	0.037	0.0426	0.0304	0.0164	0.012	0.0098	0.017	0.0265	0.0169	0.0809	0.0583	0.0182	0.6811	0.2786	0.7919	0.1217	0.5067	0.6928	0.9352	0.0902	0.1045	0.8678	0.1333	0.3714	0.0195	0.1514	0.7413	0.3269	0.6212	0.1365	0.5886	0.7632	0.8908
FHOD3	formin homology 2 domain containing 3	80206	18	18:32130553-32132800	TRUE	0.0122	0.0096	0.0602	0.0149	0.0391	0.0601	0.0156	0.2083	0.0143	0.1095	0.0464	0.0351	0.055	0.0648	0.0366	0.09	0.4862	0.0526	0.0271	0.0271	0.0393	0.04	0.0536	0.9525	0.4486	0.5304	0.5241	0.8432	0.9373	0.9535	0.6031	0.3181	0.91	0.8296	0.9483	0.4911	0.8945	0.9768	0.892	0.8227	0.8676	0.6759	0.8633	0.979
FHOD3	formin homology 2 domain containing 3	80206	18	18:32130553-32132800	TRUE	0.029	0.0171	0.0322	0.0179	0.103	0.0308	0.0204	0.0396	0.019	0.0297	0.061	0.078	0.034	0.0163	0.0626	0.0315	0.0198	0.0269	0.0231	0.254	0.0222	0.0575	0.0252	0.9171	0.4165	0.3798	0.4437	0.4887	0.9523	0.9507	0.0472	0.055	0.8403	0.5268	0.8184	0.0306	0.8463	0.9618	0.5417	0.7921	0.4213	0.5987	0.807	0.9338
FLJ10781	hypothetical protein LOC55228	55228	19	19:51666325-51667046	TRUE	0.143	0.0582	0.0813	0.0813	0.0719	0.3321	0.5231	0.0331	0.0368	0.2055	0.5059	0.0409	0.2602	0.0216	0.0805	0.054	0.0275	0.0887	0.4122	0.4984	0.1272	0.7162	0.1332	0.6249	0.1628	0.9084	0.3854	0.2313	0.9623	0.78	0.6218	0.8321	0.7911	0.6122	0.3043	0.8334	0.9073	0.8676	0.6842	0.6324	0.0511	0.7777	0.8763	0.9494
FLJ11155	hypothetical protein LOC55314	55314	4	4:159350912-159351325	TRUE	0.0277	0.1897	0.8162	0.1176	0.1324	0.4252	0.0314	0.0689	0.1216	0.7677	0.1385	0.0509	0.4817	0.1436	0.3933	0.1181	0.178	0.1784	0.202	0.1595	0.2274	0.0374	0.0414	0.9336	0.6367	0.8612	0.477	0.8877	0.9301	0.8779	0.0201	0.4731	0.8497	0.8821	0.9316	0.6593	0.8363	0.9606	0.8613	0.8242	0.9028	0.6773	0.8144	0.9595
FLJ14834	hypothetical protein LOC84935	84935	13	13:30378164-30379189	TRUE	0.0817	0.0958	0.0519	0.0342	0.3152	0.5582	0.8812	0.2449	0.033	0.0263	0.6759	0.0735	0.5789	0.5784	0.0719	0.6867	0.1537	0.6742	0.4397	0.1392	0.047	0.0442	0.3363	0.9359	0.2157	0.9388	0.6466	0.8746	0.9566	0.9685	0.5135	0.6253	0.5987	0.9219	0.9794	0.2461	0.9512	0.9761	0.9384	0.8922	0.955	0.859	0.8246	0.9491
FLJ14834	hypothetical protein LOC84935	84935	13	13:30378164-30379189	TRUE	0.0156	0.1236	0.0606	0.0524	0.1011	0.2091	0.3695	0.5395	0.0146	0.0673	0.2997	0.1799	0.0772	0.3473	0.0949	0.2874	0.0684	0.2353	0.5635	0.2646	0.3401	0.0299	0.086	0.9072	0.1368	0.8894	0.5674	0.741	0.893	0.6433	0.3041	0.3852	0.8787	0.9039	0.8125	0.0726	0.777	0.9479	0.6014	0.8501	0.7156	0.7819	0.8515	0.8956
FLJ21062	hypothetical protein LOC79846	79846	7	7:89712072-89712952	TRUE	0.01	0.016	0.5589	0.0299	0.4426	0.2959	0.016	0.6274	0.0167	0.1057	0.482	0.0441	0.4356	0.3872	0.3697	0.477	0.0994	0.1623	0.074	0.0464	0.6191	0.0252	0.0884	0.9153	0.6572	0.8438	0.4442	0.9435	0.9124	0.9419	0.9147	0.7808	0.8884	0.9014	0.8652	0.6239	0.8497	0.97	0.8172	0.7924	0.9075	0.5051	0.7517	0.9439
FLJ22746	hypothetical protein LOC79843	79843	2	2:224974930-224975133	TRUE	0.1178	0.811	0.7568	0.0679	0.4789	0.0418	0.0397	0.6163	0.0406	0.2344	0.8185	0.8765	0.2319	0.755	0.0332	0.843	0.7991	0.2029	0.7119	0.3553	0.5971	0.7378	0.395	0.2039	0.6451	0.2122	0.4136	0.061	0.0525	0.198	0.0543	0.0403	0.0566	0.0252	0.0226	0.0186	0.0333	0.0276	0.1049	0.6048	0.8818	0.0563	0.3114	0.0513
FLJ22746	hypothetical protein LOC79843	79843	2	2:224974431-224974638	TRUE	0.666	0.8653	0.9073	0.2002	0.6756	0.0905	0.0758	0.8135	0.0536	0.5768	0.8099	0.8456	0.2459	0.8542	0.0629	0.7623	0.8604	0.6713	0.9234	0.3272	0.6848	0.8043	0.5663	0.3626	0.5258	0.4027	0.4358	0.0921	0.3126	0.5035	0.0509	0.0279	0.5625	0.0411	0.0473	0.0534	0.7675	0.0247	0.0862	0.7846	0.8993	0.0369	0.332	0.0363
FLJ25477	hypothetical protein LOC219287 isoform 2	219287	13	13:24641900-24644144	TRUE	0.0535	0.0734	0.0502	0.0517	0.0828	0.0372	0.0278	0.0831	0.0466	0.1368	0.0919	0.0583	0.0575	0.0921	0.0753	0.0339	0.0678	0.0201	0.0431	0.0512	0.0633	0.1343	0.0315	0.7353	0.4225	0.7995	0.0561	0.7877	0.9312	0.9416	0.0609	0.0823	0.861	0.8759	0.903	0.1776	0.8675	0.8326	0.7324	0.8798	0.4364	0.59	0.8485	0.7591
FLJ30277	hypothetical protein LOC152641	152641	4	4:184255705-184258492	TRUE	0.0112	0.0254	0.0252	0.0172	0.0334	0.0212	0.0216	0.0304	0.0248	0.0431	0.0207	0.0173	0.098	0.0177	0.064	0.0209	0.022	0.0203	0.0186	0.0101	0.0198	0.0206	0.021	0.9308	0.6512	0.0481	0.1054	0.296	0.8454	0.8558	0.0318	0.0226	0.856	0.3909	0.3365	0.0169	0.8268	0.6427	0.6264	0.0163	0.0219	0.0209	0.6419	0.9623
FLJ32110	hypothetical protein LOC219578	219578	7	7:88226073-88227415	TRUE	0.0784	0.1084	0.0421	0.0764	0.0357	0.0704	0.0769	0.0591	0.0341	0.639	0.5785	0.2462	0.1205	0.0726	0.1712	0.0894	0.1206	0.1222	0.0473	0.0956	0.1175	0.1174	0.0378	0.8878	0.1669	0.7921	0.1545	0.6779	0.9421	0.4344	0.4444	0.5568	0.8318	0.5277	0.5254	0.1219	0.8012	0.9214	0.5136	0.8495	0.4818	0.6709	0.6867	0.9404
FLJ32447	hypothetical protein LOC151278	151278	2	2:222869688-222870350	TRUE	0.131	0.0354	0.0709	0.041	0.0502	0.56	0.0297	0.1794	0.0252	0.0645	0.0904	0.0738	0.5172	0.2492	0.0933	0.0846	0.0535	0.0502	0.0612	0.0414	0.1334	0.055	0.0423	0.89	0.6015	0.6757	0.5454	0.3328	0.8882	0.9242	0.1038	0.0955	0.8345	0.8033	0.8446	0.5259	0.0555	0.291	0.7959	0.0335	0.0283	0.5932	0.6526	0.8866
FLJ32569	hypothetical protein LOC148811	148811	1	1:204085476-204086074	TRUE	0.1718	0.0337	0.4646	0.2589	0.0774	0.9462	0.8211	0.4946	0.3772	0.2505	0.522	0.9264	0.1703	0.1622	0.4414	0.2698	0.0277	0.0113	0.0218	0.9147	0.0424	0.8958	0.515	0.5692	0.3191	0.6433	0.5996	0.049	0.9534	0.9192	0.0952	0.702	0.7811	0.2767	0.1895	0.0374	0.7581	0.2722	0.7358	0.6237	0.9036	0.1581	0.6325	0.2572
FLJ36980	hypothetical protein LOC286032	286032	8	8:12853002-12854416	TRUE	0.0449	0.0408	0.078	0.0346	0.0477	0.3593	0.0424	0.409	0.0312	0.348	0.2319	0.062	0.1097	0.0486	0.394	0.053	0.0576	0.0486	0.0468	0.0767	0.0282	0.0375	0.0438	0.7937	0.6586	0.831	0.5211	0.7069	0.9185	0.9292	0.4738	0.5307	0.8271	0.5961	0.8741	0.6718	0.8107	0.9065	0.905	0.8819	0.9128	0.703	0.8415	0.9313
FLJ37478	hypothetical protein LOC339983	339983	4	4:2029497-2032981	TRUE	0.0489	0.3212	0.0729	0.0924	0.0756	0.0549	0.1224	0.0543	0.083	0.0498	0.4194	0.0398	0.1315	0.0925	0.0595	0.0947	0.081	0.1459	0.0762	0.1409	0.077	0.0643	0.2856	0.9291	0.1047	0.138	0.369	0.6345	0.8335	0.8949	0.4241	0.69	0.8689	0.7268	0.0964	0.2378	0.8752	0.9495	0.4285	0.8715	0.7463	0.6527	0.8207	0.8854
FLJ40365	hypothetical protein LOC126402	126402	19	19:14982467-14983303	TRUE	0.0586	0.4377	0.1556	0.0458	0.0799	0.1469	0.1658	0.4626	0.2071	0.1	0.1362	0.0762	0.7643	0.8632	0.3189	0.5007	0.0261	0.0647	0.0541	0.1278	0.562	0.4279	0.0818	0.8308	0.2393	0.9001	0.0933	0.6175	0.6976	0.6873	0.863	0.1879	0.8859	0.9071	0.683	0.3268	0.526	0.6274	0.7654	0.2862	0.8781	0.7379	0.1086	0.7755
FLJ45803	hypothetical protein LOC399948	399948	11	11:110674458-110675929	TRUE	0.0331	0.0227	0.2247	0.1478	0.0367	0.0537	0.3979	0.0481	0.0783	0.1202	0.286	0.177	0.3357	0.029	0.0904	0.0317	0.0301	0.2779	0.0425	0.4019	0.0482	0.3258	0.0638	0.9031	0.6586	0.8047	0.547	0.7634	0.914	0.9336	0.8447	0.6866	0.8291	0.8274	0.8359	0.5094	0.8143	0.9542	0.8609	0.8236	0.083	0.6689	0.7429	0.9468
FLJ46380	hypothetical protein LOC388591	388591	1	1:6187449-6189530	TRUE	0.0795	0.1068	0.5125	0.1291	0.0702	0.5906	0.7413	0.1217	0.1893	0.0492	0.2624	0.152	0.4383	0.1861	0.4962	0.7187	0.3031	0.2328	0.4287	0.4262	0.8217	0.8663	0.1	0.9366	0.6903	0.8458	0.5106	0.9351	0.9364	0.9414	0.9437	0.8396	0.8653	0.7381	0.9145	0.4795	0.8539	0.9387	0.9364	0.8382	0.9078	0.7202	0.8521	0.9581
FLJ46831	forkhead box I2	399823	10	10:129424072-129426344	TRUE	0.0623	0.3631	0.2026	0.1279	0.0872	0.7106	0.5562	0.6329	0.0764	0.1583	0.2307	0.0866	0.8083	0.1825	0.6615	0.475	0.0521	0.3968	0.0727	0.1578	0.203	0.0765	0.0737	0.9038	0.5173	0.8059	0.5218	0.9066	0.8949	0.9524	0.9458	0.768	0.806	0.8375	0.9264	0.7998	0.8276	0.9382	0.8948	0.8286	0.9445	0.642	0.7724	0.9588
FLJ90166	hypothetical protein LOC164284	164284	20	20:56522790-56523941	TRUE	0.2085	0.2516	0.1227	0.5476	0.5691	0.1003	0.5989	0.8842	0.7464	0.6946	0.1178	0.0923	0.0905	0.1292	0.1203	0.5559	0.0906	0.1584	0.0461	0.1911	0.07	0.0636	0.1049	0.7351	0.282	0.8126	0.4798	0.4217	0.6696	0.7522	0.1681	0.1671	0.8563	0.8738	0.6532	0.1372	0.5678	0.8839	0.8129	0.8294	0.0645	0.7528	0.5284	0.9081
FLRT2	fibronectin leucine rich transmembrane protein 2	23768	14	14:85065422-85066845	TRUE	0.0475	0.0147	0.6545	0.0492	0.1055	0.659	0.0617	0.6735	0.0313	0.8736	0.0559	0.4333	0.3134	0.3501	0.7051	0.5856	0.0314	0.0182	0.0147	0.0709	0.8776	0.0391	0.0397	0.9024	0.5831	0.8521	0.4606	0.9413	0.951	0.9638	0.0404	0.8995	0.8753	0.8871	0.9583	0.9192	0.3723	0.9678	0.797	0.8447	0.0492	0.6246	0.8014	0.9599
FOXA1	forkhead box A1	3169	14	14:37133338-37135533	TRUE	0.0131	0.0089	0.054	0.049	0.0551	0.0535	0.0824	0.0519	0.0117	0.6078	0.3258	0.0205	0.164	0.0843	0.4961	0.0458	0.0145	0.0314	0.015	0.0842	0.2583	0.0158	0.0249	0.9099	0.5796	0.8361	0.5012	0.7941	0.9459	0.9482	0.0333	0.5637	0.8702	0.8858	0.4708	0.2557	0.831	0.9673	0.8651	0.7941	0.9484	0.5289	0.7397	0.9621
FOXA1	forkhead box A1	3169	14	14:37133338-37135533	TRUE	0.0951	0.0656	0.2011	0.1083	0.1272	0.0751	0.5163	0.0811	0.0291	0.7823	0.1015	0.0424	0.3299	0.3134	0.528	0.2766	0.1069	0.1497	0.052	0.4653	0.1417	0.0381	0.0432	0.8961	0.566	0.755	0.371	0.7333	0.9328	0.9504	0.6201	0.6616	0.7763	0.7739	0.6377	0.4626	0.7356	0.9314	0.8943	0.7921	0.5348	0.5587	0.7163	0.9602
FOXC1	forkhead box C1	2296	6	6:1553376-1557408	TRUE	0.0443	0.1055	0.3177	0.5879	0.0519	0.0458	0.0272	0.0314	0.0151	0.0429	0.5511	0.0206	0.1572	0.095	0.0483	0.1083	0.0576	0.069	0.0376	0.0215	0.0332	0.0207	0.0235	0.8864	0.4565	0.5719	0.4968	0.39	0.9151	0.9258	0.0958	0.1739	0.7856	0.4459	0.7053	0.1598	0.3187	0.4995	0.2208	0.7079	0.18	0.6043	0.723	0.9373
FOXC1	forkhead box C1	2296	6	6:1553376-1557408	TRUE	0.0121	0.0262	0.0161	0.0191	0.0203	0.01	0.0131	0.0098	0.0168	0.0483	0.017	0.014	0.0182	0.0348	0.0436	0.0209	0.0407	0.0306	0.0107	0.0148	0.0183	0.0171	0.018	0.9315	0.1478	0.054	0.2383	0.0407	0.9503	0.961	0.0202	0.0119	0.8582	0.3695	0.0546	0.0271	0.0192	0.0183	0.034	0.7013	0.0125	0.0302	0.8225	0.9589
FOXD1	forkhead box D1	2297	5	5:72778217-72780764	TRUE	0.1087	0.0446	0.0474	0.0564	0.4049	0.5094	0.2544	0.0432	0.0879	0.0355	0.7336	0.0273	0.126	0.0501	0.1138	0.0588	0.2222	0.0736	0.0313	0.0489	0.1633	0.0312	0.0821	0.9132	0.4487	0.5624	0.3089	0.7858	0.9259	0.9361	0.0812	0.563	0.8375	0.7603	0.84	0.0617	0.7254	0.5117	0.7748	0.7145	0.2067	0.5954	0.6705	0.6608
FOXD1	forkhead box D1	2297	5	5:72778217-72780764	TRUE	0.0818	0.0544	0.0599	0.0999	0.0412	0.0668	0.0688	0.0701	0.042	0.0218	0.0644	0.0648	0.086	0.0482	0.3621	0.0706	0.0799	0.1762	0.0427	0.0423	0.1114	0.0463	0.0505	0.9067	0.545	0.5166	0.0579	0.823	0.8998	0.9086	0.0568	0.628	0.7764	0.7957	0.8585	0.0683	0.3662	0.524	0.6828	0.6848	0.0335	0.614	0.7605	0.7469
FOXD3	forkhead box D3	27022	1	1:63560296-63563122	TRUE	0.0296	0.0561	0.0914	0.0872	0.0667	0.0546	0.0434	0.0565	0.0467	0.0506	0.0427	0.0318	0.0708	0.047	0.0883	0.0688	0.0606	0.0837	0.0405	0.0277	0.0384	0.0228	0.0448	0.887	0.5158	0.8254	0.1312	0.5514	0.9032	0.9287	0.0444	0.5042	0.856	0.7818	0.8955	0.0735	0.7125	0.9072	0.6371	0.8846	0.0609	0.6893	0.8152	0.9528
FOXD3	forkhead box D3	27022	1	1:63560296-63563122	TRUE	0.0723	0.0236	0.3597	0.1777	0.0638	0.0812	0.1332	0.1324	0.0566	0.0326	0.1778	0.5994	0.0812	0.0436	0.2253	0.2413	0.0759	0.0708	0.1061	0.0712	0.1757	0.6658	0.1411	0.9327	0.762	0.85	0.3432	0.9477	0.9436	0.9482	0.7137	0.8973	0.8802	0.9088	0.9406	0.2878	0.8915	0.9716	0.7784	0.8462	0.95	0.7006	0.8218	0.9495
FOXE1	forkhead box E1	2304	9	9:99653657-99657482	TRUE	0.08	0.0502	0.0463	0.0521	0.1175	0.0705	0.1583	0.1245	0.0352	0.0449	0.0667	0.0568	0.5302	0.0704	0.4423	0.0927	0.0704	0.1356	0.0454	0.0431	0.0507	0.0478	0.3922	0.8339	0.2756	0.8217	0.2502	0.3888	0.9221	0.6438	0.5117	0.5518	0.8416	0.6844	0.7387	0.2171	0.8574	0.9463	0.7443	0.6197	0.5932	0.6707	0.5455	0.9288
FOXE1	forkhead box E1	2304	9	9:99653657-99657482	TRUE	0.0675	0.0337	0.0751	0.0303	0.0519	0.081	0.0488	0.5676	0.0406	0.2604	0.1327	0.0376	0.12	0.0874	0.4625	0.0938	0.0918	0.0925	0.0517	0.2752	0.0599	0.029	0.0403	0.9075	0.3588	0.8765	0.2473	0.8449	0.9085	0.9036	0.4811	0.7482	0.8505	0.529	0.6005	0.1195	0.838	0.3432	0.4638	0.8745	0.1553	0.6781	0.6771	0.9084
FOXE3	forkhead box E3	2301	1	1:47654351-47655785	TRUE	0.059	0.0108	0.0629	0.0311	0.0286	0.6925	0.0191	0.0269	0.0638	0.0082	0.6077	0.7369	0.3559	0.0386	0.5394	0.1355	0.0285	0.055	0.0116	0.2073	0.7848	0.0107	0.0165	0.9141	0.6666	0.8394	0.5874	0.9619	0.9683	0.9763	0.9675	0.8815	0.8153	0.8603	0.944	0.8875	0.8359	0.9734	0.9474	0.9041	0.968	0.6354	0.7966	0.9812
FOXF1	forkhead box F1	2294	16	16:85098762-85102716	TRUE	0.0317	0.0119	0.0718	0.0162	0.0538	0.0501	0.0393	0.0811	0.038	0.0212	0.3532	0.0221	0.0696	0.3673	0.3062	0.0408	0.024	0.0322	0.0179	0.3556	0.0373	0.0217	0.0212	0.9067	0.6348	0.3723	0.4748	0.5535	0.9435	0.9566	0.2229	0.7071	0.7949	0.8397	0.8179	0.0656	0.4946	0.6498	0.778	0.6214	0.2696	0.2497	0.7498	0.9577
FOXF2	forkhead box F2	2295	6	6:1333978-1336464	TRUE	0.0195	0.0117	0.0225	0.0494	0.0245	0.138	0.0096	0.7113	0.0102	0.0122	0.0451	0.015	0.0717	0.1481	0.5011	0.0615	0.0149	0.0499	0.0158	0.0161	0.0241	0.0109	0.0143	0.9329	0.6619	0.7217	0.5774	0.9025	0.9539	0.9486	0.8602	0.9157	0.8082	0.8841	0.9314	0.0836	0.7696	0.8542	0.9281	0.8626	0.9455	0.6573	0.7568	0.9701
FOXJ1	forkhead box J1	2302	17	17:71647419-71649480	TRUE	0.1328	0.7944	0.1101	0.3096	0.143	0.1362	0.1404	0.1045	0.0798	0.1164	0.1878	0.1555	0.4748	0.0689	0.649	0.0716	0.4293	0.2398	0.1214	0.1348	0.6095	0.8914	0.145	0.6864	0.5641	0.844	0.4598	0.8638	0.7492	0.8287	0.8101	0.6914	0.84	0.6207	0.6202	0.3515	0.8697	0.9004	0.7849	0.7431	0.8592	0.3153	0.745	0.9105
FOXL1	forkhead box L1	2300	16	16:85169562-85171358	TRUE	0.0648	0.1021	0.6137	0.1325	0.3773	0.8838	0.4775	0.8987	0.0531	0.1146	0.4027	0.1934	0.2065	0.1011	0.4212	0.1393	0.422	0.2141	0.3618	0.3158	0.789	0.5947	0.0466	0.9203	0.5416	0.4538	0.5176	0.953	0.9347	0.9616	0.9287	0.85	0.9246	0.9184	0.9046	0.6517	0.9052	0.7743	0.9057	0.8944	0.4714	0.5909	0.8663	0.9768
FOXL2	forkhead box L2	668	3	3:140146281-140149275	TRUE	0.0618	0.0574	0.1365	0.2707	0.1007	0.0666	0.0649	0.1274	0.1137	0.1668	0.048	0.0482	0.1373	0.0877	0.0658	0.2705	0.0968	0.1066	0.031	0.0331	0.1231	0.6287	0.0683	0.9542	0.6335	0.4625	0.4533	0.8637	0.9369	0.9418	0.0766	0.7946	0.8715	0.8668	0.6208	0.1642	0.5551	0.9837	0.8464	0.8294	0.2624	0.4881	0.6982	0.9588
FOXL2	forkhead box L2	668	3	3:140146281-140149275	TRUE	0.0265	0.017	0.0556	0.032	0.1499	0.0616	0.0522	0.0717	0.0446	0.1604	0.0815	0.0628	0.0256	0.0252	0.0165	0.0348	0.0265	0.0203	0.0482	0.0637	0.0528	0.0545	0.0593	0.9117	0.114	0.0408	0.0585	0.8966	0.9036	0.9684	0.0696	0.2857	0.9159	0.693	0.4707	0.0254	0.0413	0.6325	0.5815	0.8518	0.0617	0.4074	0.1151	0.9651
FOXQ1	forkhead box Q1	94234	6	6:1255968-1259357	TRUE	0.0603	0.0926	0.1242	0.1022	0.0677	0.3707	0.0594	0.0668	0.0313	0.0553	0.0849	0.0409	0.3607	0.1124	0.4635	0.0957	0.1197	0.4224	0.0421	0.2681	0.422	0.2259	0.0498	0.9124	0.583	0.7846	0.4983	0.8558	0.9457	0.9437	0.6244	0.7819	0.8219	0.8532	0.8919	0.1568	0.7917	0.9375	0.8609	0.8317	0.9024	0.5676	0.7279	0.9452
FOXQ1	forkhead box Q1	94234	6	6:1255968-1259357	TRUE	0.0314	0.0364	0.0674	0.0766	0.0367	0.0643	0.0281	0.3802	0.0153	0.0286	0.0977	0.3175	0.1958	0.1084	0.2217	0.1361	0.104	0.0429	0.0403	0.1142	0.2552	0.1167	0.0407	0.8265	0.4601	0.6666	0.3023	0.7909	0.8302	0.8633	0.8349	0.4162	0.7044	0.7652	0.8437	0.6222	0.6383	0.8976	0.6687	0.6573	0.844	0.2232	0.4706	0.8489
FRMD5	hypothetical protein LOC84978 isoform 2	84978	15	15:42273714-42275314	TRUE	0.022	0.015	0.0461	0.0234	0.0364	0.0252	0.0301	0.05	0.0112	0.0185	0.0279	0.0248	0.0387	0.0255	0.081	0.0276	0.0297	0.0316	0.0141	0.0207	0.021	0.0281	0.026	0.8693	0.5513	0.798	0.1337	0.9082	0.9036	0.9217	0.0437	0.0579	0.9092	0.8285	0.8907	0.0729	0.8747	0.9615	0.3511	0.7812	0.5858	0.6978	0.8389	0.9521
FXYD7	FXYD domain-containing ion transport regulator 7	53822	19	19:40325581-40326121	TRUE	0.1228	0.0437	0.2666	0.1215	0.1968	0.0357	0.0146	0.0432	0.021	0.0422	0.0379	0.0348	0.0344	0.039	0.0503	0.0556	0.0426	0.0763	0.0154	0.018	0.1894	0.3856	0.0311	0.9172	0.4117	0.065	0.5042	0.6783	0.6429	0.9508	0.6277	0.1002	0.631	0.8409	0.4646	0.0759	0.7298	0.5877	0.8722	0.7714	0.1944	0.7375	0.2933	0.6686
FZD10	frizzled 10	11211	12	12:129211083-129215265	TRUE	0.0489	0.0203	0.0772	0.087	0.138	0.1532	0.0635	0.0682	0.0149	0.0581	0.0423	0.1443	0.284	0.0174	0.4019	0.0444	0.0447	0.4839	0.1997	0.0468	0.3851	0.0285	0.0555	0.9082	0.5842	0.8774	0.4824	0.7599	0.6171	0.9601	0.7946	0.6293	0.8999	0.6381	0.8741	0.1546	0.8465	0.9746	0.3445	0.8276	0.9158	0.664	0.8162	0.9551
FZD4	frizzled 4	8322	11	11:86343442-86345087	TRUE	0.0266	0.0171	0.0349	0.0159	0.0563	0.0255	0.0157	0.0242	0.0228	0.0283	0.3244	0.0204	0.0626	0.2383	0.0903	0.0218	0.0231	0.0852	0.026	0.2924	0.0191	0.0418	0.018	0.8601	0.0637	0.3371	0.0566	0.8742	0.8804	0.8974	0.1305	0.3871	0.722	0.5688	0.7536	0.3684	0.3911	0.835	0.6661	0.6239	0.0659	0.4439	0.6198	0.8942
FZD8	frizzled 8	8325	10	10:35968164-35972796	TRUE	0.0803	0.0965	0.0931	0.0717	0.0328	0.1974	0.0386	0.1605	0.0202	0.028	0.2065	0.0348	0.1615	0.4313	0.1809	0.2091	0.0987	0.2494	0.184	0.0692	0.088	0.1747	0.0322	0.9045	0.5764	0.7706	0.4697	0.4179	0.9315	0.9336	0.5081	0.5703	0.8091	0.703	0.5667	0.6	0.8483	0.9374	0.8499	0.8141	0.577	0.7043	0.7848	0.9524
FZD8	frizzled 8	8325	10	10:35968164-35972796	TRUE	0.0653	0.0409	0.077	0.087	0.032	0.0783	0.0657	0.7597	0.0178	0.0897	0.2599	0.031	0.1063	0.3526	0.1449	0.3066	0.0577	0.105	0.0258	0.4482	0.5084	0.2855	0.0372	0.9005	0.5627	0.5519	0.5186	0.5099	0.9433	0.9447	0.386	0.68	0.796	0.7842	0.8994	0.2072	0.7765	0.9509	0.9103	0.7923	0.6056	0.6026	0.7627	0.9657
G0S2	putative lymphocyte G0/G1 switch gene	50486	1	1:207914908-207916066	TRUE	0.5375	0.0494	0.198	0.0532	0.0661	0.7312	0.0948	0.3901	0.1104	0.3533	0.1465	0.104	0.5257	0.1876	0.1962	0.5456	0.1147	0.4343	0.0368	0.047	0.1708	0.3416	0.141	0.9185	0.5984	0.8361	0.555	0.2893	0.8862	0.9496	0.9192	0.8142	0.8453	0.7613	0.6558	0.7673	0.3868	0.9624	0.7782	0.8062	0.858	0.7406	0.8432	0.9617
G0S2	putative lymphocyte G0/G1 switch gene	50486	1	1:207914908-207916066	TRUE	0.1834	0.0568	0.1184	0.2972	0.0846	0.2005	0.0403	0.0999	0.0409	0.0687	0.0877	0.2301	0.1113	0.1119	0.0807	0.1446	0.0567	0.1144	0.0371	0.0298	0.0848	0.12	0.0776	0.9075	0.3191	0.7787	0.5	0.1255	0.7075	0.9389	0.2649	0.2861	0.8349	0.2092	0.4642	0.409	0.0838	0.9335	0.6826	0.5352	0.7097	0.6088	0.7608	0.9271
GABBR2	G protein-coupled receptor 51	9568	9	9:100510345-100511938	TRUE	0.0423	0.0461	0.5696	0.092	0.0604	0.1475	0.0797	0.0696	0.0372	0.0415	0.5452	0.1799	0.5126	0.0584	0.1903	0.1872	0.0501	0.1076	0.1346	0.1726	0.4311	0.3275	0.0685	0.8898	0.3642	0.8218	0.6119	0.1435	0.9408	0.9603	0.8326	0.3174	0.8497	0.7826	0.8971	0.8356	0.7291	0.9122	0.7745	0.8348	0.8881	0.7202	0.8381	0.9671
GABBR2	G protein-coupled receptor 51	9568	9	9:100510345-100511938	TRUE	0.0903	0.127	0.2734	0.4195	0.5855	0.541	0.1389	0.2062	0.0488	0.2059	0.2652	0.8178	0.6873	0.0418	0.3762	0.0638	0.0741	0.496	0.1579	0.2079	0.7438	0.728	0.0524	0.9365	0.8042	0.9101	0.4794	0.8906	0.9535	0.9661	0.9414	0.7745	0.915	0.9522	0.9532	0.7578	0.9269	0.9525	0.8217	0.8475	0.937	0.686	0.8786	0.9569
GABRB2	gamma-aminobutyric acid (GABA) A receptor; beta 2 isoform 1	2561	5	5:160906523-160908090	TRUE	0.0229	0.022	0.0446	0.0149	0.0586	0.2774	0.2319	0.3006	0.2675	0.1694	0.1637	0.0264	0.5025	0.0152	0.0317	0.0221	0.1294	0.065	0.0554	0.0197	0.0369	0.167	0.0302	0.4466	0.2081	0.7308	0.1046	0.5673	0.854	0.9076	0.0723	0.4332	0.7538	0.7928	0.4225	0.3107	0.8106	0.8349	0.7447	0.778	0.3315	0.4294	0.7516	0.8666
GALNT11	GALNAC-T11	63917	7	7:151353144-151354301	TRUE	0.0136	0.0212	0.4584	0.0207	0.0944	0.6941	0.0163	0.2413	0.0228	0.1088	0.2591	0.0215	0.0337	0.3634	0.5013	0.5022	0.0219	0.0064	0.0167	0.0805	0.2859	0.8372	0.0166	0.8347	0.7139	0.8837	0.5893	0.9288	0.9516	0.9646	0.9449	0.9313	0.8806	0.8884	0.9299	0.8892	0.8938	0.9507	0.9503	0.8511	0.9458	0.7011	0.8207	0.9753
GAS2L3	growth arrest-specific 2 like 3	283431	12	12:99491132-99492103	TRUE	0.078	0.1897	0.3914	0.102	0.1165	0.503	0.0227	0.2807	0.033	0.0493	0.0737	0.3725	0.2009	0.1752	0.6221	0.5937	0.2172	0.1576	0.0331	0.0292	0.5357	0.8167	0.0369	0.9008	0.5401	0.2137	0.566	0.8774	0.8811	0.8982	0.6025	0.7965	0.7772	0.8022	0.8773	0.6888	0.7715	0.9287	0.8687	0.7968	0.7026	0.6253	0.7568	0.9168
GAS2L3	growth arrest-specific 2 like 3	283431	12	12:99491132-99492103	TRUE	0.1577	0.5853	0.3357	0.4583	0.2964	0.7965	0.0889	0.1696	0.0331	0.0309	0.4537	0.1776	0.1045	0.0932	0.4143	0.3233	0.3926	0.2596	0.1893	0.1052	0.7597	0.9098	0.0456	0.9409	0.5708	0.3167	0.5847	0.9382	0.9491	0.9638	0.3356	0.8455	0.8803	0.8817	0.9234	0.709	0.85	0.963	0.8892	0.8522	0.8919	0.7314	0.828	0.958
GATA2	GATA binding protein 2	2624	3	3:129693171-129695283	TRUE	0.0526	0.0343	0.0304	0.0297	0.0301	0.0229	0.0533	0.0412	0.0127	0.1211	0.0325	0.0267	0.0414	0.0709	0.0565	0.0564	0.0492	0.0456	0.0291	0.0206	0.0343	0.0259	0.0449	0.9314	0.4106	0.1103	0.1048	0.3389	0.9522	0.7171	0.4262	0.1586	0.8707	0.7125	0.2708	0.0408	0.0485	0.0326	0.4321	0.0265	0.0163	0.5508	0.8639	0.9598
GATA4	GATA binding protein 4	2626	8	8:11598711-11600557	TRUE	0.0852	0.0613	0.0967	0.0428	0.1585	0.2659	0.6802	0.1124	0.3436	0.1074	0.2772	0.7885	0.1128	0.0583	0.1094	0.1034	0.099	0.1172	0.8149	0.1261	0.7587	0.8715	0.1035	0.887	0.1864	0.9233	0.5294	0.346	0.7948	0.9519	0.2263	0.6764	0.9271	0.9321	0.9699	0.2228	0.7095	0.8958	0.6468	0.7725	0.1663	0.8248	0.8739	0.9237
GATA4	GATA binding protein 4	2626	8	8:11602473-11604934	TRUE	0.1043	0.0487	0.1199	0.1792	0.2558	0.5488	0.0856	0.3991	0.0252	0.0534	0.5223	0.6626	0.3591	0.1123	0.2569	0.5043	0.1811	0.2103	0.2477	0.1526	0.0618	0.5134	0.0978	0.8426	0.6893	0.808	0.6705	0.5463	0.879	0.9121	0.7451	0.8316	0.7849	0.8013	0.8363	0.258	0.8272	0.895	0.7868	0.8239	0.5174	0.7733	0.8555	0.9082
GATA4	GATA binding protein 4	2626	8	8:11598711-11600557	TRUE	0.0357	0.0873	0.05	0.0589	0.0543	0.4368	0.0468	0.045	0.0234	0.0409	0.1799	0.035	0.2839	0.7825	0.5306	0.2208	0.0669	0.1103	0.2385	0.0281	0.6433	0.0386	0.0289	0.9484	0.3923	0.8864	0.3093	0.8852	0.9437	0.9544	0.2377	0.2864	0.8937	0.7776	0.9463	0.6857	0.6578	0.9765	0.8626	0.8711	0.66	0.743	0.8254	0.9677
GATA4	GATA binding protein 4	2626	8	8:11596976-11598339	TRUE	0.1539	0.2824	0.4039	0.0941	0.461	0.1627	0.2982	0.1496	0.0635	0.1121	0.2226	0.0849	0.6	0.221	0.3363	0.4855	0.1405	0.2838	0.0924	0.1922	0.0948	0.1194	0.2581	0.8992	0.7254	0.8442	0.6137	0.8911	0.8931	0.8978	0.8818	0.3341	0.8314	0.6028	0.876	0.3957	0.6141	0.8827	0.8671	0.7513	0.5201	0.7286	0.7513	0.921
GATA4	GATA binding protein 4	2626	8	8:11598711-11600557	TRUE	0.079	0.3686	0.0536	0.0526	0.0703	0.312	0.1358	0.0723	0.0372	0.4429	0.4252	0.4072	0.1748	0.3339	0.5834	0.6718	0.0616	0.1169	0.6248	0.0951	0.3648	0.3988	0.0721	0.8884	0.5891	0.7616	0.3932	0.845	0.9067	0.937	0.8443	0.5976	0.7855	0.5757	0.875	0.5015	0.7603	0.9178	0.7445	0.7549	0.8728	0.6076	0.694	0.9112
GATA4	GATA binding protein 4	2626	8	8:11602473-11604934	TRUE	0.0507	0.0363	0.129	0.0931	0.0793	0.5583	0.1027	0.1417	0.066	0.6784	0.5592	0.783	0.9354	0.0683	0.2388	0.0892	0.4798	0.1854	0.0739	0.1152	0.0723	0.1174	0.1041	0.9652	0.5122	0.7356	0.101	0.3767	0.7518	0.6179	0.5522	0.7147	0.9348	0.5953	0.7929	0.1523	0.3585	0.7494	0.4784	0.4139	0.5285	0.6928	0.8994	0.6709
GATA5	GATA binding protein 5	140628	20	20:60482564-60485407	TRUE	0.1147	0.0817	0.2454	0.401	0.0778	0.2823	0.3353	0.0746	0.0309	0.2075	0.472	0.0625	0.0719	0.3033	0.6188	0.1537	0.4942	0.3615	0.5138	0.0703	0.2173	0.0445	0.2196	0.9424	0.5569	0.8463	0.3446	0.8511	0.7708	0.9573	0.6545	0.7478	0.8504	0.8834	0.6133	0.1748	0.817	0.8932	0.7577	0.8429	0.4294	0.6214	0.8338	0.959
GATA6	GATA binding protein 6	2627	18	18:17998755-18006541	TRUE	0.0695	0.0337	0.1001	0.0353	0.1881	0.0496	0.08	0.2337	0.0745	0.0549	0.0913	0.0682	0.0348	0.0215	0.0336	0.0268	0.0284	0.0177	0.0598	0.0698	0.0461	0.0493	0.1028	0.9522	0.5929	0.9159	0.5357	0.6191	0.9352	0.8728	0.0647	0.6271	0.9155	0.9071	0.753	0.2289	0.0708	0.9709	0.3687	0.8533	0.9315	0.7985	0.8645	0.9682
GCM2	glial cells missing homolog 2	9247	6	6:10989365-10990276	TRUE	0.3128	0.5535	0.2358	0.4682	0.1957	0.0706	0.1915	0.3312	0.0573	0.1641	0.1339	0.0752	0.541	0.4757	0.4965	0.1679	0.1138	0.1807	0.2398	0.1203	0.1891	0.6215	0.102	0.9028	0.5396	0.8258	0.5907	0.9165	0.9161	0.9373	0.5854	0.7638	0.8296	0.8475	0.9128	0.5074	0.8127	0.945	0.8113	0.8062	0.9248	0.6193	0.7575	0.929
GCM2	glial cells missing homolog 2	9247	6	6:10989365-10990276	TRUE	0.0965	0.3499	0.216	0.6851	0.1205	0.053	0.0481	0.1056	0.0487	0.1489	0.3165	0.2086	0.1904	0.1776	0.4953	0.0625	0.0436	0.066	0.0467	0.0395	0.0921	0.1396	0.0486	0.9217	0.3835	0.8335	0.315	0.8916	0.8963	0.9316	0.1672	0.7723	0.8252	0.6725	0.8321	0.6506	0.7769	0.9353	0.7006	0.7876	0.8171	0.6286	0.7771	0.8977
GDA	guanine deaminase	9615	9	9:73953959-73954858	TRUE	0.1204	0.0478	0.2375	0.2198	0.1115	0.1732	0.0625	0.2172	0.1743	0.0559	0.655	0.0381	0.5934	0.1065	0.4993	0.1558	0.089	0.145	0.0512	0.0823	0.126	0.5346	0.0448	0.9331	0.6689	0.8263	0.5947	0.9277	0.9334	0.9599	0.6177	0.3366	0.8353	0.8492	0.6076	0.1475	0.8153	0.9753	0.9179	0.8239	0.8948	0.6848	0.8087	0.9582
GDAP1L1	ganglioside-induced differentiation-associated protein 1-like 1	78997	20	20:42309159-42309537	TRUE	0.1778	0.0513	0.1231	0.0614	0.5314	0.101	0.2972	0.5712	0.0434	0.0628	0.512	0.1211	0.088	0.1142	0.4303	0.0837	0.0639	0.3006	0.0456	0.0579	0.6484	0.0786	0.1249	0.9378	0.3314	0.8825	0.4879	0.4237	0.5925	0.9239	0.2518	0.672	0.8827	0.2989	0.7046	0.2544	0.5369	0.951	0.5205	0.6335	0.6152	0.7318	0.2365	0.9291
GDF15	growth differentiation factor 15	9518	19	19:18357900-18358368	TRUE	0.043	0.0179	0.3773	0.0211	0.086	0.0479	0.1097	0.0859	0.0429	0.1092	0.0408	0.0677	0.0339	0.05	0.0338	0.3266	0.022	0.1883	0.0335	0.0831	0.0722	0.0392	0.197	0.2499	0.054	0.852	0.0865	0.9045	0.7899	0.1057	0.194	0.3065	0.4836	0.8543	0.912	0.4244	0.7994	0.7231	0.5232	0.7577	0.0646	0.7081	0.0626	0.4757
GDF7	growth differentiation factor 7 preproprotein	151449	2	2:20728362-20731136	TRUE	0.0552	0.0849	0.1218	0.0772	0.1081	0.2832	0.0513	0.7691	0.0404	0.3887	0.4989	0.0369	0.2509	0.138	0.0963	0.2252	0.1746	0.1341	0.5464	0.046	0.0473	0.4973	0.1145	0.9066	0.5535	0.7629	0.4867	0.8696	0.9383	0.9524	0.5125	0.3877	0.7957	0.6231	0.7884	0.4666	0.7865	0.9347	0.7756	0.8158	0.5455	0.5673	0.7411	0.944
GDF7	growth differentiation factor 7 preproprotein	151449	2	2:20728362-20731136	TRUE	0.0753	0.0673	0.4581	0.5334	0.1036	0.4798	0.0482	0.5819	0.1886	0.5759	0.205	0.5643	0.2417	0.2679	0.2223	0.1568	0.1775	0.2339	0.0139	0.3095	0.639	0.0262	0.1034	0.9287	0.6028	0.7139	0.4595	0.8806	0.8997	0.9221	0.9175	0.8344	0.7919	0.8312	0.5384	0.3659	0.7503	0.9522	0.9021	0.7307	0.8923	0.4461	0.7357	0.9501
GFPT2	glutamine-fructose-6-phosphate transaminase 2	9945	5	5:179711599-179713980	TRUE	0.0519	0.0277	0.1024	0.0338	0.0935	0.1124	0.0491	0.0734	0.0255	0.4122	0.3343	0.0468	0.1142	0.0744	0.0757	0.0471	0.0417	0.1137	0.0465	0.0418	0.0663	0.3084	0.0714	0.9508	0.2973	0.8969	0.1873	0.2472	0.8973	0.769	0.3316	0.3985	0.9286	0.558	0.6752	0.1993	0.4008	0.7246	0.5629	0.766	0.0889	0.9034	0.8818	0.9551
GFRA1	GDNF family receptor alpha 1 isoform a preproprotein	2674	10	10:118020244-118024333	TRUE	0.0455	0.1304	0.0223	0.0641	0.1105	0.3592	0.043	0.028	0.0131	0.0707	0.036	0.2335	0.22	0.0828	0.1957	0.0784	0.1057	0.1412	0.0243	0.0255	0.0256	0.0208	0.0286	0.9319	0.4056	0.635	0.4909	0.9263	0.8175	0.9472	0.0531	0.3348	0.8961	0.6684	0.5969	0.0674	0.8577	0.962	0.3396	0.7284	0.4868	0.6499	0.5608	0.9341
GGA2	ADP-ribosylation factor binding protein 2	23062	16	16:23428666-23429716	TRUE	0.0836	0.0506	0.3861	0.0634	0.1618	0.3992	0.836	0.2009	0.2699	0.1098	0.0761	0.0482	0.1154	0.5411	0.5285	0.1049	0.1156	0.2731	0.2754	0.0424	0.1131	0.0708	0.0999	0.9144	0.1561	0.0815	0.4231	0.7592	0.8967	0.9583	0.8303	0.6579	0.447	0.6654	0.5493	0.0821	0.5861	0.951	0.8257	0.8621	0.026	0.1288	0.8725	0.8219
GHR	growth hormone receptor precursor	2690	5	5:42459137-42460983	TRUE	0.066	0.0706	0.0807	0.0615	0.0972	0.058	0.0831	0.083	0.0285	0.0718	0.0622	0.066	0.135	0.0808	0.1822	0.1243	0.0913	0.0762	0.054	0.0665	0.0387	0.0542	0.0829	0.9142	0.4344	0.8257	0.3956	0.4217	0.7674	0.7174	0.0554	0.3592	0.8844	0.3647	0.79	0.1289	0.7571	0.9109	0.2433	0.7734	0.1421	0.7579	0.0989	0.9003
GHSR	growth hormone secretagogue receptor isoform 1a	2693	3	3:173647899-173649789	TRUE	0.0491	0.0378	0.0968	0.0562	0.0809	0.4961	0.5195	0.08	0.0858	0.261	0.1938	0.1162	0.4811	0.4678	0.1055	0.1041	0.0393	0.4371	0.0582	0.1053	0.6035	0.482	0.107	0.9353	0.1324	0.8665	0.4143	0.9388	0.9193	0.9471	0.4364	0.9157	0.8837	0.5288	0.6176	0.5648	0.8634	0.9737	0.8254	0.7538	0.0642	0.4707	0.7985	0.9425
GIPC2	PDZ domain protein GIPC2	54810	1	1:78283822-78285119	TRUE	0.1221	0.1693	0.3984	0.47	0.1296	0.1976	0.2209	0.1703	0.1148	0.2503	0.1982	0.5874	0.6731	0.4666	0.4848	0.1211	0.0987	0.1545	0.2145	0.1483	0.4631	0.1027	0.0968	0.9477	0.3886	0.877	0.48	0.5764	0.9193	0.9392	0.1076	0.8392	0.8935	0.6724	0.8163	0.2198	0.8544	0.9708	0.8703	0.7822	0.6316	0.5929	0.8123	0.926
GIPC2	PDZ domain protein GIPC2	54810	1	1:78283822-78285119	TRUE	0.1142	0.0403	0.0511	0.0597	0.0854	0.5672	0.2127	0.089	0.0182	0.0408	0.5309	0.7072	0.3133	0.067	0.4175	0.174	0.1175	0.1863	0.076	0.0449	0.1752	0.0463	0.0412	0.8784	0.5312	0.7453	0.4479	0.4254	0.896	0.9063	0.0454	0.7967	0.6981	0.7732	0.7755	0.3504	0.7169	0.9056	0.8621	0.7753	0.6323	0.5174	0.6753	0.9211
GLDC	glycine dehydrogenase (decarboxylating; glycine decarboxylase; glycine cleavage system protein P)	2731	9	9:6634952-6636166	TRUE	0.0402	0.0237	0.0352	0.0249	0.0441	0.0408	0.0413	0.0352	0.0221	0.0317	0.0289	0.0402	0.0889	0.0579	0.0483	0.0384	0.0396	0.0563	0.0355	0.0497	0.0933	0.566	0.0345	0.9018	0.1939	0.8251	0.5349	0.8606	0.9492	0.963	0.179	0.3072	0.8127	0.8698	0.8047	0.474	0.8464	0.9421	0.3799	0.8552	0.2775	0.677	0.7605	0.9587
GLDC	glycine dehydrogenase (decarboxylating; glycine decarboxylase; glycine cleavage system protein P)	2731	9	9:6634952-6636166	TRUE	0.0743	0.034	0.0356	0.0339	0.047	0.0367	0.0347	0.0352	0.0225	0.0251	0.042	0.0353	0.0437	0.0504	0.0893	0.0417	0.0507	0.0454	0.0321	0.0338	0.0829	0.8742	0.0301	0.8424	0.2366	0.8082	0.5367	0.586	0.892	0.9214	0.1388	0.0694	0.7927	0.838	0.7672	0.5988	0.7972	0.8854	0.5072	0.8468	0.0726	0.7582	0.5811	0.9058
GLRB	glycine receptor; beta	2743	4	4:158216462-158217324	TRUE	0.0397	0.0495	0.1426	0.0815	0.1522	0.6877	0.0328	0.4626	0.0076	0.8201	0.0824	0.0218	0.2765	0.0754	0.4047	0.1352	0.0525	0.2629	0.0171	0.0254	0.2191	0.1301	0.1888	0.9105	0.5788	0.5481	0.492	0.7401	0.8876	0.9068	0.9066	0.7634	0.7953	0.5135	0.5623	0.682	0.7124	0.9438	0.8182	0.6997	0.6106	0.6508	0.7658	0.9248
GNAL	guanine nucleotide binding protein (G protein); alpha activating activity polypeptide; olfactory type isoform 1	2774	18	18:11678884-11680291	TRUE	0.0405	0.0288	0.0334	0.0383	0.0434	0.1431	0.0448	0.1125	0.0227	0.0537	0.036	0.0278	0.3536	0.0395	0.0707	0.0717	0.0705	0.0822	0.0222	0.0885	0.1198	0.05	0.0395	0.936	0.3303	0.1316	0.0798	0.5417	0.7868	0.5174	0.034	0.143	0.8925	0.7834	0.3416	0.0956	0.7117	0.8762	0.2789	0.8401	0.2601	0.7259	0.1292	0.9698
GNAZ	guanine nucleotide binding protein; alpha z polypeptide	2781	22	22:21742066-21743654	TRUE	0.1468	0.0865	0.1247	0.0742	0.0923	0.5553	0.3311	0.0641	0.0283	0.1577	0.0704	0.0562	0.0712	0.0367	0.223	0.0391	0.0932	0.2221	0.2911	0.2635	0.0378	0.0243	0.0744	0.9223	0.2521	0.5532	0.381	0.9423	0.6007	0.9133	0.034	0.5615	0.8769	0.742	0.2481	0.4485	0.8368	0.7354	0.4006	0.7837	0.2516	0.7195	0.8028	0.6641
GNG8	guanine nucleotide binding protein (G protein); gamma 8	94235	19	19:51829585-51830039	TRUE	0.1269	0.0221	0.0394	0.0706	0.0327	0.1829	0.3985	0.0337	0.0263	0.0554	0.444	0.3883	0.0469	0.5212	0.0397	0.0245	0.0301	0.0618	0.0187	0.0241	0.16	0.0298	0.0613	0.487	0.0427	0.2536	0.0643	0.8357	0.6068	0.7612	0.0277	0.4651	0.9384	0.0796	0.2517	0.5923	0.6166	0.7919	0.4474	0.6295	0.0231	0.8246	0.0697	0.9667
GOLPH4	golgi phosphoprotein 4	27333	3	3:169295203-169296899	TRUE	0.0108	0.0134	0.0257	0.0131	0.2087	0.0094	0.0111	0.0642	0.0078	0.0144	0.4723	0.0391	0.0647	0.029	0.0136	0.018	0.0233	0.0911	0.0096	0.0149	0.2087	0.0138	0.0157	0.9593	0.0616	0.0154	0.7079	0.8351	0.6212	0.012	0.0119	0.0089	0.6863	0.6923	0.2231	0.101	0.8112	0.017	0.0622	0.7007	0.8875	0.72	0.0186	0.9802
GOLT1A	golgi transport 1 homolog A	127845	1	1:202449670-202450343	TRUE	0.1187	0.1324	0.3247	0.0652	0.1758	0.4174	0.645	0.1996	0.3321	0.2273	0.166	0.4609	0.2151	0.1368	0.2064	0.2697	0.2156	0.318	0.1107	0.1479	0.1013	0.1646	0.1718	0.8754	0.391	0.9321	0.5073	0.9644	0.6724	0.5507	0.1182	0.2938	0.9224	0.9148	0.9385	0.3411	0.881	0.9745	0.7757	0.7358	0.388	0.7811	0.8924	0.6293
GPC6	glypican 6 precursor	10082	13	13:92677065-92679121	TRUE	0.1436	0.2859	0.6263	0.4667	0.4206	0.0991	0.0712	0.4133	0.3831	0.6856	0.2016	0.0709	0.4605	0.5529	0.5983	0.0653	0.124	0.1194	0.6257	0.4051	0.551	0.0504	0.1742	0.9449	0.7768	0.887	0.6918	0.9311	0.9505	0.951	0.9481	0.9223	0.8852	0.912	0.9245	0.8956	0.8826	0.9696	0.8811	0.8696	0.7406	0.7596	0.871	0.9241
GPM6A	glycoprotein M6A isoform 3	2823	4	4:177159313-177160797	TRUE	0.1069	0.0535	0.0648	0.0791	0.108	0.0406	0.0931	0.2193	0.0457	0.669	0.1122	0.5646	0.2018	0.1295	0.3615	0.4018	0.3558	0.1677	0.0419	0.093	0.2082	0.2343	0.0824	0.8448	0.7019	0.7984	0.4835	0.8669	0.921	0.919	0.5546	0.7056	0.7973	0.816	0.8728	0.6467	0.7253	0.933	0.5035	0.7618	0.0482	0.6225	0.6899	0.9429
GPR103	G protein-coupled receptor 103	84109	4	4:122520698-122521834	TRUE	0.1667	0.1326	0.0489	0.2084	0.1739	0.1785	0.628	0.1123	0.1157	0.3856	0.1013	0.287	0.2673	0.2287	0.4071	0.331	0.088	0.1772	0.1398	0.0898	0.0382	0.1862	0.2479	0.9076	0.4792	0.7963	0.6167	0.5979	0.7159	0.9271	0.6788	0.6749	0.846	0.5392	0.6215	0.5217	0.3631	0.9174	0.8867	0.8214	0.8599	0.6702	0.8481	0.9303
GPR103	G protein-coupled receptor 103	84109	4	4:122520698-122521834	TRUE	0.2256	0.0843	0.1959	0.0593	0.5007	0.4119	0.2694	0.12	0.0525	0.3582	0.4657	0.3469	0.0723	0.4913	0.1375	0.2633	0.4744	0.5604	0.0512	0.5122	0.05	0.5776	0.1094	0.8707	0.375	0.7349	0.4889	0.8952	0.9145	0.9146	0.9253	0.8477	0.7606	0.7847	0.8585	0.6604	0.7388	0.9401	0.8241	0.7486	0.5232	0.5984	0.7084	0.9402
GPR126	G protein-coupled receptor 126 beta 1	57211	6	6:142664121-142665326	TRUE	0.2413	0.2017	0.1853	0.1488	0.4307	0.1043	0.079	0.5535	0.0432	0.4209	0.2196	0.0495	0.12	0.1497	0.6118	0.1134	0.3713	0.2048	0.1214	0.0904	0.1569	0.117	0.1275	0.9363	0.3096	0.8426	0.5022	0.9499	0.687	0.9147	0.6481	0.5779	0.8156	0.8873	0.9217	0.6989	0.8427	0.6241	0.7198	0.8311	0.8339	0.1469	0.7262	0.8751
GPR135	G protein-coupled receptor 135	64582	14	14:59000131-59002150	TRUE	0.022	0.0186	0.329	0.1296	0.0607	0.2938	0.0246	0.0389	0.0218	0.0343	0.0775	0.0518	0.7366	0.0132	0.0126	0.4001	0.029	0.135	0.1643	0.0145	0.6204	0.8604	0.0175	0.8741	0.3513	0.0134	0.5091	0.339	0.951	0.9483	0.0175	0.7111	0.8773	0.7011	0.0115	0.5814	0.8689	0.3624	0.8875	0.4732	0.8754	0.0171	0.0086	0.9762
GPR153	G protein-coupled receptor 153	387509	1	1:6242587-6244183	TRUE	0.2109	0.2333	0.3246	0.7914	0.143	0.0909	0.7839	0.1364	0.0783	0.1919	0.4962	0.2727	0.5056	0.929	0.1647	0.0692	0.125	0.5257	0.413	0.1852	0.4307	0.4488	0.4611	0.9489	0.497	0.935	0.4201	0.837	0.9237	0.9608	0.2213	0.7674	0.9541	0.9592	0.9623	0.9272	0.9206	0.9215	0.8626	0.8863	0.8709	0.8488	0.9063	0.9757
GPR176	putative G protein coupled receptor	11245	15	15:37998925-38000826	TRUE	0.0878	0.0424	0.2465	0.041	0.0728	0.1163	0.026	0.0298	0.0197	0.0202	0.1606	0.0214	0.6321	0.0902	0.1312	0.0599	0.1196	0.1637	0.018	0.0647	0.0712	0.0299	0.0331	0.9084	0.4389	0.716	0.2727	0.4368	0.9399	0.931	0.036	0.1804	0.8144	0.7535	0.4319	0.3883	0.5043	0.405	0.8197	0.8175	0.0948	0.5498	0.7751	0.9439
GPR37	G protein-coupled receptor 37	2861	7	7:124192612-124193608	TRUE	0.0212	0.0372	0.0346	0.0145	0.0329	0.0211	0.0342	0.0407	0.0319	0.4078	0.0779	0.065	0.0171	0.0297	0.0979	0.0653	0.2211	0.0225	0.1469	0.0237	0.0343	0.4502	0.0657	0.8808	0.1678	0.7885	0.3375	0.8961	0.9198	0.9062	0.4385	0.5953	0.8587	0.8669	0.9318	0.0558	0.8057	0.9452	0.7999	0.766	0.4081	0.5279	0.6772	0.9166
GPR37	G protein-coupled receptor 37	2861	7	7:124192612-124193608	TRUE	0.0844	0.0749	0.0656	0.0809	0.0673	0.0399	0.0688	0.0924	0.0436	0.5021	0.0606	0.0731	0.0961	0.1003	0.2973	0.0742	0.0902	0.0808	0.0549	0.0589	0.0748	0.2192	0.0562	0.8404	0.306	0.6864	0.4662	0.7952	0.8817	0.8994	0.7396	0.5868	0.7308	0.7468	0.6511	0.2274	0.7253	0.8695	0.7232	0.7018	0.5721	0.5613	0.6284	0.7502
GPR78	G protein-coupled receptor 78	27201	4	4:8632931-8634384	TRUE	0.1515	0.1386	0.5444	0.2023	0.1277	0.4441	0.0431	0.4904	0.0145	0.0795	0.7571	0.1763	0.4337	0.1094	0.4511	0.7603	0.3353	0.0664	0.0218	0.0406	0.4611	0.0638	0.0788	0.9058	0.707	0.8415	0.6354	0.9187	0.9268	0.9426	0.5999	0.6469	0.8604	0.8639	0.9146	0.5436	0.8403	0.9441	0.8468	0.7803	0.9133	0.6955	0.8449	0.9523
GPR83	G protein-coupled receptor 83	10888	11	11:93773573-93774675	TRUE	0.093	0.0354	0.3167	0.0588	0.0418	0.0927	0.0429	0.3992	0.0497	0.0213	0.0777	0.1872	0.2453	0.0422	0.0988	0.1535	0.0442	0.0419	0.0734	0.0224	0.2247	0.038	0.1123	0.8704	0.4564	0.737	0.3317	0.6589	0.8459	0.8895	0.4343	0.6148	0.684	0.6084	0.7935	0.3114	0.7447	0.9111	0.5661	0.669	0.4459	0.5128	0.6588	0.899
GPRC5C	G protein-coupled receptor family C; group 5; member C isoform a	55890	17	17:69938312-69940606	TRUE	0.0613	0.0339	0.1012	0.0906	0.0308	0.0765	0.1023	0.2273	0.0305	0.0228	0.0705	0.1415	0.2572	0.0244	0.0538	0.1796	0.0583	0.0546	0.0371	0.0303	0.0198	0.0564	0.0315	0.8941	0.3556	0.5937	0.4489	0.5836	0.9242	0.9375	0.1472	0.4782	0.8061	0.2055	0.1069	0.0677	0.6636	0.5237	0.6234	0.2738	0.0323	0.0854	0.7194	0.9167
GPRC5C	G protein-coupled receptor family C; group 5; member C isoform a	55890	17	17:69938312-69940606	TRUE	0.0472	0.0371	0.0783	0.4325	0.0746	0.0815	0.0399	0.133	0.1047	0.0781	0.0388	0.0601	0.1502	0.0466	0.073	0.0562	0.0454	0.1158	0.0329	0.0301	0.0316	0.0559	0.0465	0.9429	0.3671	0.8331	0.3014	0.9221	0.968	0.9673	0.1636	0.2907	0.8899	0.2147	0.0885	0.1102	0.8687	0.9465	0.8814	0.582	0.0543	0.0454	0.8384	0.9392
GPT2	alanine aminotransferase 2	84706	16	16:45474984-45476879	TRUE	0.0114	0.1063	0.5231	0.6548	0.1208	0.8228	0.0346	0.7811	0.0188	0.0916	0.2871	0.0211	0.4671	0.0666	0.1841	0.6864	0.0313	0.0313	0.027	0.4434	0.2939	0.2516	0.0649	0.9271	0.7046	0.0332	0.7449	0.1034	0.9773	0.9798	0.6393	0.9626	0.9333	0.9499	0.0162	0.7698	0.0155	0.0181	0.8906	0.0207	0.875	0.0277	0.9324	0.98
GRB10	growth factor receptor-bound protein 10 isoform a	2887	7	7:50827590-50829211	TRUE	0.0121	0.0159	0.0235	0.0207	0.0304	0.1861	0.0189	0.0281	0.0148	0.0243	0.0235	0.0215	0.0163	0.0184	0.0308	0.0294	0.0282	0.0231	0.0131	0.0169	0.0116	0.0178	0.0196	0.9384	0.0913	0.0303	0.0252	0.195	0.9457	0.9727	0.0259	0.0165	0.9032	0.4382	0.029	0.229	0.0256	0.0152	0.7445	0.0477	0.0252	0.02	0.6211	0.8354
GRB10	growth factor receptor-bound protein 10 isoform a	2887	7	7:50827590-50829211	TRUE	0.071	0.0273	0.0916	0.0565	0.3474	0.1658	0.1767	0.6582	0.0406	0.074	0.0894	0.1812	0.061	0.0624	0.2054	0.0369	0.0215	0.0829	0.4119	0.0333	0.0741	0.4376	0.064	0.8846	0.3182	0.3113	0.3404	0.811	0.5745	0.9479	0.1141	0.3096	0.8604	0.7355	0.0571	0.0817	0.5093	0.8262	0.3646	0.8293	0.344	0.4201	0.8483	0.8663
GRB7	growth factor receptor-bound protein 7	2886	17		FALSE	0.8911	0.1262	0.4919	0.7961	0.2421	0.8288	0.8698	0.2596	0.6833	0.0814	0.2053	0.3682	0.7009	0.1464	0.1511	0.0496	0.0843	0.2382	0.6334	0.6073	0.6208	0.6051	0.4138	0.9607	0.3007	0.9314	0.4891	0.9638	0.6677	0.9022	0.0555	0.8841	0.706	0.9455	0.823	0.1569	0.9053	0.9703	0.8649	0.829	0.5882	0.8122	0.9176	0.945
GREM1	gremlin-1 precursor	26585	15	15:30796667-30799245	TRUE	0.0636	0.1435	0.0724	0.0442	0.1457	0.0664	0.248	0.0755	0.1075	0.0968	0.0556	0.0585	0.0618	0.0682	0.0615	0.0631	0.0468	0.093	0.0537	0.089	0.0646	0.1128	0.0357	0.2721	0.2444	0.7181	0.0853	0.8214	0.7481	0.9501	0.0656	0.1066	0.5617	0.2757	0.2579	0.2327	0.1366	0.9334	0.452	0.8839	0.0725	0.7718	0.7697	0.9301
GRIA4	glutamate receptor; ionotrophic	2893	11	11:104986144-104987083	TRUE	0.0659	0.1491	0.2334	0.4713	0.3174	0.7103	0.1756	0.0742	0.0338	0.8309	0.2728	0.0629	0.4384	0.5489	0.2266	0.3811	0.1551	0.4135	0.2314	0.14	0.0506	0.1656	0.0532	0.923	0.3995	0.8747	0.563	0.8655	0.942	0.9399	0.9179	0.7645	0.8565	0.8082	0.9189	0.6333	0.8595	0.9702	0.7748	0.8064	0.8938	0.6839	0.803	0.9439
GRIN2A	N-methyl-D-aspartate receptor subunit 2A precursor	2903	16	16:10183716-10185105	TRUE	0.045	0.03	0.0403	0.0332	0.0595	0.0424	0.0272	0.1079	0.029	0.035	0.0437	0.0276	0.0294	0.0525	0.0714	0.0367	0.0439	0.0378	0.027	0.019	0.0219	0.0293	0.0254	0.872	0.1706	0.8052	0.1976	0.6896	0.9275	0.9275	0.1623	0.2372	0.8396	0.294	0.6274	0.1527	0.5204	0.9505	0.7779	0.7993	0.0874	0.6189	0.6312	0.9255
GRIN2A	N-methyl-D-aspartate receptor subunit 2A precursor	2903	16	16:10183716-10185105	TRUE	0.0458	0.0385	0.1535	0.0509	0.0774	0.0942	0.0672	0.2243	0.29	0.0282	0.0331	0.3348	0.1042	0.0837	0.0678	0.163	0.035	0.069	0.0303	0.0216	0.3353	0.038	0.0258	0.8006	0.2858	0.7152	0.3584	0.5646	0.9141	0.9103	0.7565	0.2829	0.7395	0.4976	0.5686	0.0591	0.44	0.9159	0.5615	0.7647	0.0539	0.5019	0.6724	0.9041
GRIN3A	glutamate receptor; ionotropic; N-methyl-D-aspartate 3A	116443	9	9:103538958-103541050	TRUE	0.0719	0.0777	0.0851	0.0554	0.0582	0.038	0.0392	0.4332	0.0322	0.1326	0.0608	0.1763	0.2156	0.1428	0.1384	0.1236	0.1057	0.1174	0.0218	0.0339	0.1079	0.0762	0.0162	0.8608	0.2401	0.7793	0.1415	0.3938	0.8702	0.9126	0.148	0.0291	0.802	0.8342	0.6287	0.0894	0.4877	0.9139	0.7247	0.7721	0.5161	0.4172	0.7419	0.6271
GRIN3A	glutamate receptor; ionotropic; N-methyl-D-aspartate 3A	116443	9	9:103538958-103541050	TRUE	0.1515	0.0618	0.0617	0.057	0.0958	0.0426	0.072	0.6045	0.0316	0.7126	0.0413	0.0813	0.5964	0.5251	0.162	0.0508	0.0876	0.1367	0.056	0.4054	0.6455	0.0504	0.0494	0.9423	0.5121	0.9075	0.0979	0.3233	0.9656	0.971	0.0554	0.0758	0.9251	0.9308	0.8233	0.1553	0.8394	0.9652	0.7754	0.9019	0.5606	0.513	0.8969	0.8326
GRM6	glutamate receptor; metabotropic 6 precursor	2916	5	5:178353697-178355005	TRUE	0.1506	0.0309	0.5155	0.1866	0.0854	0.1312	0.3361	0.6464	0.6588	0.8036	0.4005	0.6309	0.5612	0.12	0.6713	0.0861	0.1334	0.2852	0.0531	0.1625	0.1951	0.764	0.1694	0.9466	0.6078	0.8389	0.5271	0.759	0.87	0.9182	0.9562	0.903	0.895	0.9203	0.9264	0.5647	0.8227	0.9704	0.8773	0.8572	0.9515	0.7188	0.848	0.9613
GRP	gastrin-releasing peptide isoform 1 preproprotein	2922	18	18:55037964-55038946	TRUE	0.084	0.2526	0.2121	0.2021	0.1133	0.3576	0.4542	0.4141	0.0465	0.7829	0.1351	0.2168	0.1602	0.1779	0.4009	0.0786	0.104	0.2401	0.4528	0.6476	0.0837	0.0494	0.1129	0.9451	0.2641	0.873	0.2147	0.8749	0.8989	0.8795	0.5192	0.396	0.8719	0.5725	0.9616	0.5005	0.6366	0.9065	0.5789	0.7595	0.1003	0.7267	0.8554	0.9192
GSC	goosecoid	145258	14	14:94304190-94306783	TRUE	0.0097	0.0149	0.0271	0.0113	0.0318	0.0341	0.0147	0.3137	0.0267	0.0564	0.0356	0.0187	0.0179	0.0143	0.0249	0.0121	0.016	0.0173	0.0205	0.0121	0.0166	0.0659	0.0185	0.8665	0.5049	0.4035	0.154	0.1288	0.9389	0.9513	0.0507	0.114	0.8928	0.0845	0.8605	0.0195	0.1602	0.4141	0.1004	0.2141	0.6456	0.6229	0.8169	0.9459
GSC	goosecoid	145258	14	14:94304190-94306783	TRUE	0.111	0.1907	0.0672	0.0463	0.0584	0.0631	0.0526	0.0989	0.0679	0.3321	0.0608	0.1357	0.2642	0.1214	0.4372	0.076	0.0616	0.0992	0.3669	0.0755	0.0641	0.3503	0.0845	0.8819	0.4584	0.7441	0.3454	0.8138	0.8666	0.8811	0.1892	0.192	0.7607	0.2566	0.8566	0.2183	0.3491	0.9054	0.1967	0.5633	0.8531	0.5357	0.6714	0.8635
GSCL	goosecoid-like	2928	22	22:17516279-17519015	TRUE	0.0227	0.0162	0.0225	0.0278	0.0335	0.0197	0.0219	0.2616	0.0158	0.0146	0.0238	0.0171	0.02	0.0229	0.0325	0.0365	0.0249	0.0392	0.0136	0.014	0.0137	0.0243	0.0247	0.938	0.5735	0.8224	0.049	0.7174	0.9426	0.9454	0.1221	0.7579	0.8253	0.8429	0.9207	0.4421	0.8277	0.9627	0.7552	0.8294	0.9165	0.7009	0.7738	0.9694
GSH1	homeobox protein Gsh-1	219409	13	13:27263400-27265360	TRUE	0.1061	0.6781	0.045	0.0279	0.1023	0.3355	0.0474	0.2514	0.0198	0.0236	0.7166	0.0695	0.0476	0.6301	0.5156	0.4934	0.0928	0.0715	0.1035	0.0541	0.2615	0.8072	0.0397	0.9223	0.6712	0.7757	0.6021	0.4569	0.9269	0.9312	0.6777	0.801	0.8487	0.8993	0.8899	0.8609	0.8376	0.9483	0.7994	0.7768	0.8915	0.6768	0.7918	0.9652
GSH2	homeobox protein GSH-2	170825	4	4:54660440-54662940	TRUE	0.0537	0.1764	0.0873	0.0209	0.5858	0.0691	0.067	0.0684	0.0503	0.0637	0.6994	0.0503	0.3411	0.0721	0.4478	0.0979	0.0758	0.2823	0.0598	0.055	0.099	0.083	0.0719	0.9251	0.5442	0.1245	0.4038	0.5411	0.9426	0.9449	0.0621	0.5986	0.8482	0.8632	0.5693	0.3489	0.5229	0.151	0.4604	0.0698	0.6825	0.24	0.133	0.953
GSTT1	glutathione S-transferase theta 1	2952	22	22:22713988-22714557	TRUE	0.0896	0.0613	0.2871	0.3113	0.1092	0.8211	0.7979	0.3028	0.0329	0.2074	0.6586	0.037	0.067	0.0529	0.1364	0.7923	0.255	0.2101	0.031	0.0938	0.4238	0.6286	0.0741	0.1488	0.4366	0.7741	0.1679	0.221	0.9314	0.3982	0.9412	0.7354	0.8853	0.2427	0.9163	0.4662	0.831	0.2056	0.8566	0.8254	0.5235	0.2591	0.7659	0.9152
GUCY1A2	guanylate cyclase 1; soluble; alpha 2	2977	11	11:106393417-106395560	TRUE	0.1516	0.057	0.0577	0.1361	0.1461	0.0394	0.1115	0.3567	0.0474	0.1041	0.0463	0.2417	0.0915	0.1635	0.1236	0.1345	0.0997	0.0838	0.1247	0.1022	0.119	0.4281	0.0809	0.9034	0.1789	0.7891	0.1328	0.2495	0.6975	0.9219	0.2259	0.4712	0.8455	0.8749	0.6957	0.1609	0.826	0.9401	0.3352	0.759	0.0795	0.7159	0.5789	0.8961
GUCY1A2	guanylate cyclase 1; soluble; alpha 2	2977	11	11:106393417-106395560	TRUE	0.0492	0.0282	0.0265	0.0276	0.0407	0.0293	0.043	0.0236	0.0224	0.0252	0.037	0.03	0.035	0.0233	0.0554	0.0398	0.042	0.0376	0.0206	0.0245	0.0259	0.3565	0.0261	0.8959	0.419	0.8253	0.0397	0.4328	0.9146	0.9285	0.9151	0.8598	0.847	0.8529	0.8809	0.0444	0.8217	0.9038	0.6847	0.8455	0.5657	0.4159	0.0305	0.9289
HAAO	3-hydroxyanthranilate 3;4-dioxygenase	23498	2	2:42873041-42874496	TRUE	0.0784	0.1358	0.0266	0.0308	0.0403	0.0321	0.728	0.0318	0.0778	0.031	0.0379	0.0329	0.0642	0.0844	0.1555	0.1783	0.0529	0.0895	0.0372	0.139	0.3794	0.0189	0.0244	0.9344	0.7291	0.0556	0.6432	0.0675	0.7019	0.9365	0.0389	0.2147	0.8662	0.0704	0.0277	0.2402	0.0509	0.0448	0.7281	0.04	0.0604	0.0363	0.6267	0.9683
HAND2	basic helix-loop-helix transcription factor HAND2	9464	4	4:174686012-174689831	TRUE	0.2046	0.2671	0.0696	0.1049	0.0909	0.1987	0.1688	0.4604	0.0969	0.1693	0.7117	0.4577	0.0923	0.3853	0.226	0.5259	0.0646	0.516	0.5859	0.0553	0.0321	0.0816	0.0862	0.9153	0.5148	0.8075	0.3767	0.5908	0.7906	0.917	0.4454	0.6956	0.8409	0.6094	0.7872	0.3551	0.8549	0.6809	0.7615	0.8633	0.9251	0.6095	0.7616	0.9433
HAND2	basic helix-loop-helix transcription factor HAND2	9464	4	4:174686012-174689831	TRUE	0.1215	0.0621	0.1207	0.1047	0.0896	0.263	0.1291	0.1753	0.1529	0.0971	0.0789	0.0632	0.294	0.4101	0.3859	0.4202	0.1129	0.2284	0.4776	0.2007	0.4172	0.5946	0.077	0.9036	0.5564	0.8027	0.3769	0.8718	0.8624	0.9325	0.2779	0.8361	0.8292	0.8224	0.902	0.7083	0.6223	0.9415	0.7867	0.8402	0.6954	0.6073	0.7628	0.9124
HARS2	histidyl-tRNA synthetase 2	92675	20	20:18516277-18517534	TRUE	0.018	0.0426	0.0616	0.0361	0.0755	0.0271	0.0466	0.0343	0.0512	0.0565	0.0521	0.0236	0.0403	0.0395	0.0215	0.0361	0.066	0.0282	0.0236	0.023	0.0217	0.1967	0.0423	0.1935	0.0787	0.0328	0.1996	0.2342	0.8327	0.9222	0.0358	0.1847	0.862	0.3424	0.0232	0.0494	0.829	0.8895	0.7317	0.7661	0.0655	0.7808	0.5186	0.7897
HBQ1	theta 1 globin	3049	16	16:169874-171815	TRUE	0.1143	0.0517	0.3093	0.5074	0.1311	0.8273	0.0331	0.6044	0.3127	0.0466	0.5082	0.6835	0.221	0.463	0.542	0.6502	0.3531	0.4564	0.2886	0.0934	0.7082	0.7772	0.0739	0.9145	0.59	0.8316	0.5051	0.9195	0.9437	0.9464	0.9236	0.8988	0.8502	0.8823	0.8476	0.6494	0.841	0.9668	0.899	0.852	0.9262	0.7143	0.7876	0.9519
HCG9	hypothetical protein LOC10255	10255	6	6:30051213-30051683	TRUE	0.2429	0.018	0.3499	0.029	0.1066	0.0385	0.8247	0.0614	0.0433	0.7674	0.0583	0.0404	0.1305	0.0953	0.0424	0.0603	0.2703	0.0582	0.0286	0.0333	0.4234	0.0354	0.0597	0.8207	0.2182	0.7577	0.2296	0.8567	0.8176	0.894	0.8888	0.5098	0.726	0.5514	0.3961	0.2298	0.7631	0.914	0.6649	0.0543	0.2578	0.3854	0.334	0.8685
HCG9	hypothetical protein LOC10255	10255	6	6:30051213-30051683	TRUE	0.3723	0.0578	0.5719	0.0604	0.1979	0.0213	0.8936	0.0513	0.0423	0.8495	0.0829	0.0252	0.1819	0.5989	0.1083	0.1601	0.4898	0.1526	0.0347	0.0339	0.2838	0.0394	0.048	0.9095	0.2268	0.8738	0.3114	0.9401	0.8813	0.9365	0.8982	0.6015	0.8627	0.6473	0.4966	0.3174	0.8468	0.9649	0.8356	0.112	0.2929	0.468	0.485	0.9296
HCP5	HLA complex P5	10866	6	6:31538727-31539202	TRUE	0.0339	0.054	0.7803	0.1218	0.1255	0.8418	0.0454	0.7892	0.7333	0.5452	0.7643	0.2	0.6516	0.1096	0.0604	0.4265	0.3152	0.0812	0.78	0.0789	0.4278	0.0797	0.1789	0.8943	0.6635	0.8124	0.4943	0.8722	0.9081	0.8971	0.6003	0.8135	0.8469	0.8719	0.6225	0.8482	0.5882	0.9093	0.4554	0.0424	0.8776	0.5405	0.7446	0.7828
HCP5	HLA complex P5	10866	6	6:31538727-31539202	TRUE	0.0369	0.0322	0.5199	0.0344	0.0752	0.0511	0.0298	0.0418	0.0811	0.6878	0.0914	0.0314	0.4068	0.0387	0.0451	0.5029	0.0539	0.032	0.0383	0.0537	0.2242	0.0327	0.0325	0.8787	0.7007	0.7813	0.4081	0.584	0.6023	0.8159	0.0661	0.8257	0.8152	0.6254	0.4689	0.7596	0.4704	0.9015	0.1906	0.0239	0.8688	0.6351	0.5706	0.874
HCRTR2	orexin receptor 2	3062	6	6:55147028-55147806	TRUE	0.059	0.211	0.0584	0.044	0.3687	0.0665	0.0935	0.06	0.0439	0.5417	0.0534	0.5375	0.0626	0.0473	0.2491	0.1614	0.0266	0.0708	0.0305	0.0278	0.0659	0.4292	0.0378	0.7314	0.3106	0.846	0.1136	0.86	0.6259	0.9084	0.1521	0.3202	0.8897	0.3047	0.6429	0.1003	0.518	0.6885	0.7593	0.3695	0.0596	0.5437	0.5452	0.8954
HEBP1	heme binding protein 1	50865	12	12:13044082-13046575	TRUE	0.016	0.0137	0.0313	0.0173	0.0655	0.0903	0.0183	0.0484	0.035	0.0131	0.0499	0.0149	0.0097	0.0677	0.0112	0.0724	0.2423	0.0455	0.0187	0.252	0.0252	0.0565	0.025	0.6579	0.086	0.0292	0.0945	0.5987	0.9182	0.939	0.0186	0.7513	0.8859	0.7154	0.0107	0.1144	0.064	0.0078	0.5395	0.1301	0.0672	0.015	0.1127	0.9623
HES6	hairy and enhancer of split 6	55502	2	2:238812329-238814755	TRUE	0.0434	0.0135	0.0182	0.0401	0.0329	0.0297	0.0339	0.017	0.0149	0.0288	0.086	0.0541	0.0452	0.0203	0.0168	0.0234	0.0628	0.1431	0.0135	0.0131	0.0928	0.0123	0.0212	0.9465	0.681	0.0187	0.0202	0.6518	0.7304	0.9617	0.021	0.0196	0.8645	0.5706	0.4722	0.2391	0.7421	0.0691	0.8152	0.822	0.0142	0.3688	0.0298	0.7278
HES6	hairy and enhancer of split 6	55502	2	2:238812329-238814755	TRUE	0.4454	0.1892	0.1028	0.3342	0.3167	0.5873	0.6181	0.1706	0.1087	0.0576	0.061	0.4594	0.3213	0.0925	0.2789	0.2091	0.1263	0.495	0.0555	0.1772	0.5351	0.5834	0.1353	0.878	0.162	0.8977	0.6696	0.7109	0.9331	0.9495	0.0978	0.7561	0.9272	0.7149	0.7327	0.5392	0.2856	0.9417	0.3945	0.292	0.6959	0.8057	0.9387	0.9641
HEY2	hairy/enhancer-of-split related with YRPW motif 2	23493	6	6:126110346-126113116	TRUE	0.0591	0.0578	0.0477	0.0342	0.0687	0.0618	0.0379	0.0984	0.028	0.1172	0.0577	0.037	0.1017	0.073	0.0714	0.3727	0.0545	0.0901	0.0449	0.0603	0.0482	0.0505	0.2382	0.9021	0.1411	0.727	0.0835	0.3116	0.9314	0.9355	0.0392	0.1671	0.8245	0.7293	0.848	0.3049	0.5145	0.9132	0.666	0.8241	0.2426	0.4743	0.7226	0.908
HEYL	hairy/enhancer-of-split related with YRPW motif-like	26508	1	1:39877450-39878424	TRUE	0.016	0.0418	0.0307	0.0279	0.0423	0.0261	0.0221	0.0412	0.046	0.0385	0.0429	0.032	0.0204	0.085	0.0696	0.0205	0.0214	0.0293	0.0289	0.0238	0.3151	0.0675	0.0543	0.819	0.0653	0.8428	0.088	0.8515	0.9349	0.9145	0.0452	0.1017	0.8312	0.8413	0.9074	0.0445	0.8891	0.9033	0.8144	0.883	0.3197	0.63	0.3046	0.9037
HIF3A	hypoxia-inducible factor-3 alpha isoform b	64344	19	19:51491754-51492473	TRUE	0.0206	0.0154	0.3209	0.1632	0.07	0.0444	0.0635	0.2155	0.1709	0.06	0.0641	0.6209	0.2552	0.0505	0.0417	0.0365	0.027	0.1628	0.024	0.1584	0.1876	0.1285	0.0415	0.9343	0.2832	0.8085	0.5181	0.2675	0.5282	0.9397	0.6582	0.2668	0.3819	0.8901	0.8175	0.0294	0.6552	0.817	0.7859	0.6832	0.0385	0.8139	0.8304	0.9545
HIST1H4F	H4 histone family; member C	8361	6	6:26348554-26349101	TRUE	0.0554	0.0485	0.0572	0.0355	0.131	0.0617	0.0776	0.1249	0.7558	0.6392	0.0644	0.1309	0.0513	0.0335	0.0943	0.0432	0.0339	0.0394	0.0607	0.4638	0.0758	0.0784	0.0558	0.8149	0.6639	0.8366	0.2289	0.3596	0.3799	0.9312	0.825	0.867	0.8477	0.8221	0.0759	0.0712	0.3693	0.8428	0.3076	0.5331	0.5895	0.0937	0.3608	0.8879
HIST1H4F	H4 histone family; member C	8361	6	6:26348554-26349101	TRUE	0.0443	0.0449	0.0506	0.0449	0.0615	0.0652	0.0471	0.1813	0.6137	0.6124	0.055	0.067	0.0573	0.0802	0.1185	0.074	0.0655	0.0639	0.0428	0.3876	0.0573	0.0833	0.0404	0.8467	0.6763	0.7701	0.3098	0.4127	0.3725	0.9239	0.8531	0.85	0.7627	0.8072	0.1679	0.1651	0.4338	0.8477	0.2645	0.4803	0.5603	0.1125	0.4226	0.857
HIST3H2A	histone H2a	92815	1	1:226711423-226714091	TRUE	0.0023	0.0154	0.013	0.0182	0.0313	0.0641	0.0229	0.6658	0.0103	0.2587	0.0284	0.016	0.0109	0.0104	0.045	0.0287	0.0249	0.0078	0.0134	0.0207	0.0685	0.0153	0.0219	0.8799	0.2306	0.8281	0.0231	0.8816	0.9222	0.5351	0.8748	0.8327	0.8893	0.6482	0.9615	0.3197	0.8222	0.3503	0.4581	0.7953	0.1582	0.1957	0.7195	0.0299
HIST3H2BB	histone H2B	128312	1	1:226711423-226714091	TRUE	0.0271	0.0473	0.0307	0.0987	0.0664	0.1801	0.033	0.1523	0.0261	0.4871	0.0471	0.0433	0.0734	0.0748	0.4273	0.1373	0.5095	0.047	0.0325	0.0309	0.1143	0.0411	0.0418	0.9281	0.2304	0.9055	0.0809	0.4048	0.9121	0.5998	0.4627	0.8713	0.875	0.8965	0.9138	0.2591	0.8699	0.7386	0.3706	0.7949	0.1429	0.4945	0.6037	0.0626
HIST3H2BB	histone H2B	128312	1	1:226711423-226714091	TRUE	0.0189	0.0571	0.1075	0.0362	0.1655	0.4938	0.0824	0.0731	0.0195	0.1925	0.1582	0.0233	0.1338	0.0527	0.1882	0.196	0.1674	0.1286	0.0543	0.0447	0.1509	0.0584	0.0375	0.9513	0.4905	0.8908	0.1624	0.9174	0.9164	0.591	0.5338	0.7193	0.8797	0.6488	0.5163	0.2775	0.8261	0.6903	0.4762	0.8166	0.2084	0.347	0.8219	0.1261
HLA-F	major histocompatibility complex; class I; F precursor	3134	6	6:29798950-29800261	TRUE	0.0131	0.0196	0.0182	0.0349	0.0484	0.0197	0.0194	0.0324	0.0182	0.0167	0.0221	0.0129	0.0114	0.0165	0.0229	0.0174	0.02	0.0082	0.0274	0.0151	0.0145	0.0098	0.0129	0.8175	0.2306	0.6956	0.0214	0.628	0.9755	0.9717	0.9648	0.9655	0.9606	0.9708	0.0143	0.0201	0.842	0.7696	0.9375	0.778	0.0117	0.5869	0.9402	0.9451
HLA-F	major histocompatibility complex; class I; F precursor	3134	6	6:29798950-29800261	TRUE	0.0126	0.0112	0.0149	0.0232	0.0409	0.0185	0.0318	0.0384	0.025	0.0273	0.0183	0.0253	0.0156	0.0256	0.0375	0.0196	0.0179	0.0149	0.0177	0.0202	0.0157	0.0139	0.0151	0.7638	0.1382	0.5805	0.0259	0.4696	0.9565	0.9643	0.9207	0.9181	0.9259	0.9436	0.0159	0.0259	0.7241	0.5692	0.9259	0.6902	0.0241	0.5527	0.8579	0.9045
HLA-G	major histocompatibility complex; class I; G precursor	3135	6	6:29903354-29904626	TRUE	0.0278	0.4201	0.0732	0.0698	0.0746	0.3501	0.0791	0.1897	0.0219	0.4039	0.0465	0.4496	0.1224	0.2804	0.0495	0.3019	0.0341	0.0741	0.0504	0.4254	0.4513	0.0782	0.0696	0.9028	0.3157	0.8394	0.1671	0.8475	0.3361	0.5988	0.4269	0.4256	0.8769	0.8704	0.9236	0.1829	0.8322	0.9746	0.1548	0.187	0.3226	0.5937	0.7443	0.9165
HLF	hepatic leukemia factor	3131	17	17:50697039-50698891	TRUE	0.0634	0.037	0.0334	0.0669	0.0462	0.1799	0.0763	0.4274	0.0201	0.0155	0.0425	0.4466	0.0648	0.0733	0.0595	0.0618	0.0496	0.0626	0.0331	0.0419	0.0945	0.7238	0.0311	0.9142	0.5063	0.7979	0.3852	0.8183	0.9396	0.9496	0.0538	0.8815	0.8088	0.7681	0.5725	0.6256	0.8139	0.9495	0.8041	0.8153	0.041	0.5896	0.7372	0.9488
HLX1	H2.0-like homeo box 1	3142	1	1:219118429-219120558	TRUE	0.0169	0.0348	0.0466	0.0421	0.087	0.0468	0.0269	0.0464	0.0485	0.0602	0.0301	0.0913	0.0528	0.0178	0.037	0.0262	0.0252	0.0258	0.0387	0.0421	0.1117	0.0718	0.0477	0.9019	0.2172	0.028	0.4843	0.5274	0.8944	0.9695	0.0624	0.2827	0.9128	0.1608	0.0331	0.1709	0.4229	0.9587	0.3607	0.7298	0.0539	0.0264	0.2984	0.9632
HLXB9	homeo box HB9	3110	7	7:156494626-156497364	TRUE	0.0701	0.124	0.0506	0.1637	0.0561	0.047	0.0432	0.0492	0.0286	0.0279	0.0618	0.0413	0.076	0.112	0.0957	0.0772	0.1133	0.0832	0.0379	0.0398	0.0199	0.0237	0.0564	0.9449	0.2164	0.898	0.1142	0.2492	0.9554	0.9734	0.0588	0.0284	0.9219	0.557	0.8582	0.1223	0.9224	0.9764	0.864	0.8949	0.0289	0.7281	0.6927	0.9776
HMG20B	high-mobility group 20B	10362	19	19:3523382-3525751	TRUE	0.1076	0.2184	0.1838	0.0731	0.0634	0.0482	0.0388	0.1238	0.026	0.0282	0.0691	0.0376	0.1571	0.343	0.1452	0.0926	0.0764	0.1533	0.0329	0.0361	0.0814	0.1196	0.0728	0.9043	0.5743	0.6154	0.1101	0.8616	0.848	0.9131	0.0977	0.0662	0.7912	0.8015	0.3873	0.5033	0.211	0.9151	0.6955	0.3156	0.0683	0.445	0.0614	0.9068
HMGA2	high mobility group AT-hook 2 isoform a	8091	12	12:64503601-64506562	TRUE	0.0632	0.0802	0.0838	0.0639	0.0712	0.6086	0.0323	0.5756	0.0156	0.0198	0.1538	0.07	0.213	0.107	0.3767	0.198	0.0889	0.1865	0.0324	0.3769	0.0862	0.1156	0.0599	0.8804	0.4987	0.7391	0.5201	0.7969	0.901	0.9136	0.0751	0.525	0.7815	0.8207	0.8224	0.3764	0.7471	0.904	0.0211	0.7228	0.5624	0.6029	0.0605	0.9275
HMGA2	high mobility group AT-hook 2 isoform a	8091	12	12:64503601-64506562	TRUE	0.1997	0.0609	0.5547	0.0579	0.3877	0.4237	0.122	0.1563	0.031	0.0431	0.0585	0.1056	0.3499	0.051	0.4393	0.0733	0.044	0.1263	0.0462	0.0671	0.1655	0.1155	0.0728	0.8224	0.6044	0.7676	0.1523	0.3127	0.8956	0.9035	0.0567	0.3202	0.8371	0.5553	0.3522	0.5215	0.815	0.9072	0.1146	0.7376	0.0891	0.6574	0.061	0.6676
HNT	neurotrimin	50863	11	11:131285371-131286756	TRUE	0.1485	0.0878	0.3809	0.1193	0.0859	0.5017	0.0394	0.1286	0.04	0.2736	0.0992	0.3424	0.456	0.1754	0.6711	0.2509	0.1447	0.1846	0.1128	0.0363	0.7163	0.1615	0.0572	0.9308	0.7171	0.8578	0.556	0.8824	0.9316	0.9487	0.6039	0.7861	0.8328	0.852	0.8705	0.437	0.801	0.952	0.9093	0.8353	0.9215	0.7398	0.821	0.9494
HNT	neurotrimin	50863	11	11:131285371-131286756	TRUE	0.1056	0.0525	0.2656	0.092	0.0601	0.2333	0.0588	0.3098	0.0233	0.3098	0.0822	0.7303	0.151	0.0656	0.667	0.0754	0.0777	0.1638	0.0501	0.5842	0.2972	0.8415	0.0868	0.9265	0.6083	0.8899	0.7064	0.8895	0.9606	0.651	0.5846	0.9024	0.9141	0.8151	0.9386	0.1398	0.8836	0.9614	0.8431	0.8792	0.957	0.7867	0.8568	0.9565
HOOK1	hook homolog 1	51361	1	1:60052486-60054017	TRUE	0.0412	0.0363	0.087	0.0408	0.084	0.0325	0.0279	0.122	0.0221	0.3847	0.0336	0.0664	0.1093	0.106	0.1115	0.2485	0.0902	0.0553	0.0267	0.361	0.3127	0.3124	0.0181	0.9155	0.2939	0.8654	0.1361	0.9085	0.6974	0.9493	0.6515	0.8301	0.8551	0.8709	0.6009	0.1609	0.6744	0.9653	0.8078	0.5962	0.4948	0.6079	0.765	0.9444
HOOK1	hook homolog 1	51361	1	1:60052486-60054017	TRUE	0.0132	0.0215	0.1043	0.0197	0.0691	0.0323	0.0238	0.2942	0.0217	0.123	0.0344	0.0559	0.0873	0.0787	0.2302	0.0882	0.1053	0.1065	0.0348	0.2307	0.081	0.7178	0.039	0.7764	0.3341	0.6787	0.2582	0.813	0.859	0.8762	0.8863	0.7125	0.658	0.476	0.7871	0.535	0.6402	0.829	0.6904	0.6377	0.7276	0.3172	0.5858	0.8018
HOXA13	homeobox protein A13	3209	7	7:27205123-27206974	TRUE	0.1028	0.0354	0.0301	0.0573	0.0438	0.3118	0.0219	0.4331	0.027	0.0168	0.8924	0.4058	0.245	0.1754	0.053	0.0776	0.1395	0.0725	0.2752	0.0363	0.2899	0.0463	0.0331	0.933	0.6913	0.5923	0.5907	0.7562	0.8521	0.9701	0.3875	0.862	0.8732	0.5351	0.0632	0.3044	0.6316	0.9641	0.8293	0.8309	0.6607	0.7289	0.1856	0.9752
HOXA2	homeobox A2	3199	7	7:27108167-27108756	TRUE	0.339	0.1221	0.5491	0.3259	0.6469	0.7751	0.8635	0.0673	0.3627	0.7512	0.4933	0.4538	0.4209	0.508	0.2829	0.0933	0.0599	0.1313	0.1408	0.6764	0.0883	0.4788	0.1053	0.9415	0.6488	0.8808	0.6167	0.9438	0.9292	0.9488	0.9279	0.4649	0.8756	0.8773	0.9279	0.7209	0.8577	0.9541	0.8142	0.8228	0.6348	0.7167	0.8533	0.8793
HOXA6	homeobox A6	3203	7	7:27153320-27154370	TRUE	0.1748	0.0222	0.2397	0.2101	0.58	0.0231	0.4922	0.4513	0.0459	0.6034	0.1828	0.0621	0.2738	0.2139	0.1076	0.711	0.7593	0.5067	0.0295	0.0318	0.5943	0.0292	0.032	0.931	0.4183	0.7736	0.4402	0.9288	0.9165	0.9	0.4958	0.3034	0.8108	0.3293	0.6299	0.7974	0.472	0.9461	0.4804	0.7722	0.1367	0.4923	0.3995	0.9299
HOXA7	homeobox protein A7	3204	7	7:27162023-27163571	TRUE	0.0366	0.0701	0.4867	0.0613	0.2445	0.1074	0.1549	0.5095	0.0377	0.049	0.2109	0.1396	0.3212	0.2713	0.4799	0.5983	0.0606	0.0865	0.0283	0.0576	0.7872	0.1662	0.119	0.2098	0.7408	0.5089	0.5576	0.9186	0.7275	0.7304	0.8024	0.8631	0.2986	0.9072	0.0653	0.75	0.0937	0.9592	0.6544	0.5788	0.0672	0.3922	0.0637	0.9246
HOXA9	homeobox protein A9 isoform a	3205	7	7:27170287-27173690	TRUE	0.1071	0.1772	0.2232	0.1329	0.1912	0.1805	0.1322	0.6597	0.0611	0.0812	0.4772	0.1204	0.6013	0.2631	0.7355	0.3573	0.2969	0.1037	0.1418	0.1253	0.1942	0.7378	0.1047	0.4902	0.6785	0.6104	0.6411	0.8862	0.9037	0.6759	0.8669	0.8655	0.0733	0.8822	0.1006	0.6631	0.7489	0.9101	0.8735	0.7846	0.5933	0.6067	0.0884	0.8946
HOXA9	homeobox protein A9 isoform a	3205	7	7:27170287-27173690	TRUE	0.0246	0.3157	0.3522	0.1626	0.3766	0.2093	0.5534	0.6397	0.0173	0.016	0.7405	0.0943	0.7506	0.6754	0.8027	0.131	0.1121	0.0867	0.0317	0.59	0.6536	0.661	0.2835	0.4365	0.6147	0.589	0.6408	0.9622	0.6581	0.6862	0.9114	0.8994	0.0314	0.9316	0.0226	0.9264	0.8854	0.986	0.9152	0.765	0.6684	0.568	0.0321	0.9634
HOXA9	homeobox protein A9 isoform a	3205	7	7:27170287-27173690	TRUE	0.044	0.0703	0.3563	0.0781	0.2842	0.6316	0.3741	0.4485	0.0176	0.0165	0.4891	0.4642	0.5389	0.3941	0.7988	0.5475	0.5366	0.0767	0.5102	0.1103	0.4331	0.5667	0.1407	0.7005	0.7361	0.6888	0.6197	0.9682	0.7643	0.6934	0.9248	0.9095	0.0224	0.9102	0.0152	0.6654	0.7096	0.9827	0.9089	0.8023	0.6661	0.7028	0.0692	0.9497
HOXB13	homeo box B13	10481	17	17:44160495-44161328	TRUE	0.0374	0.0117	0.0452	0.013	0.0635	0.018	0.1762	0.1196	0.042	0.1245	0.0489	0.0189	0.1355	0.0433	0.0301	0.0348	0.0367	0.0423	0.0287	0.0305	0.0437	0.0246	0.0286	0.9262	0.1481	0.8201	0.0591	0.8513	0.5795	0.9386	0.5817	0.6169	0.8685	0.597	0.6677	0.3171	0.646	0.9584	0.5492	0.834	0.8709	0.6697	0.7917	0.9077
HOXB2	homeo box B2	3212	17	17:43976727-43977325	TRUE	0.4106	0.0672	0.0488	0.246	0.0808	0.0504	0.3265	0.0631	0.0439	0.1023	0.0756	0.2989	0.0612	0.0961	0.0946	0.1029	0.08	0.0855	0.0669	0.0709	0.0743	0.0314	0.1136	0.9192	0.129	0.8114	0.3954	0.5484	0.7698	0.8241	0.0592	0.0382	0.0714	0.8529	0.921	0.0537	0.8233	0.6801	0.7676	0.6683	0.0726	0.1143	0.8211	0.0989
HOXB4	homeo box B4	3214	17	17:44009922-44011032	TRUE	0.0277	0.0197	0.0166	0.0226	0.0211	0.0171	0.0242	0.0147	0.0116	0.0155	0.0164	0.0132	0.0186	0.0422	0.0301	0.0249	0.0413	0.0337	0.0826	0.0184	0.0157	0.012	0.0186	0.4545	0.048	0.796	0.0502	0.9198	0.6663	0.927	0.0103	0.0137	0.051	0.57	0.9119	0.0303	0.7886	0.6194	0.8868	0.7518	0.0066	0.0411	0.7363	0.0181
HOXB4	homeo box B4	3214	17	17:44009922-44011032	TRUE	0.046	0.0158	0.0358	0.0282	0.0216	0.0219	0.0194	0.0364	0.0181	0.04	0.0275	0.0298	0.028	0.0236	0.0441	0.0193	0.0252	0.024	0.0195	0.0236	0.02	0.0225	0.0242	0.5388	0.0442	0.899	0.0309	0.9557	0.6538	0.9351	0.0174	0.0253	0.0353	0.9279	0.974	0.0237	0.9081	0.9075	0.9083	0.7732	0.0155	0.0486	0.8374	0.0206
HOXB4	homeo box B4	3214	17	17:44009922-44011032	TRUE	0.0729	0.1403	0.0426	0.0802	0.0823	0.0427	0.0313	0.0887	0.039	0.0563	0.0721	0.0275	0.0751	0.1245	0.0733	0.1152	0.1203	0.1056	0.0601	0.043	0.0639	0.0634	0.0548	0.4016	0.085	0.8329	0.1286	0.8309	0.7459	0.9586	0.0639	0.1284	0.2035	0.8195	0.8739	0.1167	0.831	0.4924	0.9181	0.8913	0.0597	0.1105	0.7749	0.1369
HOXB9	homeo box B9	3219	17	17:44057124-44059246	TRUE	0.0248	0.018	0.0187	0.0833	0.07	0.0239	0.0266	0.0304	0.0337	0.0188	0.0201	0.0154	0.0696	0.0186	0.0267	0.0304	0.1616	0.079	0.105	0.0179	0.0174	0.0257	0.0146	0.9255	0.0401	0.7918	0.0537	0.5361	0.8505	0.9238	0.0249	0.3548	0.8342	0.8355	0.7357	0.2344	0.7519	0.9541	0.7861	0.7606	0.0096	0.6275	0.7014	0.1696
HOXB9	homeo box B9	3219	17	17:44057124-44059246	TRUE	0.0099	0.0235	0.0169	0.0255	0.027	0.0159	0.0159	0.0257	0.0149	0.0155	0.019	0.0215	0.0212	0.0238	0.0254	0.0214	0.0163	0.0211	0.0132	0.0132	0.0116	0.0196	0.0163	0.8917	0.0233	0.1038	0.0379	0.685	0.8838	0.9119	0.0263	0.0219	0.5739	0.2781	0.8652	0.0191	0.4942	0.8449	0.2778	0.6947	0.0121	0.5421	0.6623	0.0508
HOXC10	homeo box C10	3226	12	12:52664872-52666801	TRUE	0.1056	0.0387	0.0763	0.4623	0.0306	0.4508	0.0151	0.1495	0.0983	0.1742	0.3799	0.0124	0.3863	0.1039	0.4516	0.1111	0.0563	0.3271	0.029	0.0193	0.4837	0.6957	0.0364	0.8811	0.5864	0.0321	0.4092	0.8565	0.8498	0.8868	0.5669	0.6603	0.7385	0.7777	0.8516	0.4937	0.4474	0.9243	0.7221	0.6474	0.8292	0.3765	0.6615	0.922
HOXC11	homeo box C11	3227	12	12:52652893-52656105	TRUE	0.1304	0.0651	0.1872	0.0938	0.068	0.491	0.1456	0.1485	0.0579	0.5167	0.7711	0.063	0.0737	0.4742	0.3374	0.7041	0.0447	0.1635	0.0726	0.2277	0.4152	0.3553	0.3973	0.8879	0.5343	0.8223	0.4929	0.8758	0.8365	0.9601	0.6977	0.8261	0.8618	0.9012	0.7192	0.4421	0.6898	0.9044	0.7779	0.8684	0.9175	0.5453	0.8702	0.9516
HOXC11	homeo box C11	3227	12	12:52652893-52656105	TRUE	0.1299	0.074	0.6187	0.1298	0.1479	0.2599	0.43	0.2104	0.0634	0.7903	0.8696	0.6579	0.7878	0.2851	0.5773	0.0961	0.6091	0.3158	0.8858	0.1202	0.9132	0.7059	0.7111	0.9573	0.7589	0.9361	0.293	0.8748	0.9593	0.9711	0.6275	0.927	0.9357	0.7955	0.9796	0.6195	0.879	0.3479	0.8972	0.8568	0.874	0.832	0.819	0.9414
HOXC12	homeobox C12	3228	12	12:52634788-52635844	TRUE	0.1262	0.1117	0.1125	0.1244	0.064	0.0906	0.0942	0.138	0.0584	0.7288	0.1438	0.3167	0.3472	0.091	0.2376	0.1258	0.0892	0.0965	0.0883	0.087	0.0887	0.0416	0.0725	0.8818	0.1954	0.7962	0.5337	0.5286	0.5878	0.9035	0.1247	0.5523	0.8343	0.5241	0.6151	0.397	0.7795	0.8967	0.4886	0.7369	0.5928	0.6282	0.2535	0.9084
HOXC4	homeobox C4	3221	12	12:52696452-52696897	TRUE	0.1689	0.1118	0.1929	0.0644	0.5216	0.0606	0.0754	0.1126	0.0424	0.0616	0.1037	0.0555	0.0573	0.4625	0.2239	0.3351	0.0548	0.1949	0.0582	0.1145	0.3777	0.1139	0.0922	0.7672	0.4703	0.7947	0.1367	0.5406	0.7179	0.9541	0.1931	0.4838	0.9341	0.931	0.6596	0.277	0.1563	0.6346	0.5264	0.6893	0.6673	0.7313	0.4485	0.9176
HOXC5	homeobox C5	3222	12	12:52712802-52715131	TRUE	0.1657	0.1623	0.2531	0.1343	0.1351	0.0878	0.1139	0.1379	0.0676	0.0663	0.1103	0.117	0.1583	0.1228	0.5138	0.1546	0.0983	0.2197	0.1222	0.0897	0.0854	0.7521	0.2973	0.9223	0.5449	0.1917	0.5663	0.9054	0.9319	0.9368	0.1709	0.8871	0.8754	0.919	0.2084	0.7551	0.7095	0.9178	0.4556	0.8488	0.8295	0.3323	0.84	0.95
HOXC9	homeobox C9	3225	12	12:52679492-52681028	TRUE	0.0948	0.1325	0.427	0.0785	0.1006	0.1165	0.2077	0.7378	0.0846	0.0531	0.1799	0.4582	0.8229	0.1662	0.0769	0.1362	0.4746	0.1167	0.5605	0.0568	0.2231	0.4317	0.0707	0.8773	0.5903	0.8518	0.3291	0.8802	0.8426	0.8799	0.465	0.3125	0.8485	0.627	0.8918	0.4145	0.7999	0.9058	0.373	0.6521	0.8074	0.5844	0.7193	0.5046
HOXD1	homeobox D1	3231	2	2:176761031-176762998	TRUE	0.0363	0.0374	0.2287	0.0363	0.0578	0.5486	0.3325	0.0489	0.0189	0.1056	0.1272	0.1959	0.0293	0.0571	0.0937	0.3557	0.019	0.0442	0.0248	0.0302	0.1962	0.0092	0.0375	0.9381	0.6527	0.8234	0.3633	0.8921	0.9251	0.9557	0.6171	0.651	0.8538	0.8686	0.951	0.7128	0.872	0.9636	0.6585	0.8011	0.8121	0.6681	0.8482	0.9614
HOXD11	homeobox D11	3237	2	2:176679513-176681344	TRUE	0.0355	0.0453	0.2373	0.0444	0.0751	0.2125	0.1949	0.1012	0.0367	0.3262	0.6066	0.1048	0.0911	0.169	0.3073	0.2317	0.0485	0.0725	0.1564	0.0962	0.1481	0.148	0.107	0.8336	0.5012	0.8413	0.4311	0.883	0.7989	0.9287	0.2396	0.3908	0.832	0.8792	0.6345	0.2296	0.838	0.9479	0.7499	0.6746	0.2134	0.5259	0.7425	0.9326
HOXD12	homeobox D12	3238	2	2:176672156-176673886	TRUE	0.0528	0.1485	0.0886	0.0265	0.0904	0.8686	0.4968	0.509	0.027	0.2652	0.4278	0.0929	0.8586	0.0568	0.1607	0.3537	0.2447	0.0955	0.0318	0.0214	0.1761	0.0577	0.0449	0.8964	0.6308	0.855	0.3724	0.7626	0.8274	0.9331	0.3811	0.5399	0.8704	0.416	0.9229	0.086	0.8567	0.9449	0.7245	0.8514	0.8282	0.4516	0.8205	0.9299
HOXD3	homeobox D3	3232	2	2:176735581-176736379	TRUE	0.0686	0.0205	0.0601	0.1082	0.4186	0.4766	0.1707	0.1623	0.0546	0.4785	0.1392	0.1006	0.0564	0.4018	0.4318	0.4227	0.0439	0.0935	0.0554	0.3712	0.061	0.3182	0.0945	0.9198	0.2175	0.8434	0.1253	0.6515	0.8885	0.6071	0.4979	0.627	0.8549	0.8847	0.957	0.9039	0.8954	0.6948	0.4834	0.7969	0.897	0.7366	0.8422	0.6505
HOXD8	homeobox D8	3234	2	2:176701094-176703914	TRUE	0.04	0.0152	0.019	0.0113	0.0103	0.011	0.0102	0.1729	0.0106	0.0261	0.0236	0.0266	0.0108	0.0157	0.0101	0.0121	0.0246	0.0177	0.0091	0.7532	0.0367	0.0138	0.0135	0.9238	0.6467	0.8837	0.3254	0.9498	0.9407	0.9653	0.0189	0.696	0.888	0.881	0.9559	0.6862	0.8559	0.9674	0.7915	0.8378	0.8303	0.6855	0.8369	0.9658
HOXD9	homeobox D9	3235	2	2:176694360-176697263	TRUE	0.1873	0.1343	0.2515	0.4025	0.1441	0.4906	0.2314	0.1011	0.0523	0.4554	0.092	0.5856	0.229	0.1416	0.0883	0.3323	0.072	0.0793	0.0468	0.088	0.3247	0.0954	0.2577	0.7801	0.733	0.8065	0.5159	0.8598	0.9343	0.9021	0.9208	0.5327	0.7867	0.5838	0.9186	0.1995	0.7774	0.8665	0.6083	0.8102	0.9	0.5627	0.7997	0.8545
HOXD9	homeobox D9	3235	2	2:176694360-176697263	TRUE	0.0593	0.0784	0.4386	0.1263	0.0832	0.1066	0.1159	0.5626	0.0475	0.2809	0.3792	0.1021	0.1601	0.0936	0.1432	0.1361	0.2223	0.0584	0.0266	0.679	0.1524	0.1186	0.0978	0.9191	0.7222	0.906	0.4456	0.5895	0.9659	0.9756	0.1814	0.7685	0.9266	0.7416	0.9386	0.1663	0.9128	0.9719	0.6821	0.9227	0.9635	0.6085	0.8439	0.9676
HPCA	hippocalcin	3208	1	1:33124095-33125107	TRUE	0.0072	0.0082	0.0138	0.0201	0.0171	0.2334	0.0343	0.0257	0.0148	0.0073	0.0291	0.0188	0.0155	0.0091	0.0133	0.0259	0.0129	0.0136	0.0303	0.0113	0.0079	0.0083	0.0339	0.7097	0.3838	0.8671	0.4305	0.5794	0.5339	0.5888	0.1134	0.1745	0.8847	0.7041	0.6799	0.0254	0.7167	0.9658	0.5664	0.2604	0.0421	0.7132	0.1878	0.8875
HPCA	hippocalcin	3208	1	1:33124095-33125107	TRUE	0.2116	0.0614	0.1178	0.0855	0.523	0.5237	0.2263	0.0582	0.06	0.0861	0.376	0.6279	0.104	0.0731	0.1914	0.1206	0.0848	0.1448	0.0684	0.5399	0.4044	0.0957	0.1103	0.876	0.3271	0.8346	0.4703	0.3882	0.6058	0.7257	0.7634	0.1329	0.7187	0.8432	0.8996	0.1787	0.817	0.9452	0.5376	0.8301	0.7606	0.6819	0.6762	0.9149
HPCAL4	hippocalcin-like protein 4	51440	1	1:39929406-39930055	TRUE	0.1325	0.0523	0.1359	0.1083	0.4219	0.0825	0.143	0.1307	0.0632	0.0794	0.0894	0.0847	0.0884	0.1518	0.2098	0.4863	0.4737	0.2316	0.0824	0.1729	0.0599	0.1116	0.3087	0.9139	0.4829	0.8672	0.2286	0.5749	0.5926	0.7749	0.2539	0.608	0.8864	0.8461	0.893	0.0959	0.8579	0.5965	0.4646	0.7537	0.4416	0.6999	0.5359	0.9007
HPGD	hydroxyprostaglandin dehydrogenase 15-(NAD)	3248	4	4:175679793-175680562	TRUE	0.043	0.0222	0.0423	0.0242	0.0579	0.0184	0.0204	0.0321	0.0492	0.1404	0.0419	0.0292	0.0527	0.0447	0.0275	0.0286	0.0293	0.0223	0.0309	0.0229	0.0417	0.0383	0.0225	0.8439	0.1461	0.1051	0.0257	0.4599	0.899	0.1924	0.0271	0.4751	0.6851	0.5867	0.2927	0.0227	0.7364	0.901	0.3324	0.7006	0.6634	0.0153	0.3558	0.8658
HPSE2	heparanase 2	60495	10	10:100985526-100986619	TRUE	0.133	0.0581	0.1617	0.359	0.1712	0.1567	0.1136	0.2844	0.0813	0.0994	0.1155	0.3486	0.3437	0.0504	0.0784	0.2893	0.0438	0.1444	0.0493	0.0377	0.1847	0.2208	0.0422	0.7634	0.5932	0.7937	0.423	0.8428	0.749	0.8759	0.8047	0.3884	0.8371	0.7218	0.8972	0.3612	0.8602	0.8246	0.5262	0.7818	0.0662	0.6326	0.8017	0.8379
HRH3	histamine receptor H3	11255	20	20:60227496-60229559	TRUE	0.1007	0.0344	0.0381	0.0302	0.0193	0.019	0.0281	0.0749	0.0162	0.0107	0.0227	0.0205	0.019	0.0761	0.099	0.0893	0.5742	0.0333	0.0091	0.0694	0.0137	0.025	0.0169	0.9305	0.5105	0.8158	0.5963	0.4898	0.9285	0.9513	0.1401	0.8383	0.843	0.8224	0.8877	0.115	0.5987	0.9508	0.6957	0.7939	0.8662	0.6015	0.5821	0.964
HS3ST1	heparan sulfate D-glucosaminyl 3-O-sulfotransferase 1 precursor	9957	4	4:11038932-11040428	TRUE	0.0101	0.0125	0.0253	0.0053	0.0253	0.0347	0.0406	0.0481	0.0148	0.295	0.0255	0.026	0.0135	0.0731	0.0338	0.0228	0.0165	0.0206	0.0189	0.0193	0.0165	0.0357	0.0238	0.6801	0.3314	0.7069	0.1519	0.4793	0.7338	0.9379	0.0318	0.0358	0.5782	0.8933	0.0636	0.0206	0.5057	0.6059	0.6762	0.8207	0.0175	0.6321	0.8347	0.6801
HS3ST2	heparan sulfate D-glucosaminyl 3-O-sulfotransferase 2	9956	16	16:22732005-22734135	TRUE	0.1263	0.1234	0.3281	0.4639	0.1433	0.0972	0.1803	0.1561	0.1066	0.0766	0.4897	0.2782	0.735	0.8277	0.4375	0.3613	0.1317	0.2309	0.0552	0.4777	0.5846	0.6688	0.1134	0.9029	0.7182	0.8959	0.567	0.9149	0.858	0.8528	0.8386	0.7602	0.8848	0.8924	0.9407	0.7141	0.8739	0.9158	0.6568	0.6982	0.7458	0.7005	0.8108	0.8223
HS3ST3A1	heparan sulfate D-glucosaminyl 3-O-sulfotransferase 3A1	9955	17	17:13444405-13446633	TRUE	0.0495	0.3779	0.2887	0.4011	0.4166	0.0746	0.1246	0.0739	0.0271	0.0523	0.4076	0.0507	0.3617	0.1043	0.4634	0.5293	0.0869	0.3097	0.1816	0.0325	0.0591	0.0912	0.0681	0.9273	0.6114	0.7412	0.5355	0.8561	0.9235	0.9353	0.0195	0.1527	0.7882	0.816	0.9112	0.3795	0.7988	0.9557	0.7412	0.8385	0.3838	0.659	0.7669	0.9494
HS3ST3A1	heparan sulfate D-glucosaminyl 3-O-sulfotransferase 3A1	9955	17	17:13444405-13446633	TRUE	0.0683	0.0276	0.1626	0.0589	0.3951	0.0694	0.0869	0.5388	0.0361	0.1156	0.0901	0.076	0.124	0.4679	0.085	0.0493	0.0546	0.0511	0.0666	0.2227	0.2662	0.4215	0.0697	0.9235	0.4676	0.4656	0.2167	0.1964	0.9318	0.4287	0.0357	0.2199	0.8957	0.4576	0.843	0.063	0.6114	0.537	0.6454	0.2537	0.102	0.8333	0.8293	0.9359
HS6ST3	heparan sulfate 6-O-sulfotransferase 3 isoform 1	266722	13	13:95540017-95542206	TRUE	0.0175	0.0193	0.0933	0.0234	0.0405	0.5621	0.011	0.0547	0.0167	0.718	0.0329	0.0156	0.1399	0.1457	0.5146	0.3314	0.0171	0.1043	0.0103	0.0192	0.2947	0.4362	0.0194	0.9167	0.7247	0.8923	0.6206	0.9495	0.9495	0.9628	0.9533	0.9527	0.9376	0.9234	0.9748	0.9465	0.912	0.9738	0.9219	0.8764	0.7931	0.7594	0.8691	0.9838
HS6ST3	heparan sulfate 6-O-sulfotransferase 3 isoform 1	266722	13	13:95540017-95542206	TRUE	0.0196	0.0201	0.1151	0.1405	0.0392	0.2638	0.0253	0.1705	0.0142	0.409	0.1427	0.0403	0.1636	0.0706	0.1779	0.1745	0.0298	0.1573	0.1922	0.0348	0.1546	0.109	0.0277	0.9094	0.5978	0.7774	0.5379	0.847	0.9024	0.9289	0.5522	0.8872	0.8115	0.8444	0.8787	0.5764	0.7927	0.9652	0.7113	0.7755	0.5762	0.7385	0.6986	0.9245
HSPA2	heat shock 70kDa protein 2	3306	14	14:64075878-64079365	TRUE	0.091	0.0281	0.3651	0.4736	0.6638	0.3786	0.4471	0.0681	0.1571	0.189	0.6168	0.6499	0.2436	0.4288	0.6826	0.297	0.3547	0.2409	0.0214	0.0282	0.7851	0.2576	0.0572	0.9122	0.7046	0.8525	0.6347	0.9355	0.9402	0.9625	0.9324	0.6529	0.8671	0.8973	0.9011	0.5287	0.8555	0.9657	0.8967	0.8567	0.566	0.6795	0.8603	0.9545
HTR1E	5-hydroxytryptamine (serotonin) receptor 1E	3354	6	6:87703675-87704446	TRUE	0.0336	0.0698	0.3181	0.4685	0.1204	0.1687	0.151	0.1348	0.261	0.2567	0.2937	0.2793	0.0685	0.0719	0.1396	0.7002	0.0435	0.442	0.0636	0.2645	0.7629	0.5685	0.0635	0.9226	0.2971	0.8675	0.5853	0.8313	0.9029	0.8887	0.5696	0.6476	0.8573	0.8609	0.9481	0.6894	0.9154	0.9628	0.7953	0.806	0.7908	0.6404	0.8222	0.9304
HTR4	5-hydroxytryptamine (serotonin) receptor 4 isoform b	3360	5	5:148013473-148014289	TRUE	0.0395	0.4306	0.2128	0.0587	0.1561	0.1836	0.1418	0.1361	0.8215	0.0948	0.2249	0.6033	0.3101	0.8608	0.0878	0.4702	0.3776	0.2101	0.1368	0.064	0.7404	0.0547	0.0487	0.953	0.5685	0.8874	0.6853	0.9389	0.9077	0.9021	0.5067	0.3694	0.9338	0.9114	0.8904	0.2106	0.4764	0.9775	0.6205	0.7793	0.9156	0.8572	0.9017	0.962
HTR6	5-hydroxytryptamine (serotonin) receptor 6	3362	1	1:19863719-19865436	TRUE	0.186	0.0521	0.4771	0.0433	0.8388	0.0542	0.055	0.0683	0.1187	0.4277	0.5907	0.0376	0.2963	0.0456	0.0956	0.1623	0.038	0.2884	0.4408	0.0759	0.0455	0.1814	0.0727	0.8255	0.7487	0.3336	0.0904	0.2238	0.4188	0.8344	0.1105	0.1711	0.9375	0.0672	0.6469	0.491	0.513	0.5898	0.7628	0.8982	0.0516	0.5459	0.6986	0.9425
HTR7	5-hydroxytryptamine receptor 7 isoform d	3363	10	10:92606622-92608182	TRUE	0.1459	0.0805	0.1101	0.0775	0.1239	0.3598	0.045	0.0439	0.0244	0.0731	0.1496	0.0304	0.2153	0.144	0.0796	0.0952	0.0825	0.5493	0.0311	0.0422	0.0407	0.2345	0.3299	0.9242	0.6536	0.8412	0.478	0.4112	0.9433	0.9647	0.5237	0.2755	0.7878	0.858	0.9099	0.1462	0.8208	0.9274	0.4067	0.6885	0.8993	0.7561	0.8032	0.9711
HTRA1	HtrA serine peptidase 1	5654	10	10:124210154-124212965	TRUE	0.016	0.0202	0.0355	0.0612	0.0519	0.0826	0.0254	0.122	0.0219	0.1551	0.0227	0.1133	0.102	0.064	0.5775	0.0257	0.0298	0.0322	0.0246	0.0166	0.0161	0.0585	0.0243	0.8765	0.4617	0.7856	0.2104	0.7265	0.9374	0.9388	0.3269	0.8293	0.8516	0.3163	0.8436	0.4417	0.8317	0.9537	0.6881	0.8135	0.9065	0.7235	0.799	0.9406
HTRA3	HtrA serine peptidase 3	94031	4	4:8322116-8323142	TRUE	0.0626	0.1637	0.3446	0.0462	0.057	0.4047	0.1058	0.1583	0.0314	0.0455	0.1522	0.0492	0.3683	0.0822	0.2153	0.3841	0.0789	0.1983	0.7957	0.0313	0.0643	0.4212	0.2438	0.8738	0.4329	0.7251	0.4458	0.8601	0.9122	0.9342	0.4402	0.306	0.7601	0.7167	0.041	0.2682	0.7911	0.8462	0.5132	0.8111	0.1258	0.4958	0.7185	0.9467
HUNK	hormonally upregulated Neu-associated kinase	30811	21	21:32166484-32168605	TRUE	0.0449	0.0343	0.0491	0.0333	0.0815	0.1462	0.0483	0.0417	0.0404	0.2632	0.0258	0.3186	0.0856	0.0466	0.2044	0.4434	0.0502	0.3384	0.048	0.0448	0.176	0.4196	0.0586	0.8823	0.4549	0.7502	0.1309	0.6933	0.7545	0.9073	0.0804	0.1677	0.7894	0.6495	0.6924	0.1408	0.7284	0.8787	0.4944	0.7952	0.6358	0.5889	0.6693	0.8609
HYDIN	hydrocephalus inducing	54768	16	16:69821770-69822355	TRUE	0.0868	0.1069	0.1302	0.0782	0.2425	0.058	0.1948	0.0615	0.0661	0.087	0.083	0.1173	0.164	0.3437	0.3861	0.4229	0.1099	0.146	0.104	0.0622	0.0926	0.1251	0.0831	0.9144	0.41	0.8393	0.2326	0.8094	0.9139	0.9314	0.1596	0.6666	0.8226	0.8421	0.5273	0.7122	0.8543	0.9245	0.5676	0.8229	0.8512	0.5903	0.7915	0.896
ICAM5	intercellular adhesion molecule 5 precursor	7087	19	19:10260371-10267511	TRUE	0.1183	0.3983	0.1817	0.0404	0.0596	0.0366	0.035	0.0516	0.0312	0.0901	0.3635	0.0513	0.0599	0.0758	0.1098	0.0674	0.0364	0.049	0.0354	0.0293	0.058	0.0651	0.2901	0.9343	0.0983	0.8752	0.1587	0.8193	0.6984	0.7002	0.4163	0.2638	0.8559	0.5695	0.7581	0.248	0.1413	0.9135	0.4736	0.7943	0.2941	0.4685	0.4809	0.9155
IGF2	insulin-like growth factor 2	3481	11	11:2115427-2119259	TRUE	0.0313	0.0186	0.0455	0.0469	0.0264	0.0936	0.1251	0.0277	0.0266	0.0595	0.1593	0.4598	0.0503	0.1397	0.1331	0.0387	0.0608	0.0373	0.0138	0.0598	0.0197	0.0619	0.2235	0.8941	0.1445	0.7781	0.4423	0.4478	0.8596	0.932	0.0521	0.9107	0.8274	0.2861	0.8013	0.3366	0.8329	0.9594	0.4296	0.7275	0.3356	0.7444	0.797	0.9599
IGF2AS	insulin-like growth factor 2 antisense	51214	11	11:2121548-2122565	TRUE	0.2483	0.0749	0.7977	0.1716	0.5237	0.2045	0.1512	0.6744	0.104	0.4867	0.3869	0.2592	0.4847	0.1975	0.0944	0.157	0.0879	0.1224	0.9327	0.2083	0.2467	0.3692	0.1552	0.8468	0.5376	0.2092	0.6531	0.4513	0.8811	0.9562	0.5806	0.8599	0.7826	0.9149	0.1487	0.1769	0.7685	0.7204	0.6161	0.7196	0.1654	0.6741	0.855	0.9482
IGF2AS	insulin-like growth factor 2 antisense	51214	11	11:2121548-2122565	TRUE	0.027	0.0262	0.3602	0.0785	0.074	0.041	0.0348	0.2473	0.0173	0.0128	0.0877	0.0864	0.0489	0.1842	0.0522	0.5942	0.4024	0.0642	0.0189	0.0672	0.0316	0.096	0.0222	0.9221	0.4217	0.1386	0.46	0.8311	0.8707	0.9353	0.408	0.6981	0.778	0.5291	0.2169	0.1602	0.6695	0.5469	0.799	0.6507	0.1404	0.4597	0.5336	0.947
IGF2AS	insulin-like growth factor 2 antisense	51214	11	11:2115427-2119259	TRUE	0.093	0.0718	0.2138	0.098	0.0394	0.1404	0.1761	0.1131	0.0512	0.7387	0.8094	0.0956	0.2932	0.078	0.507	0.6483	0.3925	0.4375	0.048	0.6303	0.2006	0.0643	0.1017	0.9405	0.1022	0.8533	0.2122	0.4922	0.8252	0.8317	0.2969	0.6024	0.8414	0.513	0.7699	0.1531	0.8258	0.9506	0.6725	0.8773	0.172	0.6439	0.8644	0.961
IGF2AS	insulin-like growth factor 2 antisense	51214	11	11:2115427-2119259	TRUE	0.1084	0.0783	0.3062	0.1232	0.0984	0.5448	0.5937	0.1056	0.0823	0.0571	0.6114	0.0952	0.5124	0.1237	0.1729	0.505	0.0959	0.2001	0.0671	0.065	0.05	0.6104	0.0887	0.8957	0.4393	0.817	0.5045	0.8787	0.9228	0.9153	0.5704	0.7566	0.851	0.5761	0.7748	0.1469	0.6342	0.9287	0.7193	0.8543	0.6219	0.7372	0.8076	0.9429
IGF2AS	insulin-like growth factor 2 antisense	51214	11	11:2115427-2119259	TRUE	0.0564	0.0147	0.1574	0.0193	0.0168	0.1295	0.1037	0.0667	0.0469	0.7281	0.7864	0.0707	0.3032	0.0253	0.5893	0.7511	0.5044	0.5272	0.0291	0.682	0.2679	0.0403	0.0919	0.9636	0.0492	0.9235	0.0757	0.5388	0.8156	0.9379	0.3155	0.679	0.924	0.5796	0.887	0.0452	0.9222	0.979	0.7249	0.8889	0.0716	0.8533	0.93	0.9734
IGF2BP1	insulin-like growth factor 2 mRNA binding protein 1	10642	17	17:44427641-44431137	TRUE	0.0425	0.021	0.0556	0.0188	0.0446	0.1269	0.0312	0.0344	0.0537	0.0806	0.0478	0.0304	0.0221	0.0249	0.0255	0.0548	0.0193	0.0229	0.0246	0.0255	0.0416	0.041	0.0527	0.892	0.4956	0.8001	0.3432	0.1794	0.9113	0.9418	0.0531	0.327	0.7909	0.0677	0.8115	0.0302	0.8557	0.1841	0.5415	0.6161	0.0428	0.2952	0.4234	0.2147
IGFBP3	insulin-like growth factor binding protein 3 isoform a precursor	3486	7	7:45926064-45928161	TRUE	0.0713	0.0356	0.3129	0.0204	0.2805	0.3778	0.19	0.1179	0.0184	0.1586	0.1548	0.0428	0.4239	0.1392	0.4695	0.0418	0.3252	0.0764	0.0557	0.2429	0.156	0.5871	0.2368	0.8929	0.3319	0.828	0.3838	0.9048	0.9018	0.9397	0.9486	0.7978	0.8765	0.9075	0.9598	0.1212	0.8937	0.9407	0.8846	0.8864	0.4643	0.7923	0.685	0.9588
IGFBP3	insulin-like growth factor binding protein 3 isoform a precursor	3486	7	7:45926064-45928161	TRUE	0.1362	0.0276	0.2242	0.0684	0.0442	0.5718	0.0362	0.6004	0.0139	0.0168	0.0346	0.0191	0.4986	0.039	0.1575	0.2167	0.0419	0.0815	0.0155	0.0234	0.0789	0.5042	0.0227	0.9336	0.6455	0.8319	0.6703	0.9215	0.9031	0.9322	0.8964	0.8227	0.8006	0.8547	0.7522	0.6899	0.8333	0.9421	0.9099	0.7183	0.5069	0.6837	0.7401	0.9532
IGFBP3	insulin-like growth factor binding protein 3 isoform b precursor	3486	7	7:45926064-45928161	TRUE	0.0365	0.0204	0.0849	0.0294	0.0367	0.2658	0.0249	0.4646	0.0169	0.0288	0.0163	0.0235	0.6669	0.0157	0.7109	0.0203	0.0447	0.0232	0.0091	0.0128	0.0329	0.3043	0.0218	0.9655	0.8691	0.935	0.6381	0.9571	0.9658	0.9735	0.9615	0.9589	0.927	0.9494	0.9728	0.6697	0.9478	0.9668	0.9607	0.8979	0.5895	0.8672	0.9289	0.9811
IGFBP3	insulin-like growth factor binding protein 3 isoform b precursor	3486	7	7:45926064-45928161	TRUE	0.159	0.0967	0.1133	0.0618	0.3524	0.089	0.0886	0.0835	0.0631	0.3643	0.0777	0.0672	0.2958	0.1328	0.2981	0.1353	0.1007	0.1161	0.0782	0.0755	0.1607	0.4433	0.0735	0.9351	0.6334	0.8571	0.2311	0.7727	0.8971	0.8647	0.1271	0.7448	0.8114	0.888	0.5898	0.105	0.8167	0.9129	0.6346	0.7725	0.5721	0.6124	0.8092	0.8144
IGSF21	immunoglobin superfamily; member 21	84966	1	1:18306563-18308558	TRUE	0.0561	0.0686	0.0374	0.0802	0.0891	0.2859	0.8128	0.1074	0.5968	0.4485	0.0319	0.0326	0.7086	0.0683	0.5716	0.0389	0.0429	0.0278	0.049	0.0242	0.2161	0.8287	0.0433	0.953	0.8671	0.9028	0.7529	0.9373	0.9364	0.9645	0.5849	0.8688	0.9266	0.9389	0.9583	0.6689	0.9137	0.982	0.9527	0.8424	0.9552	0.8853	0.9118	0.9753
IGSF4	immunoglobulin superfamily; member 4	23705	11	11:114880058-114881146	TRUE	0.051	0.0647	0.1494	0.4307	0.1342	0.2771	0.0624	0.5202	0.0343	0.1432	0.0489	0.0565	0.6269	0.0723	0.1593	0.0518	0.0447	0.0791	0.0312	0.047	0.0759	0.1419	0.1063	0.9315	0.5712	0.8433	0.5404	0.9245	0.735	0.9552	0.3528	0.9224	0.9177	0.8718	0.9206	0.5232	0.9114	0.9676	0.8801	0.8831	0.3765	0.783	0.5498	0.9637
IGSF4	immunoglobulin superfamily; member 4	23705	11	11:114880058-114881146	TRUE	0.0523	0.2231	0.6702	0.4201	0.1467	0.8658	0.0547	0.3742	0.0205	0.7134	0.0269	0.2349	0.7364	0.5587	0.73	0.1485	0.0412	0.3624	0.0197	0.0922	0.1001	0.6333	0.1753	0.9309	0.7041	0.8357	0.6388	0.9147	0.9292	0.9538	0.6832	0.8921	0.844	0.8812	0.9201	0.8107	0.8598	0.9552	0.9172	0.8189	0.9077	0.7527	0.6227	0.9591
IHH	Indian hedgehog homolog	3549	2	2:219632914-219634448	TRUE	0.0763	0.3348	0.2611	0.5331	0.0978	0.6766	0.1143	0.1626	0.1379	0.259	0.5793	0.2923	0.346	0.3618	0.4973	0.5864	0.0877	0.2615	0.0454	0.1241	0.0624	0.5871	0.125	0.9239	0.6089	0.8422	0.5414	0.9287	0.9303	0.9581	0.806	0.9179	0.8281	0.8791	0.9428	0.8197	0.8295	0.9674	0.889	0.8811	0.8739	0.7122	0.7864	0.9717
IL7	interleukin 7 precursor	3574	8	8:79879041-79880408	TRUE	0.0503	0.1313	0.1509	0.0847	0.1626	0.2084	0.0669	0.1539	0.3875	0.2327	0.1374	0.1688	0.2947	0.1719	0.2299	0.355	0.1549	0.3337	0.0825	0.0939	0.2116	0.1296	0.0778	0.9104	0.5694	0.8777	0.5101	0.832	0.664	0.8684	0.5518	0.1851	0.8407	0.822	0.9141	0.3032	0.8421	0.9484	0.7018	0.6067	0.5833	0.7829	0.7218	0.8819
INADL	InaD-like protein isoform 3	10207	1	1:61980278-61981600	TRUE	0.0234	0.0268	0.0447	0.0214	0.0932	0.1094	0.0208	0.0254	0.0224	0.0315	0.0522	0.0277	0.0905	0.0605	0.0332	0.0316	0.0336	0.0359	0.0175	0.0251	0.2297	0.039	0.0277	0.9318	0.0684	0.0326	0.3193	0.9331	0.9415	0.9483	0.0233	0.5797	0.8713	0.8661	0.0301	0.0488	0.8404	0.9616	0.7686	0.868	0.0382	0.721	0.4157	0.9229
INADL	InaD-like protein isoform 3	10207	1	1:61980278-61981600	TRUE	0.2499	0.141	0.6359	0.117	0.1761	0.4336	0.3011	0.5464	0.7292	0.0468	0.2546	0.5827	0.5131	0.1395	0.6161	0.7393	0.1809	0.3529	0.3468	0.07	0.5819	0.1073	0.1225	0.9236	0.4437	0.1154	0.4526	0.9313	0.9459	0.9529	0.8667	0.8566	0.803	0.8392	0.0423	0.5427	0.7782	0.9372	0.8737	0.8089	0.1549	0.5132	0.766	0.9597
IPF1	insulin promoter factor 1; homeodomain transcription factor	3651	13	13:27391843-27392974	TRUE	0.0263	0.0105	0.0252	0.0313	0.0201	0.0237	0.0253	0.3415	0.0149	0.024	0.0491	0.0218	0.0238	0.0235	0.0249	0.0548	0.0153	0.0274	0.021	0.0315	0.0244	0.0309	0.0303	0.7988	0.1931	0.9188	0.0826	0.3	0.9404	0.9634	0.2683	0.1833	0.8146	0.6688	0.873	0.2992	0.9145	0.731	0.6105	0.8449	0.7231	0.7773	0.8843	0.9427
IPF1	insulin promoter factor 1; homeodomain transcription factor	3651	13	13:27391843-27392974	TRUE	0.081	0.0291	0.0367	0.1435	0.0272	0.0268	0.0413	0.6052	0.0293	0.0612	0.0648	0.0353	0.0822	0.0764	0.1858	0.1272	0.0467	0.077	0.0253	0.071	0.063	0.0639	0.0497	0.9296	0.314	0.8471	0.1994	0.5703	0.9347	0.9515	0.3513	0.3812	0.7568	0.363	0.9134	0.3548	0.8339	0.6292	0.6414	0.8025	0.6063	0.7243	0.6305	0.9356
IRF8	interferon regulatory factor 8	3394	16	16:84489299-84490591	TRUE	0.037	0.0257	0.043	0.0243	0.05	0.0339	0.3167	0.0352	0.0212	0.5275	0.0328	0.032	0.0248	0.015	0.1617	0.0504	0.0232	0.2694	0.0234	0.0359	0.0399	0.0352	0.0574	0.9269	0.5286	0.0196	0.4525	0.6581	0.9282	0.9315	0.9166	0.8683	0.8234	0.8569	0.03	0.7958	0.5496	0.7691	0.8962	0.6534	0.0185	0.0514	0.7757	0.9462
IRX2	iroquois homeobox protein 2	153572	5	5:2801201-2806084	TRUE	0.163	0.1992	0.521	0.132	0.5206	0.7265	0.4088	0.7961	0.0963	0.8639	0.0965	0.3762	0.6835	0.4798	0.7208	0.828	0.1645	0.1443	0.0557	0.037	0.5948	0.7296	0.0206	0.913	0.6784	0.7852	0.5672	0.9258	0.9447	0.9371	0.9346	0.8776	0.8442	0.8718	0.927	0.8764	0.8177	0.9617	0.9089	0.8074	0.9457	0.6669	0.7916	0.961
IRX2	iroquois homeobox protein 2	153572	5	5:2801201-2806084	TRUE	0.1976	0.2037	0.3931	0.0553	0.2505	0.162	0.808	0.4355	0.0531	0.4203	0.4192	0.2859	0.3759	0.3798	0.5245	0.4702	0.0971	0.2182	0.1074	0.079	0.1926	0.0681	0.144	0.9231	0.7482	0.8101	0.546	0.9141	0.9366	0.9639	0.9482	0.9113	0.8084	0.8132	0.8986	0.7805	0.7832	0.9336	0.8927	0.8544	0.9334	0.5863	0.778	0.9682
IRX4	iroquois homeobox protein 4	50805	5	5:1934753-1937496	TRUE	0.0436	0.0297	0.0623	0.0291	0.0365	0.034	0.0669	0.2994	0.0156	0.016	0.0371	0.029	0.0707	0.0303	0.0909	0.0446	0.0568	0.0517	0.0294	0.0325	0.0214	0.0391	0.0195	0.9229	0.4235	0.6697	0.2606	0.613	0.7279	0.9298	0.0529	0.3061	0.8351	0.4927	0.5659	0.2011	0.5954	0.4269	0.2275	0.8516	0.6013	0.5492	0.5561	0.9356
IRX4	iroquois homeobox protein 4	50805	5	5:1934753-1937496	TRUE	0.1119	0.0526	0.0762	0.2544	0.0373	0.5854	0.5934	0.1168	0.0725	0.0187	0.1869	0.0218	0.3687	0.2647	0.7442	0.431	0.2367	0.3112	0.1304	0.0323	0.2524	0.635	0.3524	0.9461	0.5721	0.8469	0.4886	0.9156	0.92	0.9453	0.8344	0.6936	0.8454	0.8825	0.9046	0.5352	0.8525	0.9628	0.7958	0.7842	0.9098	0.7312	0.824	0.9686
IRXL1	hypothetical protein LOC283078	283078	10	10:28069904-28075974	TRUE	0.1374	0.1762	0.3053	0.0673	0.1159	0.2058	0.2644	0.1986	0.0792	0.1465	0.6134	0.0948	0.3308	0.476	0.172	0.1452	0.1481	0.206	0.0921	0.0814	0.4085	0.5764	0.0994	0.9211	0.6746	0.8472	0.5942	0.7562	0.7665	0.9215	0.5718	0.6791	0.8489	0.8593	0.871	0.302	0.8555	0.9432	0.6327	0.7975	0.8778	0.6858	0.6736	0.8975
IRXL1	hypothetical protein LOC283078	283078	10	10:28069904-28075974	TRUE	0.1834	0.1357	0.4673	0.3814	0.5609	0.0986	0.3053	0.5976	0.0732	0.1205	0.5718	0.0858	0.255	0.1868	0.2551	0.7243	0.0473	0.1611	0.2874	0.0475	0.0403	0.5036	0.1969	0.9075	0.5101	0.8248	0.6199	0.9024	0.8783	0.9171	0.3965	0.5556	0.8411	0.8616	0.9097	0.741	0.8092	0.9251	0.7865	0.8097	0.4825	0.6989	0.7717	0.9335
ITGA9	integrin; alpha 9 precursor	3680	3	3:37468020-37469560	TRUE	0.0163	0.0223	0.0187	0.0197	0.0387	0.0185	0.0316	0.1211	0.0185	0.0236	0.0236	0.0192	0.107	0.1354	0.0603	0.0271	0.0361	0.0635	0.0199	0.1627	0.3186	0.0649	0.0308	0.8434	0.0425	0.1312	0.2318	0.4732	0.9185	0.9284	0.42	0.1033	0.7715	0.8049	0.026	0.2956	0.7157	0.9007	0.7137	0.6938	0.0819	0.5881	0.7506	0.9519
ITGAV	integrin alpha-V precursor	3685	2	2:187162523-187163739	TRUE	0.0297	0.0242	0.097	0.117	0.0893	0.0313	0.0689	0.0716	0.0347	0.0383	0.0539	0.0335	0.1217	0.0379	0.051	0.047	0.0467	0.1416	0.0324	0.0521	0.2446	0.067	0.0449	0.6333	0.0591	0.7469	0.2057	0.7133	0.4702	0.1538	0.0467	0.036	0.8735	0.5918	0.9147	0.2092	0.5366	0.017	0.0753	0.8833	0.0417	0.7478	0.0551	0.9484
IZUMO1	sperm-specific protein Izumo	284359	19	19:53942196-53942451	TRUE	0.0543	0.3626	0.1087	0.056	0.1175	0.258	0.615	0.1357	0.0552	0.4758	0.4486	0.2519	0.2589	0.1848	0.1366	0.4302	0.047	0.2718	0.0421	0.037	0.4286	0.2059	0.113	0.7578	0.4044	0.848	0.1184	0.7485	0.8721	0.9078	0.182	0.6489	0.878	0.7732	0.924	0.183	0.8555	0.8918	0.3843	0.7817	0.3589	0.6223	0.7742	0.7222
JAKMIP1	multiple coiled-coil GABABR1-binding protein	152789	4	4:6251644-6253755	TRUE	0.0035	0.0204	0.0187	0.0141	0.0172	0.6916	0.0119	0.0203	0.0138	0.0093	0.0338	0.0159	0.0113	0.0184	0.0167	0.0232	0.015	0.0531	0.0343	0.0094	0.0161	0.1059	0.0213	0.3991	0.4017	0.0198	0.0238	0.941	0.9512	0.966	0.0158	0.0164	0.8942	0.9199	0.9641	0.5748	0.8853	0.5309	0.7653	0.8441	0.2263	0.5908	0.8445	0.7585
JAKMIP1	multiple coiled-coil GABABR1-binding protein	152789	4	4:6251644-6253755	TRUE	0.0671	0.0479	0.087	0.0244	0.1233	0.6149	0.0858	0.0985	0.0499	0.0381	0.0621	0.0586	0.035	0.032	0.0418	0.0373	0.0472	0.0313	0.0664	0.0671	0.0404	0.0995	0.0877	0.4404	0.5188	0.0403	0.0337	0.8764	0.9051	0.9235	0.0761	0.0407	0.7586	0.8527	0.8542	0.5649	0.7516	0.5098	0.7144	0.7881	0.1391	0.6117	0.7691	0.715
JPH1	junctophilin 1	56704	8	8:75395051-75396831	TRUE	0.0123	0.0155	0.1236	0.0116	0.1878	0.0644	0.0717	0.0819	0.08	0.0851	0.074	0.0689	0.0112	0.0115	0.0127	0.0084	0.0093	0.0108	0.0622	0.0877	0.0557	0.0921	0.0663	0.0184	0.0186	0.8917	0.0194	0.9363	0.0615	0.0664	0.0755	0.0637	0.0116	0.0154	0.9659	0.0102	0.9098	0.7113	0.2293	0.4231	0.1078	0.7698	0.0257	0.8798
JPH3	junctophilin 3	57338	16	16:86192657-86194851	TRUE	0.0528	0.0348	0.2461	0.0555	0.0276	0.0389	0.031	0.1134	0.0316	0.0209	0.4981	0.0224	0.0748	0.071	0.0583	0.2165	0.0471	0.0484	0.0265	0.0326	0.0301	0.0399	0.0396	0.8256	0.4533	0.6689	0.3375	0.4642	0.8783	0.7746	0.3523	0.4695	0.7977	0.8105	0.4768	0.0941	0.6493	0.7362	0.6618	0.5443	0.0696	0.2786	0.7421	0.9417
JUP	junction plakoglobin	3728	17	17:37195680-37196785	TRUE	0.0762	0.043	0.43	0.1996	0.1852	0.0395	0.0413	0.3941	0.0411	0.506	0.5088	0.0536	0.1787	0.6594	0.3478	0.5574	0.4581	0.0348	0.2286	0.4555	0.409	0.0574	0.0467	0.8784	0.6277	0.0599	0.4998	0.0706	0.9013	0.8977	0.8912	0.7557	0.796	0.3185	0.0446	0.4829	0.0323	0.4625	0.8388	0.0328	0.8673	0.0381	0.7451	0.9219
KCNA1	potassium voltage-gated channel; shaker-related subfamily; member 1	3736	12	12:4888590-4891600	TRUE	0.1206	0.1048	0.0662	0.0212	0.6498	0.1431	0.5437	0.0656	0.1381	0.6276	0.6713	0.3165	0.1577	0.0786	0.7783	0.0905	0.488	0.2586	0.5672	0.218	0.3834	0.4274	0.0662	0.9035	0.6732	0.8784	0.3755	0.9185	0.9498	0.9682	0.2244	0.7838	0.9194	0.6868	0.9606	0.2855	0.8925	0.9429	0.883	0.8443	0.9729	0.6961	0.881	0.9353
KCNA1	potassium voltage-gated channel; shaker-related subfamily; member 1	3736	12	12:4888590-4891600	TRUE	0.0336	0.0302	0.2217	0.0242	0.1053	0.0296	0.046	0.092	0.0337	0.062	0.159	0.0488	0.031	0.0407	0.5914	0.0301	0.0184	0.0305	0.0461	0.0493	0.0478	0.3844	0.049	0.9094	0.4455	0.8588	0.4284	0.511	0.8825	0.9071	0.1385	0.7062	0.8137	0.8816	0.924	0.1374	0.831	0.9436	0.4978	0.7718	0.8141	0.6347	0.6154	0.8689
KCNA4	potassium voltage-gated channel; shaker-related subfamily; member 4	3739	11	11:29994145-29995779	TRUE	0.0954	0.0964	0.2767	0.1218	0.3229	0.4836	0.4542	0.9074	0.1117	0.7302	0.6985	0.5713	0.1789	0.1712	0.2441	0.2547	0.1128	0.2083	0.1444	0.2327	0.6991	0.9253	0.1085	0.9438	0.8257	0.9026	0.6569	0.9208	0.942	0.9456	0.6756	0.8458	0.9179	0.9333	0.9497	0.5769	0.8958	0.9582	0.8289	0.8557	0.9488	0.7422	0.862	0.9415
KCNAB3	potassium voltage-gated channel; shaker-related subfamily; beta member 3	9196	17	17:7773190-7774050	TRUE	0.7791	0.9156	0.0569	0.0488	0.6065	0.952	0.6506	0.1233	0.2305	0.2064	0.9556	0.9474	0.9389	0.5343	0.4289	0.909	0.9339	0.9514	0.9749	0.7009	0.7847	0.9791	0.8627	0.0444	0.804	0.9352	0.7613	0.929	0.6965	0.6403	0.1103	0.1696	0.0575	0.0398	0.4936	0.0427	0.5402	0.9609	0.2338	0.7332	0.9758	0.4039	0.0749	0.7166
KCNC1	Shaw-related voltage-gated potassium channel protein 1	3746	11	11:17712319-17714962	TRUE	0.0523	0.0195	0.0461	0.0229	0.0313	0.0825	0.029	0.0712	0.0163	0.0241	0.074	0.0462	0.0257	0.2954	0.0285	0.0279	0.0296	0.0204	0.0268	0.0246	0.0664	0.0294	0.0322	0.9562	0.7994	0.6487	0.631	0.1123	0.2437	0.7176	0.0466	0.1074	0.9384	0.9032	0.7348	0.2832	0.0442	0.9533	0.4684	0.4267	0.0199	0.7139	0.6634	0.9562
KCNC4	Shaw-related voltage-gated potassium channel protein 4 isoform a	3749	1	1:110553667-110556441	TRUE	0.0612	0.0278	0.0178	0.0398	0.0629	0.0378	0.0152	0.0289	0.0112	0.0131	0.017	0.014	0.0377	0.0699	0.3241	0.0608	0.0418	0.0858	0.015	0.0582	0.0127	0.0093	0.0349	0.8059	0.3523	0.6723	0.3407	0.5522	0.4804	0.9023	0.0479	0.3916	0.7217	0.7692	0.8397	0.4298	0.5232	0.7482	0.5152	0.6638	0.08	0.4791	0.0234	0.9177
KCND2	potassium voltage-gated channel; Shal-related subfamily; member 2	3751	7		FALSE	0.2436	0.0383	0.2277	0.0346	0.4306	0.1301	0.0925	0.1265	0.1687	0.6506	0.4634	0.1564	0.2671	0.124	0.2155	0.0373	0.0544	0.1101	0.0777	0.2163	0.3151	0.2117	0.1195	0.9141	0.4834	0.8659	0.3272	0.9212	0.9066	0.9163	0.5804	0.7318	0.879	0.5951	0.6844	0.5844	0.8657	0.9279	0.5881	0.7825	0.6111	0.7153	0.7787	0.8769
KCND3	potassium voltage-gated channel; Shal-related subfamily; member 3 isoform 1	3752	1	1:112332922-112335442	TRUE	0.0341	0.0274	0.0562	0.0606	0.0708	0.5586	0.0383	0.1056	0.044	0.0577	0.0977	0.0513	0.0932	0.074	0.042	0.1857	0.0486	0.2228	0.0435	0.046	0.122	0.0754	0.054	0.8765	0.5454	0.246	0.5606	0.1992	0.9103	0.8901	0.0733	0.4158	0.8052	0.7717	0.6809	0.0867	0.0542	0.7761	0.5744	0.3824	0.5765	0.1698	0.777	0.9541
KCNE3	potassium voltage-gated channel; Isk-related family; member 3	10008	11	11:73855641-73856427	TRUE	0.2067	0.0567	0.313	0.1225	0.2632	0.1261	0.8398	0.3874	0.7922	0.5274	0.1435	0.2277	0.1542	0.1254	0.5464	0.1721	0.1344	0.1552	0.0574	0.0643	0.3721	0.6027	0.2162	0.8671	0.3048	0.7526	0.3621	0.8663	0.8007	0.9223	0.0965	0.8238	0.7959	0.836	0.8798	0.8302	0.7901	0.9176	0.7246	0.7356	0.6944	0.614	0.7212	0.8869
KCNG1	potassium voltage-gated channel; subfamily G; member 1 isoform 1	3755	20	20:49072343-49074019	TRUE	0.2108	0.307	0.3085	0.4025	0.6885	0.4363	0.0781	0.4477	0.0515	0.1059	0.6262	0.0883	0.2719	0.4092	0.6482	0.4511	0.1014	0.5741	0.0785	0.2013	0.6301	0.6391	0.1638	0.8903	0.6577	0.8348	0.6412	0.9166	0.9602	0.9688	0.5753	0.9301	0.8445	0.859	0.9189	0.5415	0.8581	0.948	0.9125	0.8896	0.9481	0.6964	0.8154	0.9578
KCNH4	potassium voltage-gated channel; subfamily H; member 4	23415	17	17:37585717-37587171	TRUE	0.0291	0.2105	0.4629	0.0487	0.2391	0.081	0.0782	0.1063	0.0411	0.0429	0.4828	0.0805	0.0865	0.0669	0.0521	0.0898	0.1155	0.1206	0.0732	0.0707	0.4248	0.1863	0.085	0.9603	0.652	0.9094	0.5797	0.7642	0.6817	0.8666	0.8562	0.8101	0.925	0.7617	0.9376	0.0724	0.83	0.9671	0.8111	0.7167	0.0718	0.8208	0.9028	0.8387
KCNIP1	Kv channel interacting protein 1 isoform 2	30820	5	5:169863374-169864167	TRUE	0.0897	0.0291	0.0747	0.1457	0.0257	0.0272	0.0231	0.2357	0.0249	0.2625	0.0638	0.0581	0.051	0.0797	0.1151	0.1581	0.0438	0.0301	0.0541	0.0305	0.0313	0.0403	0.0267	0.8324	0.4425	0.4932	0.4678	0.1926	0.8957	0.8756	0.8838	0.603	0.7759	0.3124	0.0506	0.3186	0.3943	0.3949	0.3309	0.0469	0.7824	0.3717	0.7118	0.9082
KCNJ2	potassium inwardly-rectifying channel J2	3759	17	17:65675902-65677508	TRUE	0.1682	0.0976	0.1353	0.0387	0.2929	0.0591	0.8357	0.0646	0.057	0.4108	0.0534	0.0372	0.1028	0.2042	0.3277	0.0949	0.0395	0.1309	0.346	0.1672	0.2206	0.2661	0.1264	0.8856	0.6344	0.0965	0.2836	0.8609	0.8812	0.8947	0.8411	0.315	0.7991	0.8157	0.9005	0.5772	0.7884	0.9196	0.218	0.6616	0.8013	0.4624	0.7346	0.7455
KCNJ5	potassium inwardly-rectifying channel J5	3762	11	11:128265540-128266564	TRUE	0.0899	0.0422	0.1454	0.0316	0.1528	0.117	0.0645	0.0358	0.1274	0.119	0.1431	0.0347	0.0383	0.0542	0.0878	0.0236	0.0208	0.0305	0.0436	0.0442	0.0827	0.0756	0.0575	0.8402	0.2188	0.8025	0.0799	0.6788	0.399	0.815	0.1628	0.2811	0.8061	0.7536	0.8782	0.0419	0.4829	0.5362	0.0796	0.7315	0.1467	0.8537	0.7262	0.906
KCNK1	potassium channel; subfamily K; member 1	3775	1	1:231815850-231817897	TRUE	0.0138	0.0154	0.3774	0.0253	0.1306	0.0235	0.0193	0.028	0.0094	0.0308	0.0186	0.0217	0.0385	0.3614	0.1809	0.0196	0.0271	0.0262	0.0196	0.0596	0.0133	0.0954	0.1113	0.8655	0.4584	0.0296	0.3133	0.9022	0.011	0.9377	0.4316	0.344	0.874	0.8566	0.4265	0.0644	0.3968	0.5575	0.0804	0.6979	0.5942	0.4666	0.7981	0.9287
KCNK10	potassium channel; subfamily K; member 10 isoform 1	54207	14	14:87862468-87863186	TRUE	0.0261	0.0353	0.0646	0.0461	0.0399	0.063	0.0925	0.051	0.0416	0.7405	0.0788	0.2774	0.0378	0.3229	0.0668	0.1116	0.0742	0.0548	0.0525	0.265	0.4336	0.5246	0.0399	0.8956	0.4425	0.7519	0.3426	0.2888	0.6735	0.8791	0.2113	0.504	0.8963	0.6169	0.6394	0.1681	0.8576	0.6344	0.7943	0.7785	0.2995	0.6937	0.8286	0.9475
KCNK13	potassium channel; subfamily K; member 13	56659	14	14:89596298-89598820	TRUE	0.0386	0.0354	0.0476	0.0286	0.1128	0.0912	0.0593	0.0603	0.0493	0.0196	0.148	0.0473	0.0967	0.0475	0.0377	0.0409	0.0412	0.306	0.0686	0.0527	0.3725	0.0555	0.084	0.6562	0.3131	0.7059	0.1773	0.4976	0.9611	0.9614	0.1463	0.0551	0.9017	0.8902	0.9481	0.0277	0.2864	0.9577	0.5538	0.8939	0.038	0.4974	0.87	0.9642
KCNK9	potassium channel; subfamily K; member 9	51305	8	8:140783691-140786611	TRUE	0.0273	0.039	0.0228	0.0565	0.0199	0.015	0.0156	0.0499	0.0172	0.0182	0.0172	0.0235	0.5003	0.0461	0.0633	0.0753	0.0612	0.0495	0.0169	0.0124	0.1416	0.0279	0.0172	0.9009	0.315	0.7575	0.4795	0.4948	0.7055	0.6292	0.0159	0.4094	0.7578	0.494	0.7032	0.4634	0.495	0.4962	0.7752	0.7323	0.4333	0.5312	0.6715	0.9477
KCNMA1	large conductance calcium-activated potassium channel subfamily M alpha member 1 isoform b	3778	10	10:79065983-79068546	TRUE	0.0519	0.0449	0.2495	0.135	0.0991	0.3101	0.0514	0.1897	0.0473	0.2271	0.0702	0.1697	0.477	0.1985	0.098	0.1241	0.0927	0.0995	0.1028	0.077	0.2404	0.4607	0.0805	0.8159	0.5581	0.7205	0.4201	0.6612	0.8615	0.8715	0.6726	0.6357	0.7294	0.7564	0.8297	0.7238	0.7233	0.8471	0.6968	0.7012	0.8385	0.5002	0.6572	0.82
KCNN2	small conductance calcium-activated potassium channel protein 2 isoform a	3781	5	5:113724294-113727611	TRUE	0.0869	0.016	0.3761	0.0201	0.1595	0.0268	0.0337	0.3854	0.0562	0.8204	0.0488	0.5693	0.0291	0.0408	0.6068	0.0542	0.06	0.0287	0.0312	0.042	0.0364	0.0222	0.1627	0.8781	0.6227	0.7322	0.0703	0.8981	0.9454	0.9577	0.9558	0.9167	0.8313	0.8553	0.8744	0.8099	0.8011	0.9597	0.8898	0.8549	0.716	0.5865	0.7536	0.9556
KCNN2	small conductance calcium-activated potassium channel protein 2 isoform a	3781	5	5:113724294-113727611	TRUE	0.1484	0.0189	0.0966	0.031	0.334	0.0725	0.0527	0.3942	0.2116	0.8571	0.0656	0.0707	0.0615	0.0471	0.6263	0.0671	0.0457	0.0586	0.0662	0.062	0.1664	0.0407	0.1278	0.8914	0.633	0.7197	0.0906	0.9252	0.9388	0.949	0.951	0.9125	0.8162	0.8294	0.8596	0.8153	0.8097	0.9474	0.8977	0.8466	0.9302	0.5073	0.7832	0.946
KCNN3	small conductance calcium-activated potassium channel protein 3 isoform a	3782	1	1:153109538-153109789	TRUE	0.1682	0.0449	0.3631	0.3297	0.1205	0.1276	0.0839	0.0787	0.0381	0.6671	0.2012	0.0509	0.1238	0.0447	0.5612	0.0926	0.05	0.5393	0.083	0.0574	0.2914	0.0853	0.2645	0.8954	0.3473	0.8041	0.5183	0.9013	0.9071	0.9097	0.799	0.3312	0.86	0.8479	0.9038	0.289	0.8333	0.9498	0.7617	0.7202	0.0662	0.5794	0.5743	0.8734
KCNN3	small conductance calcium-activated potassium channel protein 3 isoform a	3782	1		FALSE	0.4771	0.1763	0.2763	0.2751	0.218	0.6651	0.0664	0.093	0.0557	0.5503	0.0983	0.0938	0.4019	0.226	0.5908	0.4132	0.2178	0.5634	0.1017	0.0573	0.2651	0.2178	0.3718	0.7655	0.5574	0.8632	0.34	0.9361	0.9319	0.9251	0.5919	0.6533	0.6784	0.8923	0.8253	0.1048	0.8339	0.9246	0.8918	0.7733	0.5667	0.6716	0.7529	0.9034
KCNQ1	potassium voltage-gated channel; KQT-like subfamily; member 1 isoform 1	3784	11	11:2421914-2423515	TRUE	0.0328	0.0217	0.2316	0.276	0.02	0.0205	0.0189	0.2148	0.0149	0.0156	0.0425	0.0198	0.1493	0.4413	0.019	0.0786	0.0343	0.0257	0.0129	0.0172	0.0393	0.0159	0.0146	0.897	0.6563	0.02	0.563	0.2218	0.8936	0.9248	0.0236	0.8265	0.7983	0.6599	0.0283	0.4182	0.0717	0.0281	0.154	0.0397	0.0201	0.016	0.7695	0.9193
KCNQ1	potassium voltage-gated channel; KQT-like subfamily; member 1 isoform 1	3784	11	11:2421914-2423515	TRUE	0.0285	0.085	0.1762	0.1331	0.0801	0.0492	0.0491	0.3198	0.017	0.0445	0.5095	0.1545	0.1722	0.2694	0.0556	0.4208	0.0751	0.0911	0.1181	0.028	0.0956	0.0896	0.0325	0.918	0.6636	0.0554	0.6328	0.7024	0.9017	0.8883	0.5403	0.8201	0.8038	0.7864	0.061	0.561	0.7508	0.5901	0.6408	0.6765	0.1722	0.1497	0.7456	0.945
KCNQ1DN	KCNQ1 downstream neighbor	55539	11	11:2846828-2848015	TRUE	0.1218	0.1201	0.4521	0.2035	0.1702	0.1411	0.8465	0.2546	0.2109	0.4553	0.8368	0.0464	0.8848	0.1155	0.211	0.4755	0.085	0.2165	0.5341	0.5439	0.207	0.8065	0.0578	0.8754	0.4512	0.7059	0.2387	0.9221	0.9283	0.8797	0.9184	0.5118	0.7616	0.7088	0.877	0.1878	0.7743	0.9089	0.8627	0.7816	0.3961	0.6148	0.7264	0.9066
KCNQ3	potassium voltage-gated channel KQT-like protein 3	3786	8	8:133561032-133563099	TRUE	0.0054	0.0079	0.009	0.0083	0.0084	0.0225	0.0055	0.0153	0.0053	0.0085	0.0758	0.0103	0.2181	0.5241	0.0104	0.0091	0.0173	0.0081	0.0065	0.0051	0.5903	0.0039	0.0071	0.8456	0.4796	0.2572	0.5419	0.4509	0.9343	0.9538	0.0167	0.0304	0.905	0.9376	0.794	0.5703	0.1676	0.9845	0.8039	0.7998	0.2463	0.8297	0.6299	0.9773
KCNQ4	potassium voltage-gated channel KQT-like protein 4 isoform a	9132	1	1:41021434-41023006	TRUE	0.1224	0.1426	0.482	0.0271	0.1359	0.6815	0.4394	0.2093	0.0591	0.0463	0.0568	0.2333	0.0444	0.0552	0.2082	0.2667	0.0518	0.5117	0.0401	0.0603	0.2968	0.1749	0.0996	0.8597	0.3535	0.4603	0.4654	0.8799	0.9371	0.9761	0.039	0.524	0.9392	0.6901	0.3198	0.2062	0.7575	0.7451	0.8653	0.8752	0.909	0.4638	0.7853	0.9744
KCNQ5	potassium voltage-gated channel; KQT-like subfamily; member 5	56479	6	6:73387430-73389940	TRUE	0.0148	0.0162	0.1826	0.02	0.0268	0.2795	0.0221	0.0527	0.0157	0.0368	0.4271	0.0259	0.3807	0.0251	0.0216	0.0221	0.0162	0.0382	0.0683	0.0298	0.0185	0.0552	0.023	0.8824	0.1134	0.2727	0.2337	0.028	0.9319	0.7029	0.3987	0.0169	0.8738	0.1319	0.83	0.2135	0.0252	0.0068	0.4288	0.0159	0.0758	0.522	0.758	0.9514
KCNQ5	potassium voltage-gated channel; KQT-like subfamily; member 5	56479	6	6:73387430-73389940	TRUE	0.0212	0.0281	0.287	0.3477	0.0464	0.2944	0.0169	0.2411	0.0252	0.0255	0.1033	0.0999	0.5651	0.0613	0.0409	0.0596	0.0353	0.0351	0.0235	0.0299	0.0433	0.0911	0.0275	0.9518	0.5167	0.6218	0.5824	0.0254	0.9598	0.9683	0.0885	0.0165	0.8831	0.6774	0.9222	0.2044	0.0494	0.0249	0.9099	0.0119	0.3537	0.7669	0.8677	0.9792
KCNS3	potassium voltage-gated channel delayed-rectifier protein S3	3790	2	2:17922354-17924817	TRUE	0.0763	0.0602	0.0459	0.0971	0.2554	0.0572	0.0421	0.0444	0.0403	0.1618	0.0543	0.1347	0.0924	0.0669	0.4035	0.0651	0.0723	0.1261	0.5226	0.0357	0.0375	0.0627	0.062	0.9017	0.267	0.7711	0.3458	0.8999	0.9252	0.9184	0.4635	0.0767	0.7949	0.4379	0.5558	0.1048	0.8109	0.9337	0.7398	0.8377	0.3846	0.6139	0.7764	0.1758
KCNS3	potassium voltage-gated channel delayed-rectifier protein S3	3790	2	2:17922354-17924817	TRUE	0.0143	0.0093	0.0275	0.0257	0.0205	0.0259	0.0211	0.039	0.0242	0.0202	0.0208	0.027	0.0164	0.011	0.1146	0.0092	0.0198	0.0326	0.0278	0.0158	0.0205	0.0195	0.0277	0.9538	0.0351	0.8413	0.4294	0.9294	0.9118	0.8479	0.1415	0.0205	0.2989	0.5592	0.4704	0.0231	0.859	0.9833	0.8966	0.7621	0.0138	0.8182	0.7901	0.609
KCTD8	potassium channel tetramerisation domain containing 8	386617	4	4:44143998-44146017	TRUE	0.0183	0.0091	0.028	0.0104	0.0093	0.0119	0.0124	0.0161	0.0093	0.0828	0.0249	0.013	0.0081	0.0121	0.0319	0.0112	0.0139	0.0079	0.0112	0.0087	0.0069	0.0059	0.0118	0.9263	0.3719	0.8396	0.0309	0.0571	0.3906	0.5235	0.0166	0.5863	0.8961	0.1338	0.7306	0.0203	0.0536	0.0167	0.0441	0.6529	0.0307	0.7647	0.3901	0.947
KCTD8	potassium channel tetramerisation domain containing 8	386617	4	4:44143998-44146017	TRUE	0.0556	0.1402	0.507	0.0531	0.105	0.6457	0.1584	0.1578	0.0216	0.7668	0.7743	0.2828	0.4263	0.0758	0.6228	0.5617	0.0342	0.104	0.08	0.0432	0.4659	0.3216	0.3204	0.8977	0.6645	0.8701	0.5226	0.9442	0.9328	0.9501	0.9177	0.9109	0.8707	0.598	0.8995	0.4488	0.8853	0.9771	0.8625	0.804	0.8555	0.6649	0.8802	0.9659
KDR	kinase insert domain receptor (a type III receptor tyrosine kinase)	3791	4	4:55685503-55687091	TRUE	0.0814	0.2276	0.3472	0.1345	0.0794	0.0683	0.5077	0.1023	0.0985	0.1462	0.2458	0.0419	0.2525	0.1662	0.4232	0.2318	0.1028	0.1952	0.0545	0.0931	0.5632	0.053	0.1218	0.9327	0.7441	0.8639	0.203	0.7325	0.7456	0.9459	0.665	0.4538	0.846	0.5906	0.9053	0.4031	0.8183	0.9253	0.6977	0.8584	0.5847	0.6187	0.8187	0.9334
KHDRBS2	KH domain-containing; RNA-binding; signal transduction-associated protein 2	202559	6	6:63053381-63054670	TRUE	0.1166	0.3997	0.1967	0.4592	0.5015	0.1091	0.0781	0.3476	0.0601	0.1364	0.1284	0.5029	0.3493	0.1033	0.4343	0.1254	0.2332	0.3984	0.0331	0.0661	0.1006	0.7624	0.0869	0.9292	0.5445	0.8596	0.56	0.4799	0.9022	0.7784	0.8972	0.4706	0.8419	0.8793	0.9171	0.4991	0.8318	0.5427	0.7266	0.7671	0.8923	0.6792	0.7501	0.7789
KIAA0980	hypothetical protein LOC22981	22981	20	20:25513321-25514995	TRUE	0.3314	0.105	0.0298	0.0697	0.0638	0.0374	0.7556	0.0813	0.3261	0.0368	0.059	0.0496	0.1309	0.1401	0.166	0.1122	0.1198	0.1319	0.0363	0.0963	0.0607	0.0332	0.1039	0.4603	0.3579	0.8066	0.2205	0.9204	0.9225	0.0284	0.03	0.6513	0.1098	0.6534	0.9084	0.0799	0.8223	0.9534	0.275	0.8222	0.8177	0.5383	0.2051	0.0301
KIAA1199	KIAA1199	57214	15	15:78858189-78860346	TRUE	0.1573	0.0591	0.2347	0.0936	0.1181	0.7278	0.2945	0.0859	0.616	0.1058	0.121	0.0673	0.2071	0.4334	0.1373	0.4585	0.1321	0.3214	0.0385	0.1297	0.0859	0.0442	0.0831	0.9096	0.4504	0.843	0.5075	0.6321	0.7666	0.8648	0.8182	0.1597	0.8221	0.5527	0.5515	0.1756	0.802	0.9314	0.3379	0.5198	0.1358	0.579	0.7517	0.908
KIAA1267	hypothetical protein LOC284058	284058	17	17:41605074-41605445	TRUE	0.9016	0.3777	0.4056	0.0918	0.3702	0.6267	0.9146	0.1369	0.1634	0.8319	0.1526	0.0969	0.0926	0.1193	0.3756	0.1325	0.1127	0.1809	0.1941	0.8335	0.239	0.357	0.3867	0.9377	0.3845	0.9273	0.5125	0.9443	0.9596	0.9451	0.2998	0.3077	0.2685	0.9364	0.941	0.5088	0.9481	0.8806	0.7121	0.9402	0.0782	0.8933	0.9306	0.0882
KIAA1822	KIAA1822 protein	84439	14	14:99180849-99181899	TRUE	0.036	0.0533	0.1017	0.0566	0.3049	0.1161	0.1456	0.0674	0.1076	0.0382	0.4337	0.3754	0.2798	0.0249	0.0442	0.1143	0.1361	0.1426	0.0656	0.0414	0.113	0.0452	0.0711	0.8837	0.2304	0.8886	0.5361	0.7909	0.6823	0.9448	0.7324	0.5412	0.9252	0.739	0.6365	0.0736	0.8996	0.9282	0.8031	0.8509	0.2521	0.7056	0.8653	0.838
KIAA1944	hypothetical protein LOC121256	121256	12	12:128953408-128955096	TRUE	0.155	0.1565	0.0419	0.0373	0.0551	0.0239	0.3394	0.1199	0.2032	0.6808	0.0285	0.033	0.1229	0.0384	0.3958	0.045	0.0531	0.0819	0.1541	0.0821	0.0265	0.1779	0.0487	0.868	0.6372	0.7846	0.5561	0.7518	0.8983	0.9183	0.8888	0.8769	0.8369	0.0865	0.9121	0.0981	0.8272	0.9229	0.8014	0.8274	0.6786	0.6405	0.0445	0.9259
KIF17	kinesin family member 17	57576	1	1:20916071-20917733	TRUE	0.0222	0.0303	0.1298	0.0328	0.074	0.1316	0.0186	0.2247	0.0112	0.0109	0.0517	0.4671	0.0984	0.1406	0.0793	0.3771	0.0438	0.1231	0.012	0.0956	0.0769	0.0187	0.0148	0.9442	0.5584	0.8136	0.5343	0.9379	0.9243	0.9285	0.505	0.8312	0.8035	0.836	0.8615	0.3065	0.7944	0.9632	0.9059	0.753	0.2093	0.6403	0.7781	0.9678
KIF1A	axonal transport of synaptic vesicles	547	2	2:241406746-241409144	TRUE	0.0965	0.1042	0.2859	0.1598	0.0811	0.1714	0.0667	0.1752	0.0399	0.0781	0.2879	0.079	0.1763	0.571	0.2096	0.1805	0.1209	0.1161	0.0838	0.0757	0.1795	0.1453	0.0881	0.9064	0.5938	0.8084	0.5483	0.5184	0.9394	0.8646	0.3179	0.6336	0.8444	0.5738	0.7805	0.3833	0.7278	0.7902	0.7427	0.6211	0.3809	0.745	0.7761	0.947
KITLG	KIT ligand isoform b precursor	4254	12	12:87497441-87498894	TRUE	0.0571	0.0743	0.0756	0.0464	0.2505	0.059	0.03	0.125	0.0488	0.5407	0.0738	0.046	0.383	0.0729	0.1502	0.514	0.107	0.1278	0.0394	0.0308	0.0932	0.0336	0.0332	0.9122	0.6938	0.7951	0.5792	0.4267	0.938	0.9349	0.0171	0.4083	0.795	0.7237	0.887	0.5505	0.3494	0.7082	0.7587	0.7369	0.8998	0.6958	0.778	0.9567
KL	klotho isoform a	9365	13	13:32487803-32489516	TRUE	0.0453	0.0319	0.1191	0.0396	0.0458	0.1091	0.0365	0.1196	0.2926	0.0578	0.0938	0.0536	0.2558	0.0815	0.1514	0.1539	0.0637	0.1053	0.0422	0.0374	0.2146	0.0679	0.0447	0.8588	0.3334	0.7598	0.3796	0.0716	0.7417	0.8095	0.5998	0.2336	0.7663	0.7922	0.866	0.2913	0.051	0.9035	0.4879	0.0755	0.1376	0.5929	0.5114	0.9294
KLF11	Kruppel-like factor 11	8462	2	2:10099704-10102471	TRUE	0.0362	0.681	0.3659	0.4547	0.7467	0.6377	0.2873	0.429	0.0305	0.1545	0.0369	0.1027	0.8685	0.8158	0.2108	0.8263	0.2081	0.3597	0.033	0.1012	0.6809	0.4872	0.0626	0.8685	0.6741	0.8706	0.5366	0.8767	0.7196	0.9385	0.1667	0.6545	0.8394	0.8581	0.9424	0.2248	0.8155	0.865	0.8504	0.7538	0.6401	0.7076	0.8974	0.939
KLF15	Kruppel-like factor 15	28999	3	3:127557451-127559638	TRUE	0.0259	0.0275	0.0588	0.0379	0.059	0.0322	0.0452	0.0625	0.0273	0.0377	0.0426	0.0257	0.0406	0.0673	0.0467	0.0332	0.0508	0.0377	0.026	0.0172	0.0223	0.0504	0.0168	0.9315	0.2782	0.5198	0.1945	0.6741	0.5294	0.8978	0.0397	0.3224	0.9131	0.3605	0.7851	0.6023	0.2605	0.8052	0.3009	0.5759	0.0335	0.1494	0.7003	0.9416
KLF15	Kruppel-like factor 15	28999	3	3:127557451-127559638	TRUE	0.0144	0.0375	0.4583	0.0428	0.2286	0.1474	0.1959	0.3148	0.1481	0.0669	0.4692	0.0553	0.1086	0.0872	0.0434	0.091	0.0415	0.1068	0.0377	0.0179	0.2302	0.3251	0.0308	0.869	0.4927	0.8559	0.4097	0.8747	0.9559	0.9641	0.4764	0.9367	0.8982	0.9374	0.9278	0.1501	0.8879	0.958	0.614	0.898	0.6394	0.628	0.8151	0.962
KLF2	Kruppel-like factor	10365	19	19:16296140-16298098	TRUE	0.0287	0.0363	0.3483	0.2298	0.0839	0.3331	0.3948	0.0635	0.0498	0.0588	0.1449	0.0386	0.0843	0.0658	0.1236	0.0765	0.095	0.155	0.041	0.0366	0.0701	0.0335	0.0637	0.74	0.311	0.8506	0.4701	0.5725	0.7042	0.918	0.0693	0.0893	0.6331	0.8568	0.7194	0.3488	0.839	0.8068	0.7609	0.8339	0.5608	0.8347	0.5627	0.9177
KLF4	Kruppel-like factor 4 (gut)	9314	9	9:109289500-109293102	TRUE	0.0444	0.0322	0.2844	0.0591	0.2704	0.8114	0.0206	0.0613	0.0286	0.1549	0.2778	0.0583	0.1761	0.251	0.3953	0.4036	0.0338	0.3355	0.0252	0.0416	0.1779	0.3131	0.0344	0.9255	0.6179	0.8535	0.4881	0.9132	0.9672	0.966	0.8775	0.8932	0.8843	0.9057	0.9186	0.4523	0.8538	0.9681	0.8813	0.9076	0.9575	0.6988	0.8129	0.9574
KLF4	Kruppel-like factor 4 (gut)	9314	9	9:109289500-109293102	TRUE	0.0095	0.0166	0.011	0.0416	0.1588	0.0258	0.0211	0.0238	0.0145	0.0127	0.039	0.0187	0.0251	0.0186	0.2265	0.0184	0.0119	0.0146	0.012	0.0211	0.0124	0.2122	0.0161	0.9687	0.8223	0.9289	0.7205	0.9731	0.9626	0.9759	0.9055	0.9222	0.9415	0.9605	0.9795	0.2139	0.9389	0.9843	0.963	0.891	0.9554	0.8235	0.8873	0.9804
KLF9	Kruppel-like factor 9	687	9	9:72217007-72219236	TRUE	0.0377	0.0332	0.1378	0.0795	0.1063	0.0873	0.0491	0.1653	0.0998	0.1651	0.6142	0.0588	0.1298	0.4318	0.0446	0.3457	0.0272	0.0421	0.1077	0.0543	0.2196	0.0918	0.1064	0.8041	0.3962	0.7638	0.413	0.7632	0.8811	0.8411	0.0455	0.4613	0.811	0.8466	0.8787	0.4808	0.4677	0.0359	0.5255	0.523	0.3488	0.5069	0.7481	0.7916
KLK10	kallikrein 10 precursor	5655	19	19:56213378-56214712	TRUE	0.0354	0.1455	0.6695	0.1065	0.037	0.0795	0.11	0.0453	0.1769	0.0324	0.2373	0.4596	0.4135	0.0572	0.1629	0.117	0.0466	0.0398	0.0323	0.0307	0.8492	0.0803	0.3968	0.9571	0.3298	0.9369	0.4377	0.9072	0.9652	0.9683	0.8299	0.9312	0.9034	0.7976	0.9566	0.4644	0.8574	0.9874	0.8778	0.8439	0.7785	0.8178	0.8529	0.9807
KLK10	kallikrein 10 precursor	5655	19	19:56211831-56213022	TRUE	0.0847	0.0753	0.1864	0.699	0.0932	0.0552	0.053	0.2262	0.0755	0.584	0.6371	0.0602	0.4384	0.1199	0.2524	0.6347	0.1018	0.0499	0.5936	0.4293	0.2164	0.1087	0.0854	0.9416	0.79	0.8303	0.4901	0.5211	0.9643	0.9617	0.1599	0.8266	0.8859	0.9414	0.9486	0.1272	0.5835	0.7651	0.8673	0.5798	0.605	0.6366	0.3328	0.8976
KLK10	kallikrein 10 precursor	5655	19	19:56211831-56213022	TRUE	0.0812	0.0466	0.7407	0.4299	0.128	0.2865	0.1024	0.4366	0.1757	0.4433	0.6604	0.0439	0.7672	0.0802	0.4231	0.6582	0.0578	0.0748	0.3404	0.4399	0.5584	0.0622	0.0589	0.8843	0.5723	0.7752	0.4539	0.8741	0.9243	0.9027	0.4741	0.8238	0.7384	0.8127	0.8958	0.5093	0.7389	0.9332	0.8302	0.702	0.7437	0.5976	0.6236	0.9403
KLK10	kallikrein 10 precursor	5655	19	19:56211831-56213022	TRUE	0.0226	0.0212	0.0609	0.0572	0.0484	0.0698	0.0214	0.4878	0.04	0.1522	0.4799	0.0331	0.0528	0.0987	0.0852	0.0442	0.0364	0.0323	0.5286	0.3359	0.1073	0.0275	0.0201	0.8955	0.3711	0.8178	0.3662	0.1016	0.9298	0.938	0.1435	0.7647	0.7391	0.758	0.9163	0.1235	0.5451	0.7051	0.8578	0.7231	0.6512	0.6678	0.7573	0.9352
KLK13	kallikrein 13 precursor	26085	19	19:56259652-56260225	TRUE	0.0466	0.0275	0.1644	0.0686	0.0397	0.0837	0.0762	0.2522	0.0249	0.0554	0.1011	0.0324	0.0893	0.0951	0.4449	0.0434	0.0604	0.0331	0.0607	0.1568	0.1063	0.0225	0.0345	0.9004	0.3013	0.8156	0.4273	0.8034	0.8046	0.4941	0.1371	0.2366	0.9193	0.7862	0.5029	0.0519	0.1477	0.9807	0.2804	0.5919	0.0528	0.8679	0.866	0.9606
KM-HN-1	KM-HN-1 protein	256309	4	4:186628607-186630329	TRUE	0.069	0.0407	0.083	0.3845	0.1939	0.3998	0.0552	0.082	0.0479	0.3042	0.5138	0.0667	0.0722	0.0531	0.485	0.0334	0.0744	0.0977	0.0571	0.3225	0.2436	0.3277	0.0753	0.9123	0.3434	0.8488	0.2587	0.8932	0.9049	0.6963	0.0774	0.4801	0.8607	0.6423	0.6956	0.0387	0.6817	0.9139	0.6457	0.8472	0.0937	0.5889	0.7862	0.865
KM-HN-1	KM-HN-1 protein	256309	4	4:186628607-186630329	TRUE	0.121	0.0659	0.0952	0.0641	0.1457	0.0742	0.0965	0.0772	0.0467	0.1089	0.1054	0.0737	0.072	0.0473	0.1131	0.0668	0.0629	0.0714	0.0941	0.0765	0.0415	0.0383	0.0832	0.9024	0.1596	0.835	0.0621	0.4231	0.7475	0.9444	0.08	0.0457	0.8092	0.8712	0.9055	0.0607	0.8348	0.9563	0.9205	0.8271	0.0466	0.6549	0.7892	0.7706
KNDC1	kinase non-catalytic C-lobe domain (KIND) containing 1 isoform b	85442	10	10:134823303-134824448	TRUE	0.015	0.0223	0.0297	0.0458	0.0303	0.4716	0.0142	0.018	0.0132	0.5886	0.6067	0.0235	0.1641	0.0363	0.0817	0.0446	0.0448	0.0728	0.016	0.0167	0.059	0.1266	0.0234	0.8697	0.1949	0.792	0.4249	0.1813	0.666	0.7495	0.2736	0.33	0.8664	0.2399	0.0895	0.0997	0.3859	0.9635	0.6592	0.2634	0.2826	0.571	0.6362	0.9597
KNDC1	kinase non-catalytic C-lobe domain (KIND) containing 1 isoform b	85442	10	10:134823303-134824448	TRUE	0.0308	0.0263	0.0178	0.0448	0.0313	0.2028	0.024	0.0201	0.0203	0.0543	0.0339	0.0189	0.0628	0.0236	0.127	0.0528	0.0428	0.0686	0.0196	0.0261	0.0264	0.1941	0.0693	0.8912	0.6614	0.7816	0.5147	0.1288	0.6263	0.9265	0.65	0.2945	0.8063	0.6638	0.0931	0.451	0.3981	0.8537	0.7015	0.0401	0.4495	0.5842	0.7712	0.9506
KRT19	keratin 19	3880	17	17:36937180-36938240	TRUE	0.0351	0.0447	0.0281	0.0465	0.0406	0.0589	0.0362	0.1096	0.0377	0.0137	0.5022	0.3229	0.0815	0.052	0.1216	0.2529	0.0645	0.098	0.063	0.5284	0.0373	0.0558	0.0185	0.9223	0.3964	0.739	0.4514	0.4437	0.8403	0.9417	0.5061	0.3634	0.8249	0.5677	0.4173	0.4609	0.8144	0.7094	0.5181	0.7127	0.6677	0.6901	0.498	0.9468
L3MBTL4	hypothetical protein LOC91133	91133	18	18:6403816-6405200	TRUE	0.0428	0.3798	0.6898	0.0232	0.0676	0.8126	0.0085	0.5041	0.0837	0.9133	0.2484	0.0285	0.1926	0.7628	0.5811	0.4021	0.0329	0.4188	0.0227	0.6608	0.566	0.6599	0.05	0.9473	0.7393	0.8465	0.6555	0.95	0.9316	0.9475	0.8676	0.8956	0.8473	0.8696	0.9264	0.6617	0.8335	0.9601	0.9346	0.8015	0.9045	0.6721	0.7935	0.9723
LAD1	ladinin 1	3898	1	1:199634832-199635737	TRUE	0.22	0.0756	0.1208	0.0678	0.5372	0.3018	0.7109	0.7924	0.1001	0.0663	0.3695	0.1264	0.0928	0.733	0.6271	0.2188	0.1989	0.6364	0.3755	0.6348	0.2216	0.2631	0.2729	0.8926	0.5469	0.79	0.4641	0.9108	0.9362	0.7681	0.4914	0.8848	0.8046	0.8449	0.9371	0.8639	0.8101	0.9566	0.8436	0.7783	0.6892	0.6418	0.738	0.9471
LAMA1	laminin; alpha 1 precursor	284217	18	18:7106780-7108404	TRUE	0.0541	0.0743	0.1754	0.2146	0.4043	0.3231	0.0929	0.2335	0.0164	0.3629	0.6972	0.3871	0.4075	0.3493	0.5655	0.4943	0.4152	0.4385	0.1434	0.4793	0.4738	0.3141	0.4171	0.9425	0.682	0.8711	0.6039	0.9441	0.9613	0.974	0.9556	0.9286	0.8744	0.8838	0.9554	0.5317	0.8496	0.9707	0.9423	0.8769	0.9463	0.7142	0.8164	0.9811
LAMA1	laminin; alpha 1 precursor	284217	18	18:7106780-7108404	TRUE	0.0497	0.0728	0.109	0.051	0.2288	0.1088	0.587	0.0653	0.0593	0.1251	0.3008	0.3717	0.289	0.0644	0.1002	0.0764	0.0586	0.0604	0.2815	0.3444	0.129	0.2638	0.0657	0.7784	0.2462	0.714	0.4522	0.8025	0.9163	0.8509	0.4343	0.8332	0.7447	0.7194	0.8035	0.0689	0.7153	0.8243	0.7631	0.6719	0.7628	0.5064	0.7301	0.8976
LAMA2	laminin alpha 2 subunit precursor	3908	6	6:129245749-129246433	TRUE	0.1517	0.5756	0.2779	0.1015	0.1965	0.1691	0.5077	0.1289	0.5226	0.2145	0.11	0.3428	0.108	0.0818	0.6851	0.6656	0.1547	0.1598	0.0767	0.4771	0.5746	0.1007	0.1449	0.8614	0.4281	0.8465	0.4301	0.8534	0.9118	0.9275	0.8856	0.8777	0.8808	0.7709	0.8626	0.2089	0.8454	0.9358	0.4402	0.8461	0.8685	0.7235	0.8126	0.8496
LAMC1	laminin; gamma 1 precursor	3915	1	1:181258319-181260177	TRUE	0.0387	0.1349	0.0443	0.3873	0.0436	0.3093	0.0339	0.6509	0.0239	0.0437	0.0658	0.0308	0.2476	0.0627	0.098	0.1196	0.0523	0.1083	0.0895	0.1112	0.0943	0.0772	0.0498	0.8984	0.1853	0.1998	0.4696	0.2343	0.8868	0.9321	0.0282	0.4034	0.8507	0.6317	0.3043	0.1939	0.3194	0.5589	0.7673	0.0856	0.8223	0.7008	0.818	0.9346
LAPTM4B	lysosomal associated transmembrane protein 4 beta	55353	8	8:98855928-98858231	TRUE	0.0357	0.0227	0.1085	0.0903	0.0804	0.0228	0.0262	0.1172	0.0176	0.0393	0.1521	0.0279	0.0614	0.0297	0.0811	0.0913	0.0352	0.087	0.0212	0.0224	0.0678	0.0686	0.024	0.8917	0.5878	0.4968	0.517	0.8887	0.8564	0.8821	0.6617	0.6411	0.8041	0.7967	0.4107	0.4253	0.4617	0.9168	0.7384	0.7232	0.8201	0.655	0.8002	0.9178
LARGE	like-glycosyltransferase	9215	22	22:32645462-32648712	TRUE	0.0639	0.064	0.0602	0.179	0.0417	0.1003	0.0211	0.7509	0.0172	0.8629	0.0557	0.0267	0.55	0.2951	0.2753	0.0942	0.113	0.0757	0.0419	0.0488	0.111	0.0196	0.0332	0.918	0.7289	0.8448	0.6414	0.4439	0.9272	0.9405	0.7113	0.8992	0.8523	0.8644	0.921	0.4046	0.6117	0.9564	0.9055	0.8476	0.9083	0.383	0.8263	0.9518
LARGE	like-glycosyltransferase	9215	22	22:32645462-32648712	TRUE	0.0672	0.0302	0.0863	0.0721	0.0824	0.151	0.0511	0.5264	0.0508	0.2527	0.2814	0.064	0.0517	0.0558	0.4288	0.098	0.1168	0.0578	0.0626	0.0411	0.0659	0.0691	0.0764	0.8495	0.3763	0.6902	0.3656	0.4788	0.8957	0.3705	0.0728	0.7882	0.7697	0.8123	0.4133	0.0627	0.1397	0.5983	0.6616	0.7881	0.1012	0.1809	0.7138	0.9205
LARP6	acheron isoform 2	55323	15	15:68932967-68933961	TRUE	0.0657	0.0503	0.0361	0.0424	0.0289	0.0283	0.0246	0.3929	0.0249	0.1157	0.033	0.0236	0.0742	0.033	0.0568	0.0506	0.041	0.063	0.0191	0.0368	0.0251	0.0206	0.0331	0.8865	0.6361	0.8185	0.4212	0.7953	0.918	0.9217	0.0434	0.6777	0.754	0.7841	0.8717	0.049	0.713	0.8261	0.3149	0.777	0.043	0.6194	0.691	0.9426
LATS2	LATS; large tumor suppressor; homolog 2	26524	13	13:20531429-20534458	TRUE	0.0204	0.0421	0.0447	0.0222	0.0343	0.0883	0.0125	0.5239	0.0116	0.0125	0.0539	0.0207	0.0604	0.0531	0.03	0.0401	0.0362	0.0196	0.0227	0.0194	0.0329	0.0466	0.0242	0.9246	0.4654	0.0308	0.6219	0.925	0.963	0.9661	0.2047	0.3221	0.8167	0.8015	0.0292	0.3658	0.7552	0.8753	0.7583	0.6435	0.1277	0.0422	0.8362	0.9686
LEPREL1	leprecan-like 1	55214	3	3:191320592-191321716	TRUE	0.0229	0.0301	0.0594	0.0357	0.0984	0.0151	0.019	0.0255	0.019	0.7288	0.3446	0.7212	0.19	0.071	0.0706	0.0668	0.0271	0.0314	0.0162	0.0273	0.0196	0.0212	0.0228	0.8888	0.7209	0.9124	0.0803	0.3338	0.9619	0.9634	0.0267	0.487	0.9236	0.6619	0.9461	0.4568	0.6277	0.9542	0.2977	0.0342	0.6761	0.7587	0.6568	0.9685
LGALS3	galectin 3	3958	14	14:54665322-54666475	TRUE	0.0243	0.0509	0.059	0.0273	0.0749	0.0982	0.0101	0.0488	0.0093	0.0125	0.099	0.014	0.2643	0.0718	0.0318	0.0531	0.0542	0.1427	0.0216	0.0186	0.0411	0.1763	0.0306	0.9083	0.4658	0.2852	0.5447	0.8227	0.8444	0.932	0.038	0.1684	0.7937	0.803	0.408	0.039	0.1857	0.8346	0.6578	0.8008	0.5144	0.4634	0.0889	0.9611
LGI2	leucine-rich repeat LGI family; member 2	55203	4	4:24640989-24642011	TRUE	0.0326	0.0559	0.1543	0.0395	0.3916	0.4705	0.0171	0.3496	0.0065	0.3221	0.3825	0.4448	0.5321	0.2507	0.3009	0.365	0.0479	0.0257	0.0243	0.3835	0.6621	0.0632	0.0317	0.9179	0.7066	0.8058	0.5924	0.9259	0.8081	0.9215	0.688	0.6667	0.7936	0.8178	0.9102	0.7625	0.798	0.9282	0.4704	0.774	0.8944	0.6209	0.7355	0.9719
LGR5	leucine-rich repeat-containing G protein-coupled receptor 5	8549	12	12:70119163-70121175	TRUE	0.0919	0.0387	0.0442	0.0446	0.0623	0.0219	0.0265	0.0393	0.0381	0.0395	0.0408	0.0435	0.0516	0.0389	0.0499	0.0438	0.0483	0.033	0.0294	0.0736	0.0511	0.0704	0.0349	0.9171	0.4392	0.7476	0.1373	0.5853	0.8416	0.9489	0.0265	0.2457	0.8276	0.2135	0.6021	0.0839	0.1054	0.9459	0.5642	0.1617	0.0499	0.0632	0.7725	0.5561
LHX1	LIM homeobox protein 1	3975	17	17:32365846-32370498	TRUE	0.0628	0.0345	0.5265	0.0621	0.1805	0.1892	0.0441	0.0423	0.1267	0.6689	0.0431	0.0619	0.0664	0.652	0.2586	0.1334	0.045	0.1681	0.0841	0.5016	0.1122	0.025	0.1191	0.9363	0.6397	0.808	0.5078	0.907	0.9599	0.9474	0.3635	0.7402	0.8114	0.8584	0.9116	0.58	0.8191	0.9557	0.8592	0.8054	0.0695	0.6685	0.8009	0.9652
LHX2	LIM homeobox protein 2	9355	9	9:125813052-125815466	TRUE	0.1184	0.0817	0.4515	0.083	0.1124	0.5253	0.0856	0.2538	0.0438	0.1047	0.534	0.3096	0.3218	0.1481	0.4343	0.1049	0.5223	0.1253	0.0726	0.1129	0.3094	0.2128	0.0771	0.9148	0.6072	0.779	0.4258	0.9009	0.9234	0.9522	0.6837	0.6908	0.8113	0.8469	0.9047	0.4028	0.8122	0.9442	0.8673	0.7942	0.1601	0.5902	0.7731	0.9475
LHX4	LIM homeobox protein 4	89884	1	1:178464353-178467947	TRUE	0.1085	0.0761	0.1654	0.5035	0.1295	0.0907	0.1009	0.0741	0.0581	0.036	0.1832	0.0818	0.168	0.3621	0.219	0.0916	0.1035	0.1393	0.0786	0.092	0.2009	0.3289	0.0916	0.8921	0.3058	0.7857	0.3168	0.8713	0.812	0.8994	0.4583	0.3546	0.7797	0.7817	0.8294	0.5398	0.7269	0.8827	0.4947	0.7734	0.3956	0.3049	0.7073	0.7027
LHX5	LIM homeobox protein 5	64211	12	12:112393114-112395188	TRUE	0.0736	0.1451	0.2856	0.2211	0.0563	0.4174	0.2131	0.0515	0.0432	0.0714	0.1583	0.1289	0.6381	0.1115	0.3774	0.1226	0.0983	0.3699	0.3135	0.0823	0.089	0.536	0.0702	0.8054	0.6879	0.8128	0.6192	0.8746	0.7517	0.9566	0.2026	0.7616	0.8547	0.7984	0.8889	0.3093	0.8383	0.9291	0.63	0.882	0.3394	0.714	0.7979	0.8669
LHX5	LIM homeobox protein 5	64211	12	12:112393114-112395188	TRUE	0.0467	0.0545	0.1149	0.1365	0.1103	0.6315	0.2398	0.389	0.3052	0.0573	0.1892	0.2308	0.661	0.0653	0.5457	0.0757	0.1097	0.1538	0.0852	0.0913	0.201	0.0732	0.0532	0.7621	0.4021	0.7841	0.348	0.8299	0.73	0.8532	0.2077	0.2714	0.8285	0.3756	0.9273	0.0689	0.7153	0.7751	0.6184	0.8368	0.0775	0.4103	0.6701	0.8308
LIN7A	lin-7 homolog A	8825	12	12:79854346-79856034	TRUE	0.1652	0.0829	0.5246	0.0939	0.1422	0.3497	0.6914	0.8126	0.1068	0.8038	0.1008	0.4066	0.5148	0.1323	0.7045	0.2202	0.0959	0.148	0.0539	0.1161	0.4544	0.1281	0.0766	0.8859	0.7192	0.8526	0.49	0.8835	0.9239	0.9325	0.9104	0.8998	0.8831	0.9183	0.9237	0.8964	0.8803	0.9343	0.7511	0.8478	0.8639	0.6476	0.845	0.8916
LMNA	lamin A/C isoform 2	4000	1	1:154350945-154351886	TRUE	0.0181	0.294	0.0938	0.0342	0.0574	0.0294	0.0315	0.0422	0.0302	0.0934	0.1116	0.0293	0.0211	0.0269	0.0236	0.0524	0.0194	0.0276	0.0245	0.0299	0.0378	0.0421	0.0333	0.5425	0.1965	0.765	0.4856	0.1395	0.9145	0.9205	0.0279	0.6418	0.8273	0.7836	0.6752	0.2619	0.3282	0.0307	0.3265	0.5794	0.776	0.4824	0.5472	0.9383
LMOD1	leiomodin 1 (smooth muscle)	25802	1	1:200182329-200182717	TRUE	0.0442	0.0429	0.0848	0.0466	0.0655	0.8713	0.5048	0.0564	0.0329	0.0492	0.4813	0.155	0.3582	0.06	0.0353	0.6585	0.0471	0.1286	0.0493	0.0552	0.0946	0.0676	0.0764	0.9392	0.1253	0.8377	0.3504	0.2982	0.6234	0.6319	0.1542	0.111	0.7557	0.8876	0.6591	0.4275	0.8773	0.7649	0.4874	0.7179	0.8582	0.543	0.4758	0.6009
LMX1A	LIM homeobox transcription factor 1; alpha isoform c	4009	1	1:163589639-163593093	TRUE	0.0472	0.0558	0.0965	0.0865	0.522	0.1675	0.4538	0.4515	0.0376	0.0483	0.0961	0.2391	0.0714	0.1559	0.3934	0.0695	0.0691	0.0651	0.0714	0.0774	0.0807	0.0495	0.0703	0.7566	0.2436	0.8795	0.3194	0.9028	0.6616	0.6133	0.5223	0.5218	0.6454	0.14	0.7228	0.1269	0.8347	0.8057	0.4489	0.7932	0.4938	0.5307	0.7785	0.8889
LMX1B	LIM homeobox transcription factor 1; beta	4010	9	9:128412539-128418074	TRUE	0.0146	0.0299	0.1337	0.0217	0.5727	0.448	0.0678	0.1565	0.0171	0.0996	0.1413	0.5129	0.1868	0.1795	0.365	0.0522	0.031	0.0776	0.0201	0.0123	0.7199	0.2136	0.0502	0.9017	0.2821	0.5526	0.1181	0.7421	0.9435	0.9572	0.4958	0.8624	0.8994	0.4762	0.0811	0.0283	0.6691	0.9508	0.4686	0.7879	0.1705	0.7159	0.8845	0.9455
LOC124842	hypothetical protein LOC124842	124842	17	17:29930050-29933430	TRUE	0.0745	0.0319	0.0677	0.0441	0.078	0.0633	0.404	0.0631	0.0421	0.0612	0.1027	0.0841	0.0528	0.0619	0.0717	0.1261	0.0503	0.1027	0.0664	0.4355	0.0554	0.035	0.0519	0.9523	0.2698	0.8811	0.1913	0.6206	0.6062	0.6327	0.1252	0.4417	0.9393	0.1577	0.6196	0.0633	0.7938	0.7212	0.5943	0.8443	0.0638	0.6853	0.8653	0.9684
LOC342897	similar to F-box only protein 2	342897	19	19:44379312-44379898	TRUE	0.1835	0.527	0.4079	0.4126	0.1698	0.2023	0.1748	0.1253	0.0714	0.1346	0.1316	0.0987	0.6339	0.1273	0.1554	0.1721	0.5988	0.3075	0.2643	0.3905	0.1052	0.1086	0.1387	0.9148	0.6982	0.8817	0.4838	0.5733	0.9069	0.9114	0.6492	0.5576	0.8607	0.8922	0.8253	0.2139	0.6483	0.9269	0.5141	0.8616	0.5026	0.7529	0.8464	0.8873
LOC389199	hypothetical protein LOC389199	389199	4	4:7991271-7993287	TRUE	0.0322	0.0466	0.3006	0.4647	0.0771	0.054	0.0224	0.3849	0.043	0.0277	0.046	0.1318	0.1119	0.0761	0.1664	0.2217	0.0675	0.0446	0.0702	0.0542	0.1555	0.2047	0.0657	0.9114	0.5445	0.7869	0.4335	0.568	0.9338	0.953	0.9436	0.8732	0.7794	0.7501	0.7979	0.2081	0.8088	0.9248	0.802	0.8273	0.2215	0.4649	0.7085	0.9672
LOC389458	hypothetical protein LOC389458	389458	7	7:5078039-5078627	TRUE	0.3365	0.3209	0.9119	0.8724	0.1608	0.8902	0.1034	0.1008	0.0912	0.7215	0.0893	0.7576	0.1	0.7492	0.4935	0.5117	0.1077	0.3983	0.4164	0.2191	0.897	0.8349	0.5296	0.9272	0.6455	0.9059	0.7395	0.8159	0.9544	0.9732	0.8405	0.9504	0.928	0.6235	0.9231	0.58	0.7353	0.9609	0.7773	0.9173	0.9582	0.7386	0.9062	0.9503
LOC89944	hypothetical protein LOC89944	89944	11	11:133706563-133707746	TRUE	0.112	0.0353	0.0468	0.0295	0.0926	0.0293	0.0521	0.059	0.0533	0.0291	0.0347	0.0288	0.0233	0.0268	0.0365	0.0173	0.0161	0.0246	0.0281	0.0426	0.0755	0.0403	0.0275	0.8901	0.0418	0.8953	0.041	0.9035	0.5645	0.9263	0.6537	0.7395	0.9264	0.6644	0.8475	0.5447	0.9332	0.8884	0.2761	0.9194	0.0698	0.7981	0.9215	0.9539
LOC89944	hypothetical protein LOC89944	89944	11	11:133706563-133707746	TRUE	0.0568	0.0538	0.0287	0.043	0.1025	0.0255	0.0656	0.0421	0.0377	0.0388	0.0325	0.0226	0.0316	0.0724	0.0525	0.0244	0.0248	0.0333	0.0237	0.0495	0.0525	0.1251	0.022	0.7663	0.0666	0.8114	0.0355	0.7656	0.6121	0.9274	0.5764	0.4714	0.8802	0.8747	0.9399	0.3695	0.8929	0.8962	0.1915	0.8457	0.4268	0.6703	0.8489	0.9144
LOX	lysyl oxidase preproprotein	4015	5	5:121440312-121442369	TRUE	0.0442	0.0232	0.0277	0.0386	0.0843	0.0605	0.0391	0.11	0.0179	0.0208	0.103	0.0432	0.0675	0.038	0.0812	0.0289	0.0346	0.0216	0.0362	0.0402	0.2754	0.0625	0.0209	0.9571	0.5124	0.3754	0.2365	0.7382	0.9466	0.9679	0.0224	0.7705	0.9174	0.9151	0.4495	0.4881	0.4937	0.7611	0.2198	0.8491	0.0404	0.2858	0.4028	0.9516
LOX	lysyl oxidase preproprotein	4015	5	5:121440312-121442369	TRUE	0.0292	0.0351	0.0391	0.0321	0.1073	0.3541	0.0448	0.0746	0.0198	0.0786	0.05	0.4549	0.0401	0.0321	0.1645	0.052	0.0577	0.0312	0.0233	0.0227	0.0422	0.0444	0.0159	0.9233	0.3342	0.1746	0.1362	0.3064	0.4278	0.9426	0.0296	0.2988	0.901	0.6591	0.187	0.0738	0.476	0.7373	0.1912	0.7874	0.0334	0.4544	0.639	0.9356
LOXL2	lysyl oxidase-like 2 precursor	4017	8	8:23316245-23318043	TRUE	0.0258	0.0154	0.0601	0.0243	0.1559	0.0658	0.0871	0.0766	0.0676	0.1812	0.0578	0.0653	0.0182	0.0161	0.0209	0.0189	0.0147	0.0221	0.066	0.044	0.0497	0.0888	0.0815	0.8796	0.0969	0.8605	0.0674	0.1262	0.3923	0.4035	0.8417	0.077	0.9095	0.2688	0.0274	0.0978	0.8035	0.7019	0.2989	0.6492	0.2231	0.7139	0.6065	0.963
LPHN2	latrophilin 2 precursor	23266	1	1:82038518-82041886	TRUE	0.1193	0.0434	0.1327	0.0584	0.1886	0.0786	0.0798	0.106	0.0906	0.1676	0.1013	0.0635	0.0757	0.0662	0.1188	0.043	0.0558	0.0701	0.0726	0.0957	0.1018	0.1527	0.0804	0.5855	0.1432	0.8617	0.0688	0.9214	0.0738	0.6929	0.0776	0.1061	0.0615	0.9047	0.8893	0.1674	0.8777	0.9387	0.3214	0.8281	0.6011	0.7417	0.0976	0.19
LPPR4	plasticity related gene 1	9890	1	1:99502292-99503207	TRUE	0.1127	0.0813	0.1765	0.2472	0.1673	0.2	0.1239	0.3043	0.1385	0.0904	0.5377	0.5215	0.2005	0.3725	0.7723	0.2633	0.4628	0.2434	0.1269	0.4821	0.6269	0.2475	0.0964	0.8199	0.5799	0.8749	0.4889	0.8393	0.6954	0.9544	0.1344	0.7916	0.9147	0.931	0.8763	0.5952	0.9182	0.9408	0.6518	0.8555	0.8281	0.7099	0.5354	0.9176
LRFN5	leucine rich repeat and fibronectin type III domain containing 5	145581	14	14:41146888-41147599	TRUE	0.0963	0.0349	0.7888	0.5133	0.3839	0.9017	0.5781	0.8137	0.0286	0.486	0.8257	0.1417	0.5852	0.4109	0.7631	0.3901	0.0388	0.4624	0.0613	0.1747	0.2456	0.1228	0.0786	0.8493	0.7005	0.8668	0.587	0.9103	0.9245	0.9492	0.5324	0.8927	0.8799	0.9066	0.9394	0.6628	0.8729	0.9586	0.8487	0.8705	0.6311	0.7015	0.8648	0.9446
LRIG3	leucine-rich repeats and immunoglobulin-like domains 3	121227	12	12:57599709-57600875	TRUE	0.1103	0.0514	0.6437	0.0785	0.0713	0.3479	0.0808	0.2827	0.1257	0.5839	0.5623	0.4152	0.2851	0.1072	0.5306	0.3113	0.1108	0.3199	0.1082	0.1775	0.5807	0.2891	0.0827	0.8717	0.6884	0.8096	0.6741	0.8665	0.8927	0.9059	0.8636	0.8422	0.8401	0.7959	0.7993	0.5902	0.8365	0.9099	0.8687	0.7938	0.8822	0.7015	0.8134	0.8959
LRIG3	leucine-rich repeats and immunoglobulin-like domains 3	121227	12	12:57599709-57600875	TRUE	0.0397	0.0319	0.3689	0.0337	0.0372	0.7093	0.0366	0.2057	0.0348	0.614	0.1245	0.5266	0.7054	0.0583	0.3916	0.4999	0.0672	0.3022	0.0255	0.3309	0.5507	0.3119	0.0845	0.928	0.671	0.8302	0.6091	0.9166	0.9519	0.948	0.9439	0.7212	0.8334	0.7907	0.7689	0.5028	0.8242	0.9545	0.9114	0.8239	0.8766	0.6349	0.7548	0.9553
LRP1B	low density lipoprotein-related protein 1B	53353	2	2:142604032-142605182	TRUE	0.1139	0.1148	0.1606	0.053	0.1322	0.1589	0.0388	0.1111	0.031	0.0557	0.0805	0.4015	0.2719	0.1797	0.1737	0.0952	0.2152	0.1029	0.0409	0.0656	0.0777	0.074	0.0627	0.9346	0.3923	0.863	0.3794	0.5628	0.6868	0.6636	0.5669	0.73	0.8763	0.6359	0.539	0.218	0.6859	0.3277	0.6872	0.9148	0.1009	0.646	0.8785	0.827
LRRC3B	leucine rich repeat containing 3B	116135	3	3:26638989-26639959	TRUE	0.0523	0.081	0.1284	0.4723	0.0539	0.0353	0.3608	0.4768	0.041	0.2583	0.04	0.0336	0.0746	0.0953	0.2883	0.0856	0.2872	0.0789	0.0383	0.0255	0.0551	0.0304	0.0409	0.8852	0.58	0.5239	0.2781	0.7415	0.9253	0.9268	0.4365	0.8751	0.8228	0.8591	0.8682	0.1732	0.8534	0.9069	0.4132	0.8376	0.1973	0.6578	0.7028	0.915
LRRC8E	leucine rich repeat containing 8 family; member E	80131	19		FALSE	0.222	0.1295	0.1036	0.4659	0.3013	0.6139	0.399	0.0704	0.0394	0.738	0.1601	0.1071	0.0201	0.9253	0.0448	0.7843	0.0318	0.8784	0.4947	0.0465	0.0273	0.0316	0.1001	0.6878	0.2113	0.932	0.533	0.8657	0.1209	0.4005	0.6431	0.4874	0.9134	0.1834	0.5926	0.0849	0.4162	0.586	0.2636	0.8287	0.9251	0.8513	0.5518	0.9104
LRRTM1	leucine rich repeat transmembrane neuronal 1	347730	2	2:80384714-80385520	TRUE	0.035	0.0206	0.3417	0.5244	0.0715	0.0351	0.0432	0.1363	0.1491	0.649	0.0781	0.0438	0.0685	0.0391	0.0167	0.0242	0.0309	0.0139	0.0395	0.0907	0.0423	0.1672	0.0391	0.8197	0.0882	0.8274	0.2291	0.8379	0.6286	0.9626	0.8381	0.8955	0.8521	0.8675	0.6166	0.3583	0.8041	0.901	0.5421	0.8414	0.7061	0.5248	0.7972	0.9428
LRRTM1	leucine rich repeat transmembrane neuronal 1	347730	2	2:80384714-80385520	TRUE	0.1182	0.0399	0.5631	0.372	0.0513	0.044	0.0467	0.3693	0.0672	0.7556	0.341	0.0848	0.0879	0.1508	0.0396	0.0656	0.4182	0.0486	0.0241	0.2978	0.3339	0.3679	0.0364	0.8637	0.3953	0.766	0.3408	0.8714	0.8884	0.8892	0.8889	0.8002	0.7539	0.7544	0.8774	0.3208	0.7794	0.9084	0.6222	0.7117	0.8522	0.48	0.6458	0.8797
LSR	LISCH protein isoform 3	51599	19	19:40430224-40432569	TRUE	0.0065	0.0319	0.3298	0.021	0.173	0.0552	0.0314	0.0526	0.0623	0.1542	0.082	0.0297	0.1672	0.029	0.0253	0.2409	0.026	0.022	0.0446	0.0436	0.0248	0.0833	0.0881	0.9359	0.6994	0.8724	0.3961	0.9442	0.933	0.9418	0.2405	0.6798	0.8996	0.9227	0.9331	0.2364	0.8436	0.9783	0.8101	0.7917	0.5094	0.6246	0.8116	0.9587
LSR	LISCH protein isoform 3	51599	19	19:40430224-40432569	TRUE	0.0228	0.0457	0.4411	0.0592	0.1462	0.0479	0.0331	0.0516	0.041	0.0444	0.4721	0.0317	0.0726	0.065	0.0536	0.4543	0.0693	0.0719	0.0375	0.0381	0.0504	0.0354	0.0403	0.8609	0.5321	0.9059	0.6671	0.9589	0.915	0.9755	0.6014	0.6929	0.9087	0.4377	0.2191	0.1437	0.8777	0.6964	0.8794	0.8768	0.861	0.6556	0.815	0.9745
LTBP2	latent transforming growth factor beta binding protein 2	4053	14	14:74147028-74149845	TRUE	0.0172	0.0169	0.0434	0.0747	0.0366	0.0172	0.0274	0.0285	0.0133	0.016	0.0452	0.0221	0.0417	0.3109	0.0318	0.0353	0.0404	0.0444	0.0919	0.026	0.0959	0.0223	0.0354	0.9042	0.5989	0.039	0.3682	0.1074	0.8798	0.9293	0.0454	0.3828	0.7781	0.3689	0.0365	0.0792	0.3498	0.0371	0.5329	0.5702	0.4795	0.5385	0.8179	0.9471
LYN	v-yes-1 Yamaguchi sarcoma viral related oncogene homolog	4067	8	8:56954125-56956063	TRUE	0.0406	0.0426	0.0474	0.0433	0.1208	0.1517	0.0296	0.1863	0.0205	0.0431	0.3608	0.8825	0.1594	0.0466	0.0377	0.2576	0.1042	0.0441	0.0284	0.5673	0.3413	0.126	0.0428	0.9457	0.2827	0.0408	0.824	0.0228	0.9697	0.9727	0.0304	0.5564	0.9386	0.0666	0.0508	0.3945	0.0355	0.0368	0.9158	0.0242	0.1721	0.0353	0.9112	0.9777
LYNX1	secreted Ly6/uPAR related protein 2 isoform b	66004	8	8:143855156-143856540	TRUE	0.0742	0.4143	0.5752	0.0654	0.2977	0.1281	0.0293	0.4732	0.0691	0.7033	0.8376	0.0827	0.2218	0.1883	0.1863	0.3658	0.0478	0.1241	0.6495	0.1011	0.4474	0.8177	0.0412	0.7746	0.6472	0.7506	0.5413	0.7262	0.9602	0.9707	0.7411	0.8081	0.8573	0.1816	0.029	0.757	0.4131	0.8789	0.8952	0.0578	0.5717	0.5586	0.8832	0.9512
MAFB	transcription factor MAFB	9935	20	20:38749293-38753776	TRUE	0.1636	0.0427	0.0473	0.0411	0.0315	0.0583	0.0311	0.2622	0.0276	0.013	0.2537	0.0258	0.2699	0.0448	0.5219	0.0926	0.044	0.0641	0.0296	0.2042	0.038	0.0369	0.1554	0.913	0.0927	0.7639	0.4994	0.805	0.9392	0.9444	0.1304	0.3226	0.8528	0.7269	0.5703	0.3686	0.6287	0.9446	0.6787	0.6822	0.0921	0.7045	0.8094	0.959
MAMDC2	MAM domain containing 2	256691	9	9:71848534-71849733	TRUE	0.0953	0.0431	0.4639	0.091	0.3103	0.1117	0.3806	0.1743	0.0669	0.0284	0.4368	0.1085	0.045	0.1163	0.7562	0.1937	0.4893	0.1428	0.5644	0.5322	0.0818	0.0889	0.1286	0.9305	0.1742	0.8687	0.6054	0.3562	0.6122	0.6947	0.1935	0.7062	0.9136	0.9203	0.0448	0.6011	0.3348	0.8746	0.6896	0.8143	0.8873	0.7791	0.5851	0.9372
MAP1B	microtubule-associated protein 1B isoform 2	4131	5	5:71438552-71439588	TRUE	0.0428	0.0353	0.1	0.054	0.0572	0.11	0.0643	0.0699	0.0201	0.0481	0.4163	0.0366	0.0552	0.0537	0.0772	0.0471	0.0572	0.0451	0.0437	0.0423	0.5669	0.0272	0.0404	0.8257	0.4746	0.8339	0.3503	0.5034	0.8846	0.9137	0.058	0.1763	0.8203	0.8557	0.8811	0.4026	0.8178	0.915	0.8265	0.7752	0.3489	0.6183	0.8358	0.9073
MAP1B	microtubule-associated protein 1B isoform 2	4131	5	5:71438552-71439588	TRUE	0.0345	0.0124	0.3724	0.0666	0.1493	0.0858	0.0209	0.0235	0.0151	0.0204	0.5558	0.0167	0.2032	0.0346	0.2432	0.2285	0.03	0.0476	0.013	0.0276	0.1437	0.0188	0.0223	0.9277	0.5254	0.8213	0.4359	0.932	0.9336	0.9516	0.2492	0.5977	0.7983	0.8262	0.9104	0.7435	0.8025	0.9471	0.8732	0.7924	0.4777	0.6217	0.7864	0.9673
MAP3K5	mitogen-activated protein kinase kinase kinase 5	4217	6	6:137154136-137156217	TRUE	0.0347	0.058	0.0451	0.0283	0.0626	0.0269	0.0424	0.1676	0.0239	0.0529	0.0892	0.1733	0.0298	0.0414	0.0407	0.0269	0.0424	0.0418	0.0247	0.0173	0.0628	0.0313	0.0345	0.7926	0.0543	0.036	0.0792	0.3672	0.8538	0.9267	0.0286	0.4596	0.9182	0.3771	0.021	0.0701	0.023	0.0403	0.6795	0.6307	0.2859	0.6844	0.8172	0.9583
MAP7	microtubule-associated protein 7	9053	6	6:136912407-136913978	TRUE	0.2142	0.0462	0.164	0.1008	0.0787	0.518	0.3114	0.0674	0.0411	0.4386	0.1313	0.0721	0.1814	0.4502	0.3101	0.0829	0.0836	0.1606	0.0395	0.041	0.1853	0.2338	0.0633	0.8494	0.2544	0.0377	0.512	0.648	0.9254	0.9007	0.448	0.262	0.8283	0.8546	0.0304	0.2027	0.6921	0.9029	0.7942	0.8102	0.7323	0.5232	0.7342	0.8989
MAP7	microtubule-associated protein 7	9053	6	6:136912407-136913978	TRUE	0.0498	0.0304	0.1005	0.0222	0.0258	0.3664	0.0289	0.0835	0.0485	0.0558	0.0317	0.0326	0.0857	0.0295	0.0369	0.0601	0.0321	0.0404	0.0267	0.034	0.0421	0.0357	0.1067	0.8002	0.0595	0.0428	0.1265	0.4997	0.7756	0.9198	0.0842	0.2835	0.7941	0.3581	0.031	0.0488	0.8105	0.8387	0.6871	0.7812	0.0242	0.5201	0.7505	0.9012
MAPT	microtubule-associated protein tau isoform 2	4137	17	17:41327053-41330944	TRUE	0.0158	0.1177	0.0873	0.3016	0.0713	0.661	0.0677	0.1784	0.016	0.0772	0.2768	0.019	0.5865	0.0376	0.163	0.074	0.1282	0.0923	0.0195	0.039	0.0443	0.686	0.1287	0.9256	0.3855	0.7555	0.5798	0.9302	0.9551	0.9643	0.1347	0.815	0.817	0.9457	0.7511	0.4366	0.924	0.3887	0.756	0.8427	0.4017	0.6836	0.6931	0.9523
MARCKS	myristoylated alanine-rich protein kinase C substrate	4082	6	6:114284994-114288552	TRUE	0.0626	0.0374	0.0318	0.0557	0.0541	0.0406	0.0335	0.0607	0.0334	0.0493	0.0712	0.0305	0.1995	0.0504	0.0631	0.0905	0.0511	0.0413	0.0282	0.0369	0.0405	0.0693	0.0374	0.8457	0.2097	0.7115	0.2337	0.7873	0.8603	0.8596	0.0295	0.1474	0.7044	0.0448	0.8285	0.0896	0.6914	0.7395	0.19	0.5911	0.6737	0.3852	0.631	0.807
MARCKS	myristoylated alanine-rich protein kinase C substrate	4082	6	6:114284994-114288552	TRUE	0.1721	0.0588	0.0571	0.0732	0.0434	0.3759	0.2448	0.0558	0.017	0.0232	0.1443	0.395	0.7624	0.1502	0.4841	0.173	0.5528	0.0523	0.0194	0.0338	0.0334	0.0629	0.028	0.884	0.4639	0.7353	0.3375	0.839	0.8908	0.8889	0.0194	0.3558	0.7997	0.0615	0.8688	0.4627	0.765	0.9162	0.3662	0.6967	0.8618	0.5204	0.6982	0.9091
MATN3	matrilin 3 precursor	4148	2	2:20075437-20076271	TRUE	0.0238	0.0337	0.5695	0.1042	0.036	0.4268	0.0461	0.0632	0.0093	0.3877	0.0327	0.0589	0.0469	0.1746	0.2245	0.0879	0.0548	0.0907	0.2119	0.022	0.2789	0.0225	0.0798	0.9497	0.2294	0.8355	0.3356	0.812	0.9447	0.9492	0.0533	0.7485	0.8118	0.6524	0.6973	0.239	0.8132	0.7177	0.8405	0.6898	0.3201	0.6567	0.8042	0.9584
MATN3	matrilin 3 precursor	4148	2	2:20075437-20076271	TRUE	0.0423	0.0556	0.0696	0.0502	0.0228	0.1218	0.0207	0.054	0.0097	0.061	0.0281	0.039	0.1503	0.267	0.0802	0.1255	0.215	0.0751	0.0292	0.0306	0.0466	0.0165	0.0256	0.9248	0.5106	0.8263	0.5387	0.4675	0.7714	0.9498	0.0863	0.349	0.8323	0.5119	0.3864	0.2106	0.8471	0.6356	0.751	0.7648	0.0375	0.6957	0.7636	0.9557
MCOLN3	mucolipin 3	55283	1	1:85285520-85287297	TRUE	0.0167	0.0155	0.1341	0.0168	0.0375	0.4403	0.0231	0.0352	0.0224	0.021	0.0621	0.0499	0.0218	0.0369	0.1194	0.156	0.1104	0.0377	0.0175	0.0175	0.129	0.028	0.0247	0.7113	0.307	0.5243	0.0876	0.7591	0.8597	0.8517	0.3859	0.2874	0.5566	0.5925	0.7751	0.0637	0.5553	0.8526	0.3605	0.6348	0.0312	0.2127	0.4578	0.8842
MEF2C	MADS box transcription enhancer factor 2; polypeptide C (myocyte enhancer factor 2C)	4208	5	5:88214599-88215317	TRUE	0.0222	0.0437	0.2459	0.0413	0.139	0.0521	0.0312	0.1257	0.0193	0.0482	0.0764	0.0428	0.1405	0.0585	0.1035	0.0291	0.0549	0.0778	0.0705	0.0404	0.3733	0.1884	0.0492	0.94	0.181	0.0498	0.4819	0.9307	0.8843	0.9267	0.0531	0.0536	0.1474	0.701	0.0718	0.3898	0.8182	0.9638	0.6978	0.6829	0.0415	0.0284	0.7535	0.1484
MEGF10	MEGF10 protein	84466	5	5:126653575-126654899	TRUE	0.0605	0.0336	0.0531	0.0223	0.0903	0.1988	0.5744	0.2581	0.092	0.3519	0.1697	0.0999	0.5186	0.0843	0.1992	0.0315	0.056	0.0549	0.0311	0.2856	0.2054	0.1778	0.0965	0.7972	0.4644	0.6227	0.295	0.7136	0.8807	0.9181	0.2169	0.7189	0.706	0.5948	0.7855	0.6511	0.6835	0.8981	0.7576	0.746	0.7063	0.3665	0.5623	0.9227
MEIS1	Meis1 homolog	4211	2	2:66513454-66515950	TRUE	0.0262	0.0913	0.0729	0.0436	0.0693	0.0557	0.0361	0.0655	0.0285	0.03	0.0413	0.032	0.075	0.0688	0.0345	0.0277	0.0365	0.0612	0.0232	0.075	0.0318	0.3395	0.0301	0.9078	0.3903	0.581	0.1969	0.4774	0.7025	0.4062	0.038	0.032	0.8411	0.6004	0.5448	0.0399	0.8494	0.9435	0.607	0.7908	0.0807	0.4493	0.7909	0.881
MESDC1	mesoderm development candidate 1	59274	15	15:79079617-79082757	TRUE	0.0174	0.0469	0.0477	0.0318	0.0324	0.3973	0.02	0.0166	0.0172	0.0163	0.1177	0.2396	0.0595	0.1421	0.0601	0.2928	0.0561	0.0872	0.0357	0.0211	0.017	0.7741	0.0212	0.812	0.1324	0.69	0.3675	0.7377	0.8472	0.8791	0.0404	0.0193	0.6735	0.7786	0.0544	0.0471	0.669	0.6924	0.7612	0.6926	0.8029	0.0281	0.6635	0.8605
MEST	mesoderm specific transcript isoform b	4232	7	7:129912883-129914215	TRUE	0.0149	0.0125	0.0226	0.0428	0.0397	0.0174	0.3979	0.1444	0.007	0.7191	0.0442	0.0694	0.0233	0.03	0.58	0.719	0.0334	0.066	0.018	0.044	0.0595	0.0175	0.0174	0.8011	0.3574	0.9001	0.3099	0.9573	0.8353	0.9564	0.0243	0.7819	0.9277	0.0561	0.6989	0.5646	0.6111	0.0098	0.9116	0.7592	0.4652	0.6832	0.6994	0.9791
MEST	mesoderm specific transcript isoform b	4232	7	7:129912883-129914215	TRUE	0.0719	0.0679	0.0824	0.0711	0.2282	0.4299	0.6775	0.3773	0.0919	0.9187	0.1593	0.0951	0.0829	0.1173	0.6523	0.8026	0.0642	0.1465	0.0437	0.0693	0.4263	0.4028	0.4154	0.9343	0.5781	0.8782	0.4433	0.9363	0.9333	0.9611	0.178	0.881	0.8875	0.5984	0.7161	0.6385	0.5942	0.1213	0.8801	0.8769	0.8667	0.4522	0.7091	0.9403
MEST	mesoderm specific transcript isoform b	4232	7	7:129912883-129914215	TRUE	0.0669	0.0267	0.0655	0.0181	0.3915	0.0365	0.5675	0.5193	0.0166	0.8258	0.5028	0.0303	0.0664	0.4502	0.5724	0.7613	0.0361	0.5535	0.0196	0.0253	0.4547	0.0213	0.0944	0.9137	0.6299	0.8118	0.4911	0.9363	0.9143	0.9381	0.5122	0.8124	0.8179	0.2277	0.5936	0.8533	0.5233	0.073	0.8349	0.7655	0.5859	0.5105	0.5683	0.9535
MFSD4	hypothetical protein DKFZp761N1114	148808	1	1:203804262-203805336	TRUE	0.0367	0.1086	0.0724	0.0372	0.0571	0.0486	0.0564	0.3241	0.0311	0.4499	0.0828	0.0531	0.0695	0.0936	0.0956	0.0964	0.0688	0.2166	0.0538	0.0377	0.0466	0.0585	0.0709	0.7569	0.0978	0.0849	0.2434	0.6986	0.7322	0.9786	0.0811	0.6594	0.875	0.905	0.2116	0.0674	0.6758	0.9633	0.6705	0.9328	0.3411	0.8209	0.8721	0.7481
MGAT5B	beta(1;6)-N-acetylglucosaminyltransferase V isoform 1	146664	17	17:72375680-72377919	TRUE	0.1142	0.5899	0.0886	0.3009	0.1565	0.1512	0.0925	0.1104	0.0619	0.3404	0.4714	0.0829	0.156	0.0967	0.1901	0.1331	0.2981	0.2429	0.1042	0.0951	0.5924	0.0696	0.1085	0.9201	0.6792	0.1504	0.2687	0.8511	0.4641	0.8895	0.0853	0.6887	0.8602	0.8071	0.2856	0.1957	0.8057	0.9548	0.6301	0.6535	0.1236	0.6947	0.6676	0.9365
MGC13040	hypothetical protein LOC85016	85016	11	11:101423103-101423893	TRUE	0.1004	0.055	0.0656	0.0587	0.1058	0.0623	0.072	0.1395	0.0437	0.0574	0.0866	0.0518	0.1034	0.066	0.1599	0.0594	0.1295	0.1073	0.0439	0.0684	0.103	0.0423	0.0796	0.8878	0.4551	0.7981	0.5421	0.5593	0.8515	0.9086	0.0676	0.3219	0.8175	0.8127	0.7375	0.2553	0.7919	0.9348	0.8095	0.7076	0.8596	0.7029	0.7707	0.913
MGC17839	hypothetical protein LOC219902	219902	11	11:119700900-119701769	TRUE	0.0933	0.0324	0.1089	0.0525	0.0883	0.0885	0.0363	0.1696	0.0249	0.1277	0.0592	0.0393	0.0635	0.0679	0.0476	0.0694	0.0352	0.036	0.0379	0.0608	0.5907	0.1865	0.0421	0.9394	0.4447	0.8809	0.5128	0.8414	0.7338	0.7355	0.1109	0.6855	0.8936	0.9306	0.9432	0.0754	0.6881	0.7089	0.3276	0.5156	0.2701	0.876	0.7805	0.6244
MGC34646	hypothetical protein LOC157807	157807	8	8:62362917-62363625	TRUE	0.0286	0.0586	0.2557	0.2713	0.0783	0.5698	0.0858	0.1104	0.0176	0.037	0.253	0.2071	0.1267	0.0334	0.4846	0.601	0.0388	0.2718	0.4427	0.0269	0.5226	0.4696	0.4343	0.9087	0.592	0.8712	0.6213	0.7637	0.9157	0.9024	0.4556	0.4649	0.8745	0.8777	0.8396	0.1578	0.8441	0.9791	0.856	0.7736	0.5924	0.7514	0.8451	0.9387
MGC35308	hypothetical protein MGC35308	285800	6	6:166640025-166642380	TRUE	0.0947	0.0519	0.4019	0.0587	0.5376	0.3097	0.3761	0.3032	0.4913	0.5662	0.4354	0.4288	0.0771	0.1268	0.251	0.0689	0.0501	0.0765	0.3132	0.3544	0.2087	0.3824	0.2484	0.9067	0.1955	0.4141	0.3048	0.0654	0.9383	0.9729	0.2579	0.5695	0.879	0.8073	0.6284	0.0658	0.6127	0.951	0.6634	0.9502	0.2947	0.8901	0.8847	0.956
MICAL2	microtubule associated monoxygenase; calponin and LIM domain containing 2	9645	11	11:12088256-12089631	TRUE	0.0293	0.0645	0.1011	0.0448	0.1807	0.1886	0.2099	0.0606	0.1023	0.0728	0.1111	0.4203	0.1949	0.1272	0.0722	0.2252	0.2576	0.2452	0.0416	0.052	0.0876	0.1049	0.1148	0.8638	0.5573	0.8347	0.1505	0.8391	0.8582	0.915	0.0593	0.5047	0.7713	0.858	0.1176	0.5799	0.5749	0.5964	0.7893	0.6405	0.4989	0.026	0.1532	0.8309
MLF1	myeloid leukemia factor 1	4291	3	3:159771259-159773338	TRUE	0.0081	0.0134	0.0157	0.0403	0.0464	0.5681	0.4833	0.0418	0.0355	0.0572	0.0165	0.085	0.4352	0.0696	0.1967	0.0271	0.039	0.0267	0.0606	0.0865	0.1816	0.0302	0.0157	0.8374	0.1243	0.8695	0.488	0.3045	0.5894	0.5382	0.2938	0.2454	0.6906	0.151	0.5168	0.1118	0.8913	0.9741	0.7613	0.578	0.9314	0.771	0.8575	0.8583
MLLT4	myeloid/lymphoid or mixed-lineage leukemia (trithorax homolog; Drosophila); translocated to; 4	4301	6	6:167968905-167971703	TRUE	0.0212	0.0287	0.0252	0.0339	0.0285	0.0341	0.0238	0.0246	0.0119	0.6148	0.0291	0.0124	0.0496	0.0352	0.0435	0.0474	0.0423	0.054	0.0219	0.0213	0.0153	0.0173	0.0314	0.8858	0.2879	0.4808	0.1105	0.1458	0.7053	0.9383	0.0299	0.0722	0.7994	0.5537	0.4481	0.0492	0.1571	0.7136	0.4568	0.7676	0.0166	0.6157	0.7324	0.9477
MLPH	melanophilin	79083	2	2:238059638-238061007	TRUE	0.042	0.0428	0.1878	0.0947	0.4867	0.214	0.8853	0.2337	0.1997	0.0945	0.2501	0.5068	0.0668	0.4194	0.6575	0.2409	0.0624	0.0738	0.4745	0.5613	0.1169	0.162	0.3922	0.7769	0.7047	0.8669	0.3237	0.9234	0.9385	0.9442	0.2737	0.8085	0.8884	0.906	0.8225	0.533	0.8885	0.9607	0.5456	0.8255	0.5958	0.6635	0.8583	0.9479
MMP16	matrix metalloproteinase 16 isoform 2	4325	8	8:89408485-89410162	TRUE	0.0483	0.0599	0.3039	0.0709	0.0786	0.0551	0.0356	0.0676	0.0478	0.1348	0.1067	0.0398	0.0855	0.1613	0.2245	0.3135	0.0663	0.0872	0.0546	0.0418	0.0606	0.1447	0.0465	0.8739	0.6632	0.6849	0.4671	0.6349	0.6597	0.8438	0.0619	0.8075	0.8221	0.6335	0.0816	0.2824	0.7533	0.656	0.189	0.7591	0.0434	0.6469	0.6189	0.8419
MMP25	matrix metalloproteinase 25 preproprotein	64386	16	16:3034973-3037193	TRUE	0.0268	0.0325	0.0511	0.0589	0.055	0.4016	0.0696	0.3793	0.0333	0.0377	0.0296	0.1228	0.081	0.0581	0.1834	0.3191	0.0706	0.07	0.0354	0.4351	0.0586	0.2992	0.0468	0.8443	0.0841	0.4433	0.584	0.7477	0.3466	0.9154	0.355	0.7885	0.791	0.8317	0.6779	0.06	0.5831	0.9209	0.4671	0.7315	0.6709	0.5708	0.8037	0.9293
MRPL41	mitochondrial ribosomal protein L41	64975	9	9:139565286-139566854	TRUE	0.0227	0.4984	0.7002	0.05	0.045	0.6723	0.1521	0.6458	0.3997	0.368	0.0453	0.0408	0.0216	0.1085	0.037	0.0402	0.135	0.2389	0.6473	0.0256	0.0645	0.8078	0.4532	0.4484	0.6374	0.397	0.3564	0.5455	0.9456	0.8622	0.8635	0.6563	0.4756	0.6622	0.9154	0.8812	0.4653	0.9493	0.7708	0.7121	0.9568	0.627	0.0191	0.9238
MSI1	musashi 1	4440	12	12:119290126-119292199	TRUE	0.0219	0.0254	0.1954	0.0484	0.0194	0.0946	0.0422	0.1634	0.0211	0.053	0.0744	0.0281	0.0547	0.0559	0.0537	0.0645	0.0363	0.0448	0.0309	0.0421	0.3335	0.0416	0.0253	0.8735	0.423	0.7419	0.556	0.5296	0.8626	0.8635	0.4308	0.5311	0.7769	0.5546	0.5543	0.1099	0.3762	0.9241	0.8146	0.7218	0.3199	0.4905	0.7271	0.9155
MT1A	metallothionein 1A	4489	16	16:55229309-55230226	TRUE	0.1059	0.0689	0.3273	0.0808	0.1156	0.1696	0.2897	0.1711	0.1162	0.3351	0.1874	0.4767	0.1856	0.3813	0.5683	0.3935	0.157	0.2667	0.2164	0.5049	0.1878	0.0608	0.057	0.9087	0.3004	0.8108	0.4293	0.93	0.8254	0.9225	0.2295	0.807	0.836	0.8405	0.9052	0.3751	0.8223	0.938	0.5247	0.8158	0.4496	0.6566	0.7873	0.9295
MYADM	myeloid-associated differentiation marker	91663	19	19:59061083-59061682	TRUE	0.0425	0.0321	0.0781	0.0412	0.0903	0.036	0.0385	0.057	0.0257	0.0359	0.0328	0.0334	0.0444	0.0497	0.0658	0.037	0.0432	0.0515	0.0316	0.0331	0.0394	0.0385	0.0273	0.2768	0.5079	0.0417	0.0427	0.7345	0.905	0.9188	0.0219	0.4748	0.8038	0.8807	0.0378	0.0276	0.4804	0.7327	0.4693	0.0321	0.0365	0.0435	0.7831	0.8982
MYCN	v-myc myelocytomatosis viral related oncogene; neuroblastoma derived	4613	2	2:15997151-15998977	TRUE	0.0584	0.0333	0.0224	0.0501	0.0243	0.0239	0.0232	0.0184	0.0152	0.4505	0.0274	0.036	0.0378	0.0319	0.0434	0.0454	0.0526	0.0445	0.0205	0.0207	0.024	0.0132	0.0244	0.9173	0.3524	0.057	0.0563	0.6579	0.9149	0.9206	0.0826	0.6251	0.8326	0.3454	0.0351	0.1032	0.4459	0.0404	0.7027	0.0162	0.0127	0.0572	0.7401	0.9384
MYO10	myosin X	4651	5	5:16988359-16990027	TRUE	0.0462	0.0412	0.3613	0.5457	0.1115	0.131	0.0329	0.4208	0.0332	0.1025	0.6411	0.0343	0.1026	0.5318	0.6038	0.1165	0.1182	0.3386	0.0588	0.0717	0.4063	0.3863	0.0266	0.885	0.5889	0.7597	0.4038	0.8938	0.915	0.9212	0.8704	0.8257	0.7221	0.7872	0.7767	0.6143	0.7011	0.9073	0.8466	0.7613	0.0851	0.3794	0.6647	0.9201
MYO10	myosin X	4651	5	5:16988359-16990027	TRUE	0.0212	0.0264	0.1849	0.0516	0.1543	0.1175	0.0483	0.3866	0.0772	0.0616	0.5319	0.0714	0.3852	0.0586	0.4432	0.2464	0.0787	0.081	0.1174	0.0472	0.2827	0.2897	0.0479	0.8585	0.5703	0.827	0.441	0.8854	0.8915	0.8921	0.5045	0.8588	0.8767	0.8643	0.5628	0.6525	0.8358	0.9376	0.5303	0.7146	0.0855	0.5167	0.6847	0.9079
MYO3A	myosin IIIA	53904	10	10:26262759-26264179	TRUE	0.0843	0.156	0.0603	0.0699	0.1627	0.046	0.121	0.5916	0.1573	0.4533	0.1976	0.3383	0.1441	0.2075	0.573	0.0773	0.0619	0.0956	0.143	0.2517	0.0426	0.136	0.0669	0.7073	0.68	0.9096	0.5351	0.9534	0.6621	0.9556	0.6602	0.041	0.912	0.9398	0.8075	0.6422	0.6379	0.9878	0.8391	0.8063	0.9572	0.7871	0.8329	0.9703
MYO3A	myosin IIIA	53904	10	10:26262759-26264179	TRUE	0.0513	0.0086	0.0315	0.0111	0.0227	0.0301	0.0326	0.7298	0.0212	0.2716	0.0207	0.036	0.0111	0.0249	0.4851	0.0105	0.0097	0.0315	0.0144	0.1455	0.1163	0.0188	0.0217	0.6067	0.4914	0.8101	0.1702	0.9332	0.5565	0.9322	0.5441	0.0186	0.8216	0.8554	0.7515	0.8227	0.5441	0.9508	0.6698	0.785	0.9131	0.7069	0.731	0.9481
MYO6	myosin VI	4646	6	6:76514943-76516132	TRUE	0.0339	0.0447	0.0737	0.0443	0.0795	0.0802	0.0657	0.0803	0.0404	0.0605	0.1812	0.0764	0.0452	0.0311	0.044	0.1042	0.0877	0.0537	0.0654	0.0524	0.0757	0.0494	0.0661	0.9382	0.1194	0.0691	0.1214	0.5916	0.8605	0.8918	0.0647	0.1074	0.8875	0.9144	0.5723	0.0949	0.0392	0.0482	0.7182	0.363	0.0546	0.6225	0.895	0.9205
MYO6	myosin VI	4646	6	6:76514943-76516132	TRUE	0.0171	0.0167	0.0875	0.0811	0.0477	0.0683	0.0191	0.1113	0.0178	0.0233	0.1099	0.061	0.1786	0.0149	0.0561	0.0758	0.029	0.0945	0.0177	0.033	0.0313	0.0367	0.0274	0.959	0.2867	0.5043	0.4285	0.5232	0.9707	0.9723	0.0305	0.2261	0.8804	0.8835	0.9185	0.3375	0.6322	0.6438	0.9535	0.8491	0.0156	0.8208	0.8855	0.9788
MYRIP	myosin VIIA and Rab interacting protein	25924	3	3:39825221-39827288	TRUE	0.0485	0.0558	0.1889	0.0249	0.1597	0.0678	0.0186	0.0949	0.0452	0.0985	0.318	0.0252	0.0941	0.1521	0.1759	0.2709	0.0281	0.0424	0.0149	0.082	0.2073	0.047	0.0225	0.8298	0.4216	0.0322	0.3624	0.8312	0.8975	0.9174	0.0656	0.0232	0.6884	0.7191	0.8274	0.258	0.5876	0.8754	0.3206	0.7588	0.859	0.5151	0.6898	0.9221
NAALAD2	N-acetylated alpha-linked acidic dipeptidase 2	10003	11	11:89507388-89507726	TRUE	0.1577	0.195	0.282	0.1361	0.1102	0.7892	0.029	0.096	0.0677	0.3135	0.0739	0.1296	0.6378	0.4854	0.5204	0.5019	0.1018	0.2307	0.0913	0.0981	0.3362	0.0519	0.1234	0.917	0.4119	0.818	0.5381	0.9102	0.7427	0.9073	0.6704	0.8002	0.8144	0.6809	0.8989	0.5981	0.8144	0.9311	0.6951	0.6909	0.6901	0.6866	0.7734	0.9051
NAGS	N-acetylglutamate synthase	162417	17	17:39437410-39438278	TRUE	0.243	0.0606	0.0965	0.3059	0.0295	0.0208	0.0467	0.4529	0.0339	0.6013	0.0638	0.0606	0.0736	0.0442	0.0634	0.0804	0.0578	0.1922	0.0248	0.0262	0.0414	0.06	0.0902	0.8238	0.4285	0.834	0.2756	0.571	0.7822	0.8755	0.6769	0.7485	0.8025	0.8583	0.5238	0.2014	0.7188	0.8573	0.7848	0.7226	0.0623	0.6291	0.593	0.9467
NAV2	neuron navigator 2 isoform 1	89797	11	11:19690063-19692574	TRUE	0.0733	0.3234	0.1112	0.4654	0.0667	0.0593	0.0486	0.8386	0.0311	0.0414	0.0831	0.0695	0.1256	0.4723	0.494	0.2092	0.4437	0.0922	0.0518	0.0551	0.1657	0.0407	0.0564	0.927	0.7355	0.1169	0.4767	0.7837	0.8931	0.9334	0.6986	0.7805	0.8395	0.5223	0.6387	0.3931	0.6196	0.9466	0.6889	0.3461	0.929	0.4548	0.343	0.9398
NCAM1	neural cell adhesion molecule 1 isoform 1	4684	11	11:112336978-112339768	TRUE	0.0292	0.0352	0.0302	0.0254	0.0286	0.0182	0.0115	0.027	0.0223	0.022	0.0238	0.0132	0.039	0.0407	0.0645	0.0587	0.0477	0.0284	0.0194	0.0184	0.0252	0.0129	0.0145	0.9169	0.1312	0.3859	0.1237	0.0923	0.8961	0.8933	0.0246	0.2744	0.7927	0.576	0.1024	0.0559	0.387	0.9217	0.4499	0.1222	0.0164	0.0152	0.5554	0.9278
NCAM1	neural cell adhesion molecule 1 isoform 1	4684	11	11:112336978-112339768	TRUE	0.0373	0.0267	0.0489	0.0434	0.0386	0.0462	0.0456	0.0757	0.0126	0.0255	0.0493	0.0376	0.0729	0.051	0.0964	0.0668	0.0741	0.0455	0.0403	0.0381	0.0456	0.021	0.0431	0.9467	0.3594	0.5168	0.275	0.1613	0.9188	0.9508	0.0768	0.3033	0.8966	0.8832	0.195	0.1161	0.6005	0.9735	0.6989	0.2976	0.0357	0.0378	0.7868	0.9589
NEF3	neurofilament 3 (150kDa medium)	4741	8	8:24826692-24829288	TRUE	0.0321	0.265	0.4793	0.1151	0.1197	0.485	0.6351	0.4423	0.6427	0.8511	0.2	0.0763	0.4835	0.0996	0.3418	0.0346	0.5238	0.4951	0.5737	0.3001	0.1239	0.8872	0.0563	0.8928	0.5704	0.8817	0.6598	0.9313	0.9498	0.9448	0.9285	0.925	0.9046	0.8891	0.946	0.5432	0.8853	0.9524	0.9141	0.873	0.9562	0.7215	0.8596	0.9653
NEFL	neurofilament; light polypeptide 68kDa	4747	8	8:24870759-24871396	TRUE	0.1299	0.125	0.3641	0.0566	0.2712	0.1035	0.1279	0.1776	0.1464	0.8042	0.1442	0.0861	0.0524	0.0747	0.0983	0.298	0.0381	0.0408	0.1306	0.146	0.1489	0.1582	0.1115	0.916	0.5706	0.4936	0.0997	0.6221	0.9305	0.9153	0.5494	0.694	0.8441	0.8118	0.7882	0.2649	0.8497	0.6975	0.6439	0.2612	0.1636	0.4971	0.777	0.8657
NELF	nasal embryonic LHRH factor	26012	9	9:139472574-139473931	TRUE	0.0042	0.0085	0.7337	0.0729	0.0127	0.4468	0.009	0.7819	0.0087	0.0151	0.4639	0.029	0.4195	0.7334	0.67	0.6314	0.0312	0.0652	0.0367	0.6108	0.6716	0.4363	0.1277	0.9736	0.5605	0.8911	0.7193	0.9653	0.9052	0.9116	0.9212	0.7491	0.8764	0.934	0.8508	0.2603	0.8744	0.9836	0.904	0.7234	0.8944	0.8012	0.876	0.9548
NELL1	nel-like 1 precursor	4745	11	11:20647014-20648558	TRUE	0.0486	0.0295	0.0274	0.2298	0.0235	0.5296	0.0311	0.2742	0.083	0.223	0.0298	0.0326	0.3767	0.2598	0.5859	0.2387	0.0566	0.09	0.0436	0.121	0.0412	0.0165	0.0204	0.9175	0.6855	0.8303	0.6043	0.9146	0.9447	0.9449	0.9159	0.6063	0.8452	0.8584	0.9032	0.3336	0.8402	0.9641	0.9102	0.8706	0.6516	0.6901	0.6381	0.9717
NELL1	nel-like 1 precursor	4745	11	11:20647014-20648558	TRUE	0.082	0.0288	0.0368	0.1774	0.0509	0.0394	0.0311	0.0384	0.0145	0.0101	0.0312	0.0256	0.0638	0.0815	0.1653	0.0844	0.0655	0.0574	0.051	0.0193	0.0283	0.0263	0.027	0.878	0.4584	0.7397	0.5011	0.8462	0.8765	0.931	0.3844	0.485	0.7805	0.569	0.8816	0.1856	0.6369	0.9301	0.7167	0.7545	0.5648	0.6203	0.7067	0.9317
NELL2	nel-like 2	4753	12	12:43555514-43557285	TRUE	0.1125	0.0813	0.0951	0.4551	0.1006	0.838	0.0508	0.1477	0.0314	0.4171	0.4719	0.0536	0.2704	0.051	0.5763	0.3173	0.457	0.0861	0.0581	0.0703	0.3643	0.0563	0.0408	0.8737	0.4454	0.8323	0.5576	0.6234	0.7836	0.9158	0.0612	0.2463	0.825	0.8671	0.9032	0.38	0.8341	0.5111	0.6255	0.7878	0.1017	0.6355	0.7712	0.8551
NELL2	nel-like 2	4753	12	12:43555514-43557285	TRUE	0.0211	0.2181	0.1783	0.0231	0.0569	0.0433	0.0708	0.0485	0.0673	0.1447	0.0528	0.0238	0.1128	0.0602	0.3086	0.0428	0.3391	0.0901	0.0239	0.0341	0.2253	0.0382	0.0352	0.9029	0.2073	0.8252	0.1453	0.9045	0.5359	0.9015	0.0351	0.192	0.8498	0.5062	0.7145	0.0562	0.6113	0.617	0.1205	0.5897	0.0308	0.572	0.7531	0.0482
NES	nestin	10763	1	1:154912856-154913974	TRUE	0.1005	0.0287	0.0463	0.0328	0.0636	0.2924	0.0631	0.3147	0.0312	0.0503	0.0441	0.0436	0.4704	0.2094	0.055	0.0885	0.072	0.1193	0.0419	0.0449	0.0661	0.251	0.0839	0.7621	0.4626	0.821	0.341	0.5541	0.44	0.8654	0.1069	0.4813	0.8287	0.5544	0.5042	0.4535	0.7977	0.9317	0.6783	0.8119	0.522	0.6573	0.7815	0.7169
NETO2	neuropilin- and tolloid-like protein 2 precursor	81831	16	16:45734160-45736135	TRUE	0.0161	0.0174	0.0133	0.0338	0.0148	0.0139	0.0121	0.2227	0.0179	0.0195	0.025	0.0183	0.0211	0.1523	0.0306	0.197	0.0372	0.051	0.0738	0.0096	0.0378	0.1436	0.0148	0.9298	0.5972	0.7786	0.4373	0.0294	0.9363	0.6934	0.4468	0.7021	0.8244	0.0394	0.9139	0.639	0.0329	0.018	0.9172	0.0606	0.6227	0.6731	0.8012	0.97
NEUROD1	neurogenic differentiation 1	4760	2	2:182253304-182254912	TRUE	0.1256	0.0684	0.1213	0.114	0.2299	0.5161	0.387	0.0749	0.0556	0.0799	0.0884	0.0865	0.3238	0.1998	0.1939	0.1773	0.1172	0.3094	0.0603	0.0739	0.5635	0.1005	0.0818	0.9649	0.7088	0.9061	0.6879	0.9417	0.9227	0.9511	0.2133	0.815	0.9027	0.8816	0.9444	0.4191	0.6148	0.9566	0.7292	0.8712	0.6688	0.7587	0.9005	0.9288
NEUROD2	neurogenic differentiation 2	4761	17	17:35017446-35018010	TRUE	0.062	0.0502	0.1388	0.0253	0.1337	0.0621	0.8562	0.0284	0.272	0.034	0.0371	0.0273	0.5004	0.0246	0.1097	0.383	0.0234	0.0893	0.3908	0.0225	0.0378	0.2887	0.048	0.3274	0.1922	0.8961	0.2529	0.8947	0.8751	0.7719	0.6245	0.1571	0.8575	0.075	0.9784	0.1374	0.8516	0.9724	0.4292	0.8062	0.1134	0.7779	0.1542	0.8899
NEUROD2	neurogenic differentiation 2	4761	17	17:35017446-35018010	TRUE	0.1752	0.6937	0.1127	0.1101	0.0748	0.3392	0.3688	0.094	0.0678	0.0425	0.1399	0.0633	0.0652	0.0879	0.5918	0.4182	0.0646	0.4128	0.3921	0.2712	0.0814	0.0425	0.1548	0.853	0.2616	0.7944	0.4933	0.7026	0.8737	0.8808	0.1923	0.7085	0.4898	0.5027	0.8878	0.1501	0.7735	0.9211	0.7193	0.7165	0.7904	0.5367	0.465	0.8753
NEUROG1	neurogenin 1	4762	5	5:134898284-134900130	TRUE	0.0973	0.0745	0.544	0.239	0.1262	0.1436	0.154	0.2645	0.0435	0.1281	0.2058	0.5621	0.2091	0.1324	0.3851	0.5803	0.5853	0.1115	0.1501	0.4872	0.4312	0.3325	0.1767	0.8277	0.6431	0.7907	0.696	0.8982	0.9286	0.9377	0.7789	0.8787	0.8467	0.8656	0.8642	0.656	0.8417	0.9073	0.9159	0.8213	0.898	0.7217	0.8639	0.955
NEUROG1	neurogenin 1	4762	5	5:134898284-134900130	TRUE	0.1836	0.0455	0.0969	0.0901	0.33	0.5849	0.1138	0.0733	0.1155	0.0506	0.5355	0.6776	0.4102	0.6671	0.6128	0.2314	0.0638	0.2927	0.0406	0.242	0.1301	0.0443	0.0673	0.9348	0.3339	0.8015	0.6484	0.9272	0.9467	0.945	0.7095	0.4822	0.8628	0.645	0.9158	0.5866	0.8214	0.8716	0.6275	0.8934	0.5371	0.7229	0.824	0.9465
NEUROG1	neurogenin 1	4762	5	5:134898284-134900130	TRUE	0.0292	0.0297	0.0716	0.3063	0.0357	0.1842	0.043	0.376	0.0275	0.0977	0.248	0.0824	0.0605	0.1431	0.4589	0.0638	0.0404	0.0867	0.071	0.3667	0.1172	0.1121	0.1996	0.9298	0.6071	0.87	0.578	0.9177	0.9316	0.9591	0.5809	0.7128	0.9222	0.6253	0.6164	0.5857	0.792	0.9831	0.7473	0.8615	0.3809	0.7817	0.8718	0.9529
NEUROG1	neurogenin 1	4762	5	5:134898284-134900130	TRUE	0.1234	0.0559	0.102	0.3085	0.0675	0.5173	0.6087	0.2131	0.1165	0.3492	0.0751	0.7498	0.3005	0.5941	0.6899	0.5545	0.255	0.3688	0.6516	0.6535	0.2221	0.1297	0.092	0.9063	0.6271	0.7722	0.5084	0.9302	0.9348	0.942	0.7724	0.8956	0.84	0.7803	0.9141	0.5892	0.8317	0.9442	0.8778	0.8324	0.9216	0.603	0.7951	0.952
NEUROG1	neurogenin 1	4762	5	5:134898284-134900130	TRUE	0.1794	0.0947	0.1316	0.48	0.5881	0.0657	0.2827	0.141	0.0752	0.0872	0.0851	0.0584	0.1807	0.062	0.1077	0.0533	0.0607	0.1183	0.0652	0.0891	0.1173	0.0765	0.0681	0.9036	0.2324	0.7191	0.1795	0.8645	0.7798	0.933	0.5729	0.0798	0.5932	0.2103	0.5168	0.5059	0.7864	0.9266	0.6057	0.7673	0.1827	0.5029	0.1654	0.8792
NEUROG3	neurogenin 3	50674	10	10:71001367-71003520	TRUE	0.0474	0.0357	0.1481	0.5343	0.0499	0.5321	0.0222	0.0637	0.0167	0.5656	0.3149	0.1809	0.1714	0.1331	0.0447	0.4362	0.3832	0.0735	0.2314	0.315	0.3786	0.2917	0.0662	0.8827	0.6963	0.7761	0.4544	0.7052	0.9296	0.963	0.7666	0.7108	0.7569	0.7957	0.6409	0.1854	0.2895	0.804	0.563	0.2219	0.7823	0.5311	0.7858	0.9675
NEUROG3	neurogenin 3	50674	10	10:71001367-71003520	TRUE	0.0633	0.0302	0.0608	0.0437	0.0272	0.1577	0.0292	0.2394	0.0204	0.1461	0.0617	0.5172	0.0849	0.0797	0.0471	0.0972	0.0676	0.0612	0.0441	0.0228	0.0294	0.019	0.0204	0.8846	0.528	0.7436	0.2172	0.1669	0.7118	0.9222	0.1721	0.254	0.792	0.2818	0.799	0.0527	0.0773	0.0305	0.4407	0.0246	0.0331	0.4744	0.7097	0.9314
NFASC	neurofascin isoform 4	23114	1	1:203064055-203064987	TRUE	0.076	0.0779	0.2155	0.444	0.1366	0.1184	0.0797	0.4771	0.2774	0.5726	0.4355	0.1033	0.301	0.0827	0.1037	0.5528	0.182	0.1557	0.0656	0.4106	0.1338	0.6815	0.0794	0.92	0.6112	0.8954	0.7103	0.913	0.9261	0.9365	0.7583	0.9323	0.9004	0.9199	0.8828	0.5323	0.8102	0.9796	0.8655	0.8735	0.9267	0.7044	0.8716	0.9463
NGFB	nerve growth factor; beta polypeptide precursor	4803	1	1:115681518-115682942	TRUE	0.0815	0.1246	0.1515	0.0986	0.0954	0.1342	0.2493	0.4606	0.0105	0.5863	0.4348	0.04	0.262	0.1096	0.1062	0.3672	0.0752	0.2983	0.1455	0.0444	0.0365	0.6029	0.1103	0.921	0.2862	0.7772	0.448	0.9047	0.7657	0.9271	0.1402	0.6779	0.576	0.8154	0.7899	0.7944	0.6549	0.9497	0.8315	0.7333	0.2608	0.6225	0.7433	0.9534
NGFB	nerve growth factor; beta polypeptide precursor	4803	1	1:115681518-115682942	TRUE	0.0795	0.032	0.0471	0.0343	0.0992	0.0364	0.1078	0.2312	0.0654	0.3272	0.0815	0.0317	0.0486	0.0236	0.2434	0.0618	0.0399	0.0487	0.0361	0.0461	0.0766	0.0467	0.0816	0.8366	0.0434	0.7021	0.0686	0.8564	0.8672	0.8904	0.5446	0.4501	0.7913	0.614	0.8531	0.17	0.3916	0.9138	0.6701	0.7117	0.1223	0.4417	0.6714	0.8273
NID2	nidogen 2	22795	14	14:51604216-51606602	TRUE	0.0788	0.0779	0.095	0.4287	0.0827	0.3374	0.9261	0.0397	0.314	0.8502	0.2172	0.0685	0.2549	0.2238	0.5942	0.0942	0.0505	0.4048	0.6526	0.0148	0.5098	0.0429	0.0412	0.9575	0.7839	0.0345	0.7071	0.4073	0.9417	0.7887	0.0468	0.7957	0.8921	0.8998	0.4478	0.2998	0.4306	0.0345	0.835	0.784	0.0132	0.0346	0.4545	0.978
NIP	Numb-interacting protein	90527	15	15:43208389-43209778	TRUE	0.1018	0.0868	0.0924	0.0521	0.0627	0.1801	0.1424	0.1512	0.0246	0.0523	0.1957	0.4979	0.4533	0.0668	0.1345	0.0673	0.1099	0.1638	0.0686	0.3356	0.0605	0.2089	0.0704	0.7987	0.3058	0.8797	0.404	0.7085	0.6358	0.7169	0.0652	0.545	0.8887	0.5787	0.3192	0.3913	0.7402	0.802	0.5342	0.6281	0.7635	0.7862	0.8048	0.9242
NKX2-2	NK2 transcription factor related; locus 2	4821	20	20:21440131-21444786	TRUE	0.1572	0.2072	0.1099	0.7243	0.1347	0.8456	0.1837	0.1575	0.0667	0.0684	0.5533	0.2447	0.1267	0.4437	0.4384	0.2014	0.0818	0.1463	0.9024	0.7432	0.4738	0.5341	0.3947	0.8971	0.7009	0.8095	0.4083	0.8699	0.9047	0.918	0.3838	0.6349	0.8021	0.8514	0.8702	0.4114	0.8089	0.9071	0.8516	0.8366	0.9099	0.6706	0.7558	0.9231
NKX2-5	NK2 transcription factor related; locus 5	1482	5	5:172593183-172594999	TRUE	0.0158	0.0244	0.0485	0.023	0.0567	0.0303	0.029	0.0476	0.0379	0.0394	0.0743	0.0433	0.0484	0.0371	0.031	0.1009	0.0142	0.0366	0.0694	0.0139	0.1181	0.0232	0.024	0.6564	0.1555	0.8267	0.5868	0.7386	0.5411	0.958	0.0677	0.5752	0.9131	0.1318	0.4626	0.0912	0.8456	0.7732	0.6416	0.8587	0.1666	0.7878	0.5762	0.9551
NKX3-1	NK3 transcription factor related; locus 1	4824	8		FALSE	0.2191	0.0272	0.0908	0.0816	0.05	0.0309	0.0891	0.0646	0.0751	0.1439	0.0936	0.3287	0.0382	0.0562	0.6146	0.2284	0.0793	0.0661	0.033	0.0619	0.081	0.0303	0.0595	0.6934	0.4338	0.5767	0.086	0.1067	0.515	0.9103	0.8998	0.7866	0.764	0.8251	0.6953	0.4259	0.0319	0.1056	0.8204	0.0293	0.0317	0.0902	0.7313	0.8901
NKX6-1	NK6 transcription factor related; locus 1	4825	4	4:85635605-85639977	TRUE	0.0242	0.019	0.0316	0.0147	0.0574	0.0262	0.0319	0.0206	0.0161	0.0228	0.0193	0.0272	0.028	0.0138	0.1016	0.0174	0.02	0.0396	0.0244	0.0271	0.0344	0.0213	0.0351	0.9306	0.1975	0.6004	0.1227	0.6594	0.8513	0.8966	0.0243	0.1219	0.8636	0.3793	0.8338	0.1142	0.4836	0.9665	0.2163	0.7856	0.6277	0.5646	0.7268	0.9304
NMBR	neuromedin B receptor	4829	6	6:142450876-142451811	TRUE	0.0611	0.0878	0.3582	0.0415	0.0885	0.2756	0.353	0.1103	0.0297	0.1299	0.1145	0.5294	0.2694	0.1118	0.4119	0.0586	0.4429	0.137	0.0938	0.321	0.0919	0.0474	0.0437	0.8797	0.5006	0.805	0.3362	0.8509	0.6027	0.8902	0.8704	0.5145	0.7863	0.8213	0.8705	0.1479	0.4966	0.9336	0.6232	0.4199	0.3902	0.4776	0.7004	0.85
NMNAT2	nicotinamide mononucleotide adenylyltransferase 2 isoform 1	23057	1	1:181652477-181654409	TRUE	0.0302	0.0716	0.3904	0.2331	0.1404	0.0871	0.0948	0.5597	0.2809	0.0303	0.0877	0.0708	0.0368	0.0311	0.2335	0.1579	0.0205	0.0581	0.0277	0.1865	0.2743	0.0717	0.0359	0.7828	0.2366	0.8031	0.2293	0.7875	0.9312	0.9104	0.8556	0.4856	0.8412	0.846	0.7376	0.0374	0.8066	0.9266	0.5258	0.7743	0.4238	0.5932	0.8025	0.8626
NMNAT3	nicotinamide nucleotide adenylyltransferase 3	349565	3	3:140878839-140879756	TRUE	0.0845	0.0241	0.0352	0.0389	0.0373	0.0384	0.049	0.0593	0.0193	0.0343	0.2006	0.0353	0.5022	0.0377	0.208	0.0539	0.1001	0.0442	0.0319	0.0697	0.0534	0.0294	0.0283	0.8767	0.0733	0.3943	0.0438	0.6581	0.6611	0.6739	0.0383	0.5922	0.3961	0.8729	0.0336	0.1128	0.8197	0.0398	0.8195	0.0197	0.3054	0.6603	0.0212	0.9404
NMU	neuromedin U	10874	4	4:56196371-56197553	TRUE	0.0361	0.0472	0.0987	0.0518	0.0978	0.0491	0.0379	0.4313	0.2606	0.0444	0.0576	0.0452	0.1483	0.0524	0.2784	0.372	0.0422	0.09	0.0314	0.0349	0.0423	0.0725	0.0509	0.8118	0.0919	0.764	0.2702	0.2876	0.8731	0.8828	0.0419	0.0572	0.8049	0.5584	0.5425	0.2791	0.6868	0.8871	0.1778	0.4992	0.8308	0.4634	0.6444	0.9093
NOL4	nucleolar protein 4	8715	18	18:30056047-30057926	TRUE	0.0267	0.04	0.5893	0.0472	0.0893	0.2382	0.3367	0.1137	0.0758	0.6933	0.1697	0.0464	0.3732	0.0262	0.4528	0.6284	0.0789	0.0956	0.0716	0.261	0.5539	0.1392	0.0682	0.8142	0.386	0.8476	0.1207	0.9083	0.93	0.9397	0.6334	0.5196	0.8849	0.8846	0.9445	0.2889	0.8591	0.8844	0.8558	0.8359	0.9256	0.5741	0.8836	0.9505
NOS1	nitric oxide synthase 1 (neuronal)	4842	12	12:116282437-116283985	TRUE	0.09	0.0386	0.198	0.062	0.1135	0.0658	0.1925	0.0522	0.4499	0.1156	0.3592	0.1068	0.3963	0.4522	0.17	0.3716	0.0604	0.277	0.1363	0.0451	0.2485	0.0588	0.0361	0.9321	0.3207	0.7944	0.4135	0.5478	0.8115	0.9607	0.857	0.8868	0.8603	0.3486	0.9299	0.5506	0.8158	0.9425	0.7496	0.841	0.3323	0.6148	0.7837	0.956
NOVA1	neuro-oncological ventral antigen 1 isoform 2	4857	14	14:26135740-26137851	TRUE	0.1142	0.0403	0.0585	0.0488	0.0593	0.0355	0.0524	0.033	0.0495	0.4082	0.5731	0.0421	0.0521	0.0496	0.0631	0.0449	0.0481	0.059	0.0505	0.0455	0.0494	0.0534	0.0815	0.566	0.0679	0.8598	0.0724	0.5967	0.0211	0.6299	0.7008	0.8441	0.8432	0.6449	0.9144	0.8498	0.8138	0.9304	0.143	0.7864	0.0448	0.6625	0.0636	0.8889
NPAL1	hypothetical protein LOC152519	152519	4	4:47713168-47714575	TRUE	0.0566	0.2717	0.091	0.033	0.1341	0.281	0.0591	0.4023	0.2901	0.0483	0.0846	0.4364	0.2695	0.2577	0.0608	0.0975	0.0523	0.4921	0.122	0.243	0.4417	0.0531	0.0407	0.931	0.552	0.8325	0.6302	0.5206	0.6955	0.9439	0.7935	0.7567	0.6362	0.8875	0.4297	0.8054	0.5875	0.9589	0.6099	0.4747	0.1706	0.7757	0.0729	0.9355
NPAS2	neuronal PAS domain protein 2	4862	2	2:100801289-100804019	TRUE	0.0218	0.0318	0.0465	0.1174	0.0188	0.4307	0.0131	0.0983	0.0147	0.0173	0.4838	0.0192	0.0265	0.3826	0.0186	0.0271	0.0303	0.0314	0.0272	0.1373	0.4438	0.0487	0.0173	0.6918	0.3489	0.0536	0.5432	0.9431	0.9497	0.6246	0.0194	0.6655	0.9234	0.6621	0.9657	0.5473	0.9414	0.9757	0.9057	0.8042	0.4741	0.0659	0.8688	0.0153
NPB	preproneuropeptide B	256933	17	17:77453058-77454255	TRUE	0.1493	0.3413	0.495	0.8286	0.295	0.3628	0.124	0.3446	0.0501	0.0934	0.0601	0.4591	0.0767	0.577	0.346	0.2527	0.0712	0.5615	0.0316	0.69	0.0938	0.104	0.3324	0.9012	0.8017	0.9114	0.6881	0.8508	0.9475	0.9619	0.3105	0.8993	0.9238	0.9443	0.8632	0.3798	0.9167	0.978	0.8026	0.8813	0.8456	0.6587	0.908	0.9727
NPB	preproneuropeptide B	256933	17	17:77453058-77454255	TRUE	0.0322	0.015	0.021	0.0321	0.0412	0.3278	0.0315	0.0256	0.0158	0.0404	0.0492	0.0366	0.0254	0.0572	0.0225	0.0288	0.0611	0.173	0.0274	0.0483	0.0431	0.5104	0.0503	0.8496	0.301	0.7787	0.3832	0.4739	0.7068	0.9426	0.0274	0.6942	0.8272	0.441	0.1109	0.1592	0.7377	0.9362	0.7877	0.8165	0.6617	0.4533	0.7887	0.9576
NPBWR1	G protein-coupled receptor 7	2831	8	8:54014105-54017126	TRUE	0.0736	0.0771	0.1837	0.066	0.201	0.1287	0.1023	0.0856	0.0528	0.1017	0.2704	0.1107	0.1273	0.0646	0.1713	0.0694	0.0846	0.0785	0.0694	0.1209	0.0393	0.088	0.1087	0.9377	0.2156	0.8399	0.3684	0.5144	0.4822	0.9305	0.1167	0.4089	0.9068	0.2296	0.4022	0.0784	0.8696	0.7339	0.5537	0.7823	0.2056	0.6257	0.5092	0.9195
NPBWR1	G protein-coupled receptor 7	2831	8	8:54014105-54017126	TRUE	0.0428	0.0279	0.0655	0.0241	0.0961	0.0461	0.048	0.0545	0.0412	0.1297	0.0553	0.0587	0.0244	0.0364	0.0213	0.0224	0.3676	0.0375	0.0248	0.0496	0.0513	0.0291	0.0343	0.8895	0.0953	0.5457	0.0891	0.8772	0.9079	0.9022	0.0568	0.1523	0.8545	0.1135	0.8084	0.0351	0.8118	0.6723	0.2894	0.6764	0.5011	0.2868	0.76	0.887
NPTX1	neuronal pentraxin I precursor	4884	17	17:76063756-76067139	TRUE	0.0376	0.0654	0.0352	0.0478	0.0476	0.0382	0.0443	0.0581	0.0258	0.0385	0.3752	0.0854	0.0339	0.0316	0.0417	0.0548	0.042	0.0516	0.0271	0.0467	0.062	0.0324	0.0628	0.9067	0.0924	0.8633	0.1659	0.4406	0.694	0.8921	0.4871	0.2152	0.8892	0.5654	0.05	0.0523	0.4413	0.793	0.3733	0.656	0.0475	0.598	0.8632	0.9633
NPY5R	neuropeptide Y receptor Y5	4889	4	4:164484179-164485334	TRUE	0.0312	0.1153	0.5858	0.0647	0.0908	0.141	0.0735	0.0864	0.0328	0.7611	0.0978	0.0677	0.2975	0.2071	0.3385	0.1436	0.0991	0.1357	0.5003	0.0725	0.0977	0.0506	0.1072	0.8318	0.4827	0.6977	0.1801	0.6289	0.5433	0.9029	0.8794	0.7525	0.8501	0.6219	0.4333	0.1771	0.5517	0.9434	0.2862	0.7827	0.8842	0.5187	0.6085	0.8904
NR2E1	nuclear receptor subfamily 2; group E; member 1	7101	6	6:108591543-108597244	TRUE	0.1984	0.0628	0.1226	0.1157	0.103	0.1546	0.3509	0.2189	0.0319	0.1294	0.695	0.1792	0.1591	0.5172	0.3869	0.1167	0.4603	0.2709	0.0519	0.0636	0.274	0.4899	0.0632	0.8825	0.4917	0.7882	0.3698	0.8912	0.8953	0.8986	0.2754	0.5827	0.7901	0.842	0.8114	0.5081	0.7718	0.9032	0.5794	0.7363	0.3242	0.5504	0.7047	0.8686
NR2F2	nuclear receptor subfamily 2; group F; member 2	7026	15	15:94674239-94677008	TRUE	0.0713	0.3923	0.3767	0.0501	0.0531	0.1155	0.0335	0.2264	0.0237	0.0278	0.6622	0.0325	0.2657	0.1758	0.4704	0.1766	0.0739	0.1019	0.0334	0.0259	0.0511	0.0575	0.0519	0.9143	0.6433	0.8313	0.4992	0.7977	0.9424	0.9396	0.3276	0.8042	0.8213	0.8475	0.9057	0.4435	0.8085	0.9539	0.9055	0.7945	0.9161	0.6478	0.7628	0.9468
NR2F2	nuclear receptor subfamily 2; group F; member 2	7026	15	15:94674239-94677008	TRUE	0.1426	0.362	0.3217	0.1387	0.1903	0.3957	0.0678	0.3682	0.0328	0.0598	0.227	0.047	0.4043	0.3104	0.4391	0.435	0.2574	0.1573	0.0877	0.0659	0.1013	0.1259	0.0941	0.892	0.6152	0.8023	0.4802	0.8722	0.8717	0.8802	0.6127	0.8528	0.7927	0.7893	0.8667	0.503	0.7592	0.8903	0.8293	0.7864	0.8926	0.5371	0.7	0.8908
NRG1	neuregulin 1 isoform HRG-gamma	3084	8	8:32524620-32526592	TRUE	0.0841	0.445	0.1538	0.4297	0.0371	0.4106	0.0289	0.3286	0.0268	0.545	0.3374	0.4302	0.2605	0.5203	0.4099	0.4037	0.464	0.2166	0.0438	0.0888	0.2571	0.5399	0.1297	0.927	0.6534	0.8289	0.6167	0.9212	0.9518	0.9496	0.6235	0.9265	0.7944	0.8927	0.8992	0.4113	0.8409	0.9631	0.8438	0.8571	0.4093	0.6952	0.7876	0.9697
NRG1	neuregulin 1 isoform HRG-gamma	3084	8	8:32524620-32526592	TRUE	0.0538	0.2268	0.0432	0.0623	0.0328	0.0573	0.0321	0.3112	0.0185	0.7799	0.2512	0.0362	0.0587	0.059	0.4018	0.5086	0.0173	0.1977	0.0462	0.0878	0.5082	0.0487	0.0387	0.8302	0.5623	0.7434	0.5772	0.9396	0.9261	0.9333	0.7488	0.8919	0.786	0.9049	0.9577	0.1232	0.8301	0.9741	0.7489	0.7381	0.7184	0.5027	0.7536	0.9097
NRP2	neuropilin 2 isoform 2 precursor	8828	2	2:206254727-206255968	TRUE	0.0367	0.0508	0.0313	0.0372	0.0468	0.037	0.0509	0.0403	0.0265	0.4866	0.0932	0.0487	0.0757	0.0982	0.3681	0.0545	0.0787	0.0558	0.3408	0.052	0.0478	0.0971	0.0665	0.8737	0.2107	0.7655	0.081	0.2001	0.9158	0.8736	0.0296	0.0561	0.8298	0.3202	0.7637	0.0643	0.4996	0.849	0.1398	0.7477	0.0319	0.6697	0.7074	0.8607
NTF5	neurotrophin 5 preproprotein	4909	19	19:54259762-54260343	TRUE	0.0875	0.601	0.477	0.0684	0.1935	0.0868	0.4869	0.125	0.5001	0.0424	0.1164	0.5368	0.1004	0.9009	0.0911	0.0903	0.0577	0.1048	0.0596	0.431	0.1688	0.5072	0.148	0.9436	0.124	0.591	0.4028	0.2561	0.9047	0.3354	0.5802	0.6162	0.9198	0.7828	0.1778	0.4515	0.8693	0.9772	0.7117	0.2193	0.0594	0.7196	0.898	0.5925
NTRK2	neurotrophic tyrosine kinase; receptor; type 2 isoform b precursor	4915	9	9:86472369-86475721	TRUE	0.0125	0.0428	0.4362	0.0575	0.063	0.3933	0.1569	0.0492	0.1933	0.1225	0.0959	0.0339	0.0815	0.3057	0.2802	0.071	0.0692	0.0404	0.031	0.0985	0.1354	0.0367	0.0447	0.9011	0.4421	0.8608	0.5247	0.9263	0.9231	0.8034	0.3289	0.2917	0.8893	0.6013	0.3914	0.4926	0.9077	0.944	0.7569	0.7853	0.9409	0.7126	0.8093	0.9153
NTRK2	neurotrophic tyrosine kinase; receptor; type 2 isoform b precursor	4915	9	9:86472369-86475721	TRUE	0.1722	0.1642	0.2471	0.1124	0.1112	0.8314	0.2903	0.5208	0.0561	0.3246	0.7813	0.2246	0.8056	0.0938	0.5968	0.3875	0.0497	0.0781	0.0666	0.0517	0.1212	0.562	0.14	0.8932	0.5957	0.8094	0.3156	0.4901	0.6083	0.9394	0.9061	0.6363	0.8156	0.5674	0.7005	0.3652	0.7782	0.9214	0.818	0.7597	0.7733	0.4951	0.7084	0.9003
NUDT16	nudix-type motif 16	131870	3	3:132582739-132583941	TRUE	0.1118	0.2766	0.2589	0.3753	0.3929	0.3284	0.0527	0.1094	0.125	0.1574	0.662	0.635	0.4737	0.2603	0.2146	0.7549	0.2431	0.1161	0.0928	0.2513	0.6769	0.59	0.174	0.8814	0.3395	0.5736	0.5675	0.8675	0.9156	0.9312	0.9127	0.824	0.8193	0.8524	0.0879	0.6088	0.8483	0.9011	0.9012	0.8957	0.5565	0.6858	0.799	0.9081
OAT	ornithine aminotransferase precursor	4942	10	10:126096379-126097943	TRUE	0.0204	0.0361	0.0204	0.0148	0.0309	0.0121	0.0157	0.0334	0.0144	0.0493	0.0162	0.016	0.0188	0.0335	0.0221	0.0358	0.0374	0.0232	0.0231	0.0141	0.0209	0.0171	0.0387	0.7705	0.4564	0.8535	0.0283	0.4234	0.9737	0.9779	0.0218	0.0301	0.8769	0.0658	0.0249	0.0236	0.0362	0.0133	0.9184	0.022	0.0317	0.0559	0.8455	0.805
OCA2	P protein	4948	15	15:26017690-26018513	TRUE	0.0304	0.0239	0.0598	0.0267	0.0864	0.0444	0.041	0.177	0.0256	0.0384	0.0701	0.0376	0.0289	0.0213	0.0675	0.0921	0.0356	0.0368	0.0294	0.0428	0.0652	0.0604	0.0396	0.8955	0.1073	0.65	0.2154	0.3165	0.8724	0.9123	0.0534	0.7722	0.7795	0.7488	0.4103	0.0398	0.7362	0.8981	0.4396	0.7236	0.0392	0.5695	0.6511	0.8675
OCLN	similar to Occludin	4950	5	5:68823738-68825714	TRUE	0.0305	0.0611	0.0673	0.0373	0.0394	0.033	0.0286	0.0375	0.0463	0.0361	0.0868	0.0454	0.0442	0.0535	0.0308	0.0349	0.0314	0.0353	0.0147	0.0229	0.0862	0.0498	0.09	0.8277	0.3119	0.8446	0.0594	0.2248	0.6321	0.4107	0.0487	0.3559	0.8958	0.0612	0.3739	0.1245	0.7029	0.9393	0.5981	0.8624	0.7715	0.541	0.125	0.8816
OCLN	similar to Occludin	4950	5	5:68823738-68825714	TRUE	0.1589	0.0951	0.2082	0.8132	0.1862	0.1442	0.3957	0.2097	0.0634	0.739	0.1942	0.1201	0.5355	0.171	0.1163	0.0994	0.074	0.1314	0.1513	0.4725	0.5064	0.1418	0.1663	0.9209	0.6233	0.9031	0.1648	0.8003	0.5773	0.9473	0.8438	0.5833	0.918	0.4266	0.9298	0.5659	0.9072	0.9647	0.7979	0.8543	0.9306	0.7549	0.8421	0.9496
OPRK1	opioid receptor; kappa 1	4986	8	8:54325750-54327151	TRUE	0.0293	0.0215	0.2358	0.0274	0.1081	0.721	0.0223	0.3391	0.0874	0.1754	0.6753	0.0344	0.4888	0.2475	0.1137	0.0654	0.0378	0.1316	0.4243	0.2515	0.1355	0.7061	0.4031	0.8859	0.6465	0.6547	0.6407	0.9253	0.953	0.9611	0.9526	0.9075	0.8833	0.8828	0.9269	0.7662	0.8695	0.9466	0.7865	0.8969	0.9547	0.6816	0.827	0.9686
OSMR	oncostatin M receptor	9180	5	5:38880743-38882791	TRUE	0.1523	0.0388	0.6729	0.6557	0.2896	0.0348	0.1132	0.2426	0.0331	0.0538	0.3945	0.3321	0.0935	0.0884	0.495	0.4189	0.3989	0.1867	0.0426	0.0438	0.0592	0.0974	0.2341	0.916	0.241	0.7674	0.4649	0.6861	0.909	0.941	0.8658	0.6497	0.7667	0.7493	0.8462	0.5602	0.6392	0.9484	0.8099	0.7707	0.6729	0.5403	0.7496	0.9355
OSR1	odd-skipped related 1	130497	2	2:19420844-19422387	TRUE	0.0196	0.0519	0.058	0.0281	0.0382	0.1196	0.0485	0.0975	0.0207	0.0313	0.1326	0.5496	0.0331	0.0207	0.3192	0.4656	0.0188	0.1107	0.0349	0.0224	0.0491	0.0316	0.0562	0.9166	0.4783	0.7191	0.2528	0.765	0.9507	0.96	0.1416	0.6739	0.9426	0.4638	0.8814	0.0595	0.781	0.9188	0.6543	0.7955	0.0574	0.6344	0.7929	0.8805
OTOP3	otopetrin 3	347741	17	17:70443189-70444298	TRUE	0.0793	0.0496	0.0239	0.4465	0.3144	0.7128	0.2442	0.128	0.0349	0.0494	0.268	0.0419	0.1061	0.1326	0.3659	0.1104	0.4019	0.055	0.0288	0.0421	0.2334	0.0662	0.0496	0.8372	0.3568	0.7746	0.3255	0.914	0.883	0.8619	0.133	0.1271	0.775	0.8344	0.5997	0.1071	0.7697	0.9182	0.4928	0.7885	0.4679	0.5391	0.7267	0.8896
OTUB2	OTU domain; ubiquitin aldehyde binding 2	78990	14	14:93562219-93563144	TRUE	0.0197	0.0164	0.025	0.0144	0.0562	0.0196	0.0228	0.0328	0.0133	0.031	0.0331	0.0144	0.0988	0.0183	0.0258	0.022	0.0163	0.0148	0.0205	0.0122	0.0225	0.0256	0.0254	0.8815	0.4933	0.7515	0.0939	0.1572	0.919	0.7993	0.0768	0.0687	0.7679	0.6974	0.276	0.246	0.2232	0.0083	0.6024	0.4421	0.8641	0.2982	0.5277	0.9264
OVOL1	OVO-like 1 binding protein	5017	11	11:65310159-65312334	TRUE	0.1065	0.0604	0.0517	0.0551	0.0379	0.0629	0.069	0.0386	0.0244	0.0359	0.1271	0.0204	0.1119	0.0517	0.0809	0.2058	0.0827	0.0824	0.0313	0.0844	0.3211	0.0559	0.0959	0.9165	0.2292	0.7256	0.2458	0.8406	0.8546	0.8667	0.0886	0.2671	0.7722	0.4103	0.6176	0.3706	0.5018	0.9187	0.5609	0.7209	0.8181	0.6508	0.4226	0.9362
OVOL1	OVO-like 1 binding protein	5017	11	11:65310159-65312334	TRUE	0.0187	0.0258	0.2928	0.0235	0.0782	0.2811	0.0498	0.0527	0.0282	0.0439	0.0324	0.0476	0.0522	0.0185	0.0335	0.276	0.0161	0.0241	0.0275	0.0297	0.1323	0.0423	0.028	0.8022	0.173	0.7325	0.0954	0.4918	0.2554	0.9583	0.0492	0.1725	0.8708	0.0826	0.0784	0.0145	0.0685	0.8514	0.6286	0.7781	0.3957	0.5675	0.1425	0.959
OVOL1	OVO-like 1 binding protein	5017	11	11:65310159-65312334	TRUE	0.2084	0.1258	0.1711	0.0544	0.1271	0.1407	0.1403	0.089	0.0405	0.4017	0.4021	0.1447	0.109	0.0942	0.0742	0.3765	0.1312	0.0818	0.1879	0.1274	0.3773	0.1262	0.208	0.9606	0.6665	0.9157	0.5576	0.9355	0.9353	0.9484	0.1451	0.4349	0.9219	0.6859	0.9045	0.2506	0.7413	0.9728	0.8882	0.7716	0.8066	0.8576	0.9298	0.9553
OVOL2	zinc finger protein 339	58495	20	20:17984495-17986971	TRUE	0.0217	0.028	0.0698	0.1443	0.0926	0.0289	0.0564	0.7145	0.106	0.1778	0.0507	0.0246	0.2079	0.3227	0.0303	0.0187	0.3066	0.0668	0.8063	0.0258	0.1592	0.0482	0.0312	0.806	0.091	0.8308	0.2005	0.4069	0.9535	0.9576	0.5823	0.8196	0.8675	0.4904	0.9334	0.1155	0.897	0.8703	0.5323	0.8385	0.0445	0.4254	0.8274	0.9499
OXGR1	oxoglutarate (alpha-ketoglutarate) receptor 1	27199	13		FALSE	0.1099	0.0909	0.2225	0.1085	0.1009	0.1742	0.7631	0.1021	0.4134	0.3224	0.0901	0.2219	0.153	0.0843	0.3443	0.143	0.1144	0.1448	0.1139	0.0915	0.403	0.083	0.076	0.8662	0.3803	0.7851	0.5154	0.8763	0.6267	0.8557	0.6025	0.4596	0.786	0.8191	0.845	0.8026	0.7774	0.7728	0.6754	0.7963	0.8635	0.567	0.7724	0.5809
PADI2	peptidyl arginine deiminase; type II	11240	1	1:17317912-17318839	TRUE	0.0281	0.0223	0.031	0.0512	0.037	0.0312	0.0224	0.0248	0.0196	0.0325	0.0333	0.0198	0.1215	0.3473	0.124	0.0704	0.0372	0.1029	0.0197	0.0198	0.032	0.2062	0.0403	0.9031	0.47	0.8278	0.3773	0.5642	0.8793	0.9096	0.5334	0.3553	0.8368	0.8589	0.0203	0.3777	0.8086	0.9582	0.7999	0.5595	0.4126	0.6258	0.8205	0.9378
PADI4	peptidyl arginine deiminase; type IV	23569	1		FALSE	0.2524	0.0424	0.4809	0.0958	0.2443	0.2173	0.1005	0.8577	0.1934	0.5321	0.5896	0.0559	0.0898	0.0531	0.1375	0.4544	0.0376	0.5209	0.2954	0.0447	0.0436	0.0233	0.099	0.602	0.4614	0.9134	0.3271	0.8823	0.8144	0.8232	0.5003	0.6285	0.8978	0.0494	0.9074	0.118	0.2314	0.9424	0.5629	0.7335	0.1198	0.6847	0.844	0.7074
PAK7	p21-activated kinase 7	57144	20	20:9766686-9767917	TRUE	0.0489	0.0295	0.0262	0.0241	0.0363	0.127	0.0778	0.0402	0.0301	0.026	0.0277	0.0256	0.0822	0.0297	0.1973	0.1429	0.0281	0.1449	0.0201	0.0815	0.6397	0.0276	0.0314	0.8945	0.6421	0.8275	0.558	0.9214	0.9256	0.9435	0.8238	0.658	0.8573	0.7652	0.9079	0.3706	0.7999	0.9637	0.838	0.7875	0.7542	0.7596	0.7623	0.9601
PALM	paralemmin	5064	19	19:659474-660815	TRUE	0.0335	0.0294	0.121	0.0322	0.0183	0.8298	0.0302	0.1067	0.0134	0.0436	0.0174	0.0185	0.1465	0.2877	0.1147	0.1386	0.0376	0.0344	0.0225	0.023	0.0567	0.0112	0.0221	0.8766	0.7874	0.0771	0.6094	0.0423	0.6508	0.9152	0.5092	0.7308	0.7777	0.7457	0.0483	0.5003	0.0396	0.0448	0.8823	0.0226	0.6753	0.2486	0.7562	0.9473
PANX2	pannexin 2	56666	22	22:48949842-48951841	TRUE	0.0635	0.6137	0.3533	0.1391	0.1894	0.1141	0.4199	0.0767	0.0394	0.124	0.1322	0.1091	0.3618	0.0415	0.3895	0.0751	0.0845	0.4616	0.6217	0.0804	0.6613	0.7799	0.1281	0.9009	0.1243	0.9155	0.5691	0.9638	0.5738	0.9211	0.5433	0.8749	0.9269	0.9427	0.9601	0.3107	0.9033	0.9759	0.6616	0.8371	0.1132	0.8326	0.9115	0.6586
PAOX	polyamine oxidase (exo-N4-amino) isoform 3	196743	10	10:135041675-135043320	TRUE	0.0615	0.5827	0.6606	0.0934	0.217	0.196	0.1434	0.7335	0.6234	0.203	0.1192	0.4887	0.7496	0.6274	0.7628	0.3372	0.0789	0.6893	0.8375	0.5282	0.7029	0.2705	0.1753	0.8998	0.5416	0.0682	0.7063	0.9138	0.783	0.9534	0.9527	0.3352	0.9172	0.9123	0.1983	0.7594	0.8581	0.9451	0.7914	0.8993	0.9394	0.651	0.9143	0.9646
PAPPA	pregnancy-associated plasma protein A preproprotein	5069	9	9:117956008-117957537	TRUE	0.0749	0.0324	0.0338	0.0273	0.025	0.5938	0.0241	0.1505	0.0157	0.2501	0.0934	0.0426	0.3291	0.0942	0.1453	0.0559	0.036	0.0654	0.0384	0.0222	0.0428	0.1593	0.0287	0.8429	0.5313	0.7867	0.2703	0.5749	0.9059	0.876	0.3894	0.62	0.7601	0.6138	0.8749	0.1882	0.8123	0.8699	0.6819	0.7978	0.0272	0.4244	0.7313	0.9177
PAWR	PRKC; apoptosis; WT1; regulator	5074	12	12:78607434-78609459	TRUE	0.0339	0.0137	0.0141	0.0198	0.038	0.0299	0.0139	0.0162	0.0093	0.0271	0.0231	0.0123	0.0726	0.0158	0.0397	0.0359	0.0311	0.0661	0.0121	0.0178	0.0114	0.0204	0.0157	0.8238	0.0394	0.6463	0.0241	0.9162	0.02	0.0167	0.5321	0.0147	0.5405	0.8268	0.414	0.2342	0.7504	0.9171	0.0557	0.7689	0.7667	0.2961	0.0128	0.9245
PAX5	paired box 5	5079	9	9:37025352-37026017	TRUE	0.1395	0.1066	0.1076	0.0514	0.0506	0.0415	0.2801	0.4107	0.0462	0.4577	0.1701	0.1274	0.0883	0.1319	0.3691	0.0641	0.0555	0.2322	0.0349	0.328	0.129	0.2201	0.1693	0.9032	0.2071	0.784	0.5088	0.8579	0.88	0.8304	0.0899	0.0477	0.7248	0.8735	0.4878	0.0915	0.4043	0.6473	0.5661	0.7864	0.0779	0.5823	0.7769	0.8502
PAX7	paired box gene 7 isoform 1	5081	1	1:18829151-18831168	TRUE	0.1771	0.0662	0.171	0.0713	0.1642	0.2029	0.4152	0.0532	0.0685	0.0275	0.3376	0.6743	0.4378	0.1476	0.2611	0.1182	0.5053	0.381	0.0546	0.0308	0.2303	0.3432	0.1021	0.9529	0.491	0.8574	0.4436	0.9316	0.691	0.9544	0.7605	0.1771	0.853	0.879	0.9038	0.167	0.8286	0.9672	0.6617	0.7586	0.3698	0.644	0.7649	0.9331
PAX7	paired box gene 7 isoform 1	5081	1	1:18829151-18831168	TRUE	0.103	0.0571	0.1255	0.6269	0.2558	0.7712	0.3963	0.0333	0.0724	0.2416	0.6098	0.0416	0.1306	0.0924	0.5255	0.0703	0.0399	0.1097	0.2778	0.0703	0.0961	0.1318	0.0563	0.9327	0.6177	0.9035	0.6731	0.4831	0.9513	0.9697	0.0914	0.873	0.9461	0.6962	0.9691	0.0689	0.8465	0.9841	0.6777	0.863	0.1404	0.6491	0.892	0.9767
PAX9	paired box gene 9	5083	14	14:36199815-36200327	TRUE	0.118	0.07	0.2718	0.3375	0.4175	0.1611	0.2015	0.1189	0.0392	0.0559	0.4931	0.205	0.0977	0.0887	0.3781	0.0855	0.0735	0.0859	0.0843	0.1181	0.2514	0.7871	0.1047	0.8098	0.6005	0.7582	0.554	0.9013	0.8958	0.9263	0.5065	0.7977	0.9087	0.8983	0.9365	0.4454	0.8646	0.9324	0.7	0.8281	0.9303	0.7173	0.7941	0.8912
PCDH17	protocadherin 17	27253	13	13:57102883-57103241	TRUE	0.0393	0.021	0.0532	0.3458	0.0868	0.051	0.069	0.118	0.0228	0.4882	0.0767	0.0383	0.8171	0.0265	0.0445	0.5467	0.0313	0.048	0.0294	0.0376	0.3317	0.2499	0.0382	0.9185	0.2657	0.2562	0.4952	0.568	0.6671	0.8424	0.2426	0.808	0.8462	0.8249	0.7038	0.1381	0.5865	0.9448	0.25	0.7805	0.0411	0.6838	0.4156	0.9138
PCDH17	protocadherin 17	27253	13	13:57103762-57107288	TRUE	0.0613	0.0743	0.4813	0.4489	0.1275	0.412	0.0376	0.7134	0.0228	0.0833	0.8016	0.1125	0.4256	0.1529	0.4254	0.521	0.1121	0.1204	0.0337	0.0301	0.132	0.2108	0.0463	0.8817	0.5695	0.0969	0.4803	0.8694	0.8903	0.9115	0.9006	0.8235	0.7824	0.7791	0.716	0.4388	0.7976	0.9049	0.6414	0.7503	0.8802	0.6112	0.7045	0.9044
PCDH7	protocadherin 7 isoform a precursor	5099	4	4:30329647-30334080	TRUE	0.0396	0.0391	0.5895	0.093	0.0364	0.1639	0.0473	0.2529	0.0259	0.8778	0.5411	0.1246	0.2463	0.409	0.3818	0.4536	0.1229	0.056	0.0294	0.2308	0.0592	0.5787	0.0335	0.8921	0.5311	0.3943	0.5232	0.9138	0.8274	0.9487	0.4762	0.8752	0.8398	0.7736	0.662	0.5277	0.7606	0.9425	0.166	0.8503	0.5325	0.5632	0.043	0.9493
PCDH7	protocadherin 7 isoform a precursor	5099	4	4:30329647-30334080	TRUE	0.0311	0.0521	0.4128	0.041	0.0369	0.0321	0.0282	0.1295	0.0199	0.5562	0.2103	0.0341	0.1566	0.1472	0.4851	0.2629	0.1332	0.0443	0.0237	0.0375	0.031	0.1618	0.0225	0.5675	0.6429	0.5054	0.4719	0.8441	0.6749	0.8852	0.3454	0.8476	0.8233	0.8268	0.5979	0.7836	0.799	0.9368	0.0808	0.7958	0.1813	0.6343	0.0742	0.9418
PCDHAC1	protocadherin alpha subfamily C; 1 isoform 1 precursor	56135	5	5:140285591-140287803	TRUE	0.0506	0.0545	0.475	0.1947	0.5294	0.4563	0.0279	0.9207	0.5413	0.1891	0.7365	0.0394	0.8122	0.0539	0.6687	0.1277	0.0829	0.0906	0.3085	0.3858	0.8625	0.8201	0.055	0.891	0.545	0.912	0.5232	0.9183	0.9745	0.9742	0.9748	0.8904	0.9301	0.7714	0.7428	0.8246	0.8782	0.9628	0.9139	0.94	0.9745	0.7531	0.8917	0.9771
PCDHAC1	protocadherin alpha subfamily C; 1 isoform 1 precursor	56135	5	5:140285591-140287803	TRUE	0.0612	0.0801	0.2333	0.0531	0.4807	0.57	0.0329	0.3848	0.326	0.8768	0.6135	0.03	0.8766	0.3211	0.6604	0.2795	0.1469	0.1366	0.6005	0.527	0.8618	0.774	0.1689	0.8784	0.5804	0.8201	0.5739	0.9106	0.8897	0.9218	0.8801	0.8965	0.8751	0.9106	0.8874	0.8217	0.8616	0.9576	0.8812	0.8037	0.9144	0.6973	0.7489	0.9317
PCSK6	paired basic amino acid cleaving system 4 isoform g preproprotein	5046	15	15:99846201-99848441	TRUE	0.1112	0.1137	0.8824	0.0929	0.2679	0.0468	0.0488	0.3706	0.0595	0.2842	0.4918	0.8659	0.1155	0.8763	0.1654	0.5814	0.1252	0.2087	0.1265	0.0621	0.2195	0.1077	0.0601	0.9316	0.8848	0.8786	0.8022	0.8603	0.4399	0.9585	0.9352	0.9326	0.8953	0.8804	0.8929	0.8843	0.8908	0.9304	0.9134	0.899	0.9425	0.8503	0.4086	0.9625
PCSK9	proprotein convertase subtilisin/kexin type 9 preproprotein	255738	1	1:55277514-55279106	TRUE	0.0411	0.0356	0.1107	0.0273	0.0358	0.4194	0.0846	0.0796	0.0718	0.0182	0.0632	0.0285	0.2032	0.0964	0.0631	0.0841	0.2303	0.3208	0.0408	0.037	0.4451	0.6992	0.0243	0.8377	0.1837	0.7247	0.5199	0.293	0.8427	0.8795	0.1698	0.703	0.765	0.7836	0.8188	0.5491	0.4322	0.9277	0.5927	0.2383	0.7155	0.4739	0.5141	0.792
PDE10A	phosphodiesterase 10A	10846	6	6:165993753-165998329	TRUE	0.1333	0.1221	0.1169	0.0816	0.1217	0.6871	0.2776	0.2432	0.2139	0.3003	0.1992	0.0759	0.5154	0.1082	0.5845	0.1221	0.1237	0.1938	0.0672	0.0976	0.0777	0.3195	0.1221	0.9297	0.736	0.8356	0.5727	0.7311	0.9387	0.9535	0.2018	0.8812	0.8469	0.6952	0.7438	0.6949	0.8321	0.8333	0.8137	0.8619	0.9269	0.7642	0.813	0.9555
PDE10A	phosphodiesterase 10A	10846	6	6:165993753-165998329	TRUE	0.1107	0.1254	0.3251	0.0921	0.0804	0.7196	0.4633	0.2407	0.0721	0.7862	0.0559	0.0794	0.4134	0.5574	0.7541	0.1359	0.0919	0.4335	0.0269	0.195	0.2417	0.2321	0.1571	0.9067	0.7492	0.8531	0.623	0.9286	0.9311	0.9567	0.9122	0.8348	0.8588	0.9089	0.9256	0.4753	0.8398	0.9561	0.8969	0.8249	0.9258	0.6748	0.8247	0.9638
PDE1C	phosphodiesterase 1C; calmodulin-dependent 70kDa	5137	7	7:32076278-32077689	TRUE	0.0815	0.5467	0.1065	0.0709	0.6695	0.1743	0.2737	0.1134	0.0213	0.2224	0.0958	0.2356	0.2362	0.0856	0.2582	0.0807	0.1857	0.1787	0.0543	0.0411	0.44	0.081	0.0541	0.9437	0.5628	0.8551	0.3785	0.8383	0.8199	0.9357	0.8854	0.8533	0.8635	0.8617	0.8738	0.4456	0.4924	0.9394	0.5863	0.8469	0.4982	0.6954	0.7635	0.9035
PDE3A	phosphodiesterase 3A; cGMP-inhibited	5139	12	12:20412318-20414579	TRUE	0.0319	0.0345	0.0829	0.0236	0.0644	0.0309	0.0232	0.0242	0.0197	0.0492	0.0268	0.0329	0.0663	0.0531	0.1129	0.0427	0.08	0.0499	0.0288	0.0278	0.0311	0.0288	0.0238	0.8172	0.4253	0.7728	0.2571	0.6829	0.8401	0.8462	0.0633	0.1494	0.7525	0.4357	0.5149	0.1117	0.3498	0.8068	0.2776	0.5521	0.0439	0.0357	0.7026	0.8445
PDE4B	phosphodiesterase 4B; cAMP-specific	5142	1	1:66030397-66031906	TRUE	0.0498	0.0612	0.4523	0.3374	0.1758	0.5327	0.2487	0.1662	0.0955	0.9335	0.2266	0.5332	0.5487	0.3789	0.4625	0.4622	0.1483	0.1941	0.129	0.4934	0.1419	0.0668	0.1562	0.9082	0.6556	0.1461	0.4067	0.7714	0.8596	0.8545	0.916	0.8669	0.8591	0.3325	0.2326	0.5501	0.8273	0.9433	0.792	0.7949	0.8985	0.6523	0.0961	0.9145
PDE4B	phosphodiesterase 4B; cAMP-specific	5142	1	1:66030397-66031906	TRUE	0.0461	0.0252	0.1649	0.1742	0.1845	0.3475	0.128	0.4951	0.2102	0.7886	0.603	0.6347	0.8324	0.252	0.2458	0.2924	0.0685	0.2663	0.1565	0.2784	0.3294	0.0248	0.0752	0.9026	0.3549	0.1987	0.4331	0.9212	0.8458	0.9173	0.8842	0.8042	0.8195	0.8587	0.6772	0.3919	0.8084	0.9666	0.8176	0.645	0.8557	0.6309	0.4905	0.9412
PDE5A	phosphodiesterase 5A isoform 2	8654	4	4:120767554-120769938	TRUE	0.033	0.0481	0.0529	0.0209	0.05	0.0758	0.0555	0.0492	0.0324	0.0561	0.076	0.0385	0.042	0.0911	0.0986	0.0295	0.0412	0.1311	0.0314	0.0601	0.0829	0.0862	0.0424	0.8394	0.408	0.414	0.0959	0.7705	0.7175	0.7707	0.0369	0.0881	0.7848	0.5242	0.3953	0.2933	0.7465	0.7621	0.2282	0.7516	0.0447	0.4698	0.6589	0.8676
PDE8A	phosphodiesterase 8A isoform 1	5151	15	15:83324077-83327053	TRUE	0.0312	0.4992	0.2903	0.4435	0.121	0.7727	0.5806	0.4041	0.0189	0.016	0.2689	0.355	0.31	0.3816	0.492	0.5658	0.1715	0.2038	0.1025	0.725	0.6384	0.0994	0.2246	0.9373	0.652	0.8356	0.6583	0.9262	0.9407	0.9602	0.6077	0.8399	0.8662	0.7778	0.9163	0.3353	0.8244	0.9606	0.925	0.8391	0.803	0.2021	0.8103	0.9655
PDGFC	platelet-derived growth factor C precursor	56034	4	4:158111741-158112821	TRUE	0.0371	0.0375	0.051	0.0528	0.0726	0.1187	0.0407	0.0634	0.0703	0.0842	0.0786	0.0563	0.0429	0.0613	0.0746	0.0651	0.0395	0.0564	0.1127	0.056	0.0843	0.0395	0.0445	0.9141	0.5988	0.084	0.4213	0.4261	0.6579	0.8397	0.338	0.7433	0.8767	0.3283	0.042	0.5728	0.4245	0.9369	0.6029	0.8138	0.0579	0.6952	0.6896	0.9247
PDGFC	platelet-derived growth factor C precursor	56034	4	4:158111741-158112821	TRUE	0.0217	0.0264	0.5682	0.0608	0.0291	0.1123	0.0276	0.5623	0.013	0.859	0.3056	0.0378	0.2871	0.0876	0.2082	0.127	0.0724	0.0714	0.3828	0.2649	0.6124	0.0897	0.143	0.9595	0.8673	0.1379	0.782	0.9188	0.9455	0.9647	0.6745	0.9325	0.9282	0.7156	0.0633	0.913	0.9288	0.9816	0.8567	0.8318	0.0548	0.8469	0.9052	0.9765
PDGFD	platelet derived growth factor D isoform 1 precursor	80310	11	11:103539718-103540442	TRUE	0.0451	0.0515	0.0857	0.2817	0.1397	0.7499	0.0675	0.1016	0.0375	0.6355	0.7479	0.1057	0.1364	0.1569	0.5936	0.3906	0.0517	0.1362	0.1476	0.4554	0.2182	0.1023	0.0499	0.6041	0.4959	0.0262	0.489	0.0751	0.9351	0.9328	0.8911	0.7852	0.8169	0.4795	0.2202	0.3498	0.4246	0.0195	0.4507	0.579	0.9041	0.5183	0.7491	0.8811
PDGFRA	platelet-derived growth factor receptor alpha precursor	5156	4		FALSE	0.198	0.1268	0.431	0.3373	0.4584	0.6698	0.8501	0.0441	0.1074	0.0932	0.7872	0.8637	0.6143	0.0412	0.0914	0.7088	0.4608	0.1216	0.0673	0.2764	0.0717	0.1819	0.2207	0.7661	0.1185	0.8561	0.2938	0.5214	0.9171	0.894	0.1506	0.306	0.6999	0.5518	0.5567	0.0569	0.8541	0.4397	0.7899	0.766	0.4601	0.6793	0.825	0.8883
PDIA2	protein disulfide isomerase-associated 2	64714	16	16:264831-266235	TRUE	0.025	0.0694	0.0604	0.0464	0.0558	0.4082	0.2877	0.0334	0.0217	0.0174	0.0193	0.0192	0.2005	0.0256	0.1443	0.0559	0.0625	0.1612	0.0257	0.0225	0.0187	0.027	0.0333	0.9391	0.3953	0.808	0.5188	0.9335	0.7902	0.7394	0.1737	0.7055	0.8416	0.8328	0.8195	0.1944	0.8196	0.9545	0.5775	0.8215	0.2489	0.6816	0.8177	0.9702
PDLIM1	PDZ and LIM domain 1 (elfin)	9124	10	10:97039852-97041246	TRUE	0.0085	0.0249	0.023	0.0115	0.0149	0.0128	0.0204	0.0176	0.0105	0.0175	0.029	0.0165	0.026	0.0163	0.0132	0.0338	0.0884	0.0125	0.0135	0.0126	0.0115	0.0117	0.0296	0.9486	0.3415	0.5995	0.6952	0.0267	0.9621	0.9574	0.026	0.8145	0.9037	0.9398	0.9424	0.0232	0.9094	0.9762	0.9209	0.0233	0.0273	0.6322	0.8536	0.9761
PDLIM3	PDZ and LIM domain 3	27295	4	4:186692804-186694021	TRUE	0.1474	0.0511	0.2458	0.3073	0.2466	0.5609	0.6714	0.1695	0.2055	0.2887	0.1351	0.1206	0.4998	0.0319	0.3795	0.0395	0.2964	0.0573	0.0385	0.1335	0.1367	0.0907	0.165	0.7682	0.5934	0.8227	0.5086	0.8768	0.927	0.9287	0.2581	0.9088	0.8918	0.6487	0.7909	0.1762	0.8556	0.8993	0.6212	0.8346	0.1269	0.5665	0.7818	0.9056
PDLIM3	PDZ and LIM domain 3	27295	4	4:186692804-186694021	TRUE	0.0906	0.0696	0.0657	0.0623	0.1222	0.0809	0.1191	0.0984	0.0677	0.1255	0.0876	0.0724	0.0885	0.0815	0.1523	0.5542	0.1859	0.1486	0.0615	0.0749	0.2227	0.0684	0.0655	0.8231	0.403	0.5966	0.2058	0.6361	0.345	0.9153	0.1467	0.3752	0.6753	0.6096	0.716	0.1252	0.8576	0.9369	0.722	0.6268	0.2053	0.8157	0.8039	0.912
PDPN	lung type-I cell membrane-associated glycoprotein isoform a	10630	1	1:13782043-13783604	TRUE	0.0391	0.3437	0.0989	0.2348	0.2938	0.24	0.2816	0.6474	0.0403	0.122	0.2273	0.1701	0.2116	0.2902	0.2484	0.0652	0.8119	0.2134	0.0622	0.1228	0.0862	0.5669	0.0424	0.8734	0.3225	0.8487	0.4975	0.6797	0.9266	0.9276	0.4889	0.7944	0.8567	0.5939	0.9006	0.8054	0.7809	0.9555	0.7009	0.7915	0.6762	0.599	0.8045	0.9316
PEG10	paternally expressed 10	23089	7	7:94122326-94124641	TRUE	0.0619	0.0593	0.1067	0.1343	0.0851	0.0843	0.0853	0.507	0.0147	0.1989	0.4255	0.1409	0.0927	0.2056	0.0953	0.1623	0.1083	0.1507	0.2357	0.1646	0.2272	0.0536	0.0533	0.9016	0.4172	0.7507	0.3845	0.878	0.9106	0.9246	0.3625	0.342	0.7697	0.8003	0.8887	0.5028	0.7451	0.931	0.2859	0.7084	0.8472	0.4606	0.6708	0.8926
PENK	proenkephalin	5179	8	8:57520521-57522710	TRUE	0.086	0.0431	0.1024	0.3584	0.0659	0.8558	0.0641	0.4538	0.3935	0.4485	0.2889	0.093	0.5952	0.258	0.2989	0.3021	0.0803	0.1832	0.0359	0.1347	0.1411	0.169	0.3362	0.8815	0.579	0.8096	0.5163	0.8085	0.9124	0.9372	0.4192	0.7376	0.7529	0.6462	0.8744	0.3012	0.7498	0.9324	0.8611	0.7545	0.8573	0.5605	0.684	0.9468
PER3	period 3	8863	1	1:7765900-7767854	TRUE	0.024	0.1705	0.0471	0.0891	0.0419	0.1394	0.0175	0.0908	0.0194	0.0388	0.0867	0.0251	0.2964	0.0521	0.229	0.0936	0.1736	0.2141	0.0555	0.0242	0.3884	0.0458	0.057	0.7248	0.0586	0.1058	0.3857	0.8713	0.7152	0.8766	0.039	0.518	0.7663	0.8165	0.0609	0.6124	0.5055	0.9324	0.8055	0.5534	0.6189	0.0727	0.7364	0.9215
PGF	placental growth factor; vascular endothelial growth factor-related protein	5228	14	14:74491735-74492672	TRUE	0.0457	0.0382	0.0685	0.0605	0.1168	0.0778	0.0728	0.2755	0.0601	0.0629	0.1046	0.0721	0.0614	0.0514	0.1406	0.1032	0.0805	0.0941	0.0985	0.0433	0.2345	0.116	0.092	0.9421	0.2529	0.8851	0.2808	0.7308	0.1716	0.719	0.189	0.04	0.9138	0.7516	0.0678	0.0778	0.4588	0.7631	0.833	0.6276	0.1119	0.8195	0.7198	0.7396
PHACTR3	phosphatase and actin regulator 3 isoform 2	116154	20	20:57612715-57614362	TRUE	0.0736	0.0475	0.7575	0.0783	0.444	0.1153	0.7859	0.2904	0.0805	0.109	0.1097	0.6697	0.7403	0.6273	0.4043	0.5776	0.1202	0.114	0.1419	0.0459	0.4251	0.1775	0.2436	0.9235	0.5204	0.8746	0.4984	0.892	0.957	0.9642	0.6091	0.9046	0.8765	0.5796	0.8828	0.1248	0.8316	0.9563	0.8618	0.8984	0.7772	0.7742	0.8595	0.9479
PHF21B	PHD finger protein 21B	112885	22	22:43781383-43785432	TRUE	0.0563	0.1305	0.1206	0.0501	0.0517	0.0413	0.0533	0.0744	0.0427	0.0271	0.449	0.0681	0.0533	0.0911	0.0798	0.1189	0.0561	0.0984	0.2109	0.3614	0.0272	0.0355	0.0409	0.9087	0.682	0.7995	0.558	0.3732	0.5626	0.9416	0.4172	0.7053	0.8764	0.8826	0.4466	0.8655	0.5248	0.9445	0.778	0.2644	0.1796	0.1111	0.5377	0.9545
PHLDA2	pleckstrin homology-like domain family A member 2	7262	11	11:2906274-2908366	TRUE	0.0213	0.0066	0.043	0.1347	0.0168	0.0214	0.0303	0.0431	0.0124	0.0352	0.203	0.0303	0.1066	0.206	0.0406	0.5731	0.0135	0.0166	0.0143	0.0118	0.2244	0.0247	0.0204	0.9255	0.3018	0.8527	0.5119	0.5794	0.9018	0.9231	0.1649	0.8265	0.8907	0.7705	0.2516	0.0763	0.0117	0.0206	0.7307	0.1006	0.6456	0.1759	0.8368	0.9681
PHOX2A	paired-like homeobox 2a	401	11	11:71632226-71633530	TRUE	0.0566	0.3715	0.2198	0.1437	0.1341	0.1516	0.3711	0.5883	0.0273	0.1122	0.7119	0.1733	0.6806	0.0998	0.3656	0.2697	0.0743	0.5174	0.0286	0.105	0.6694	0.4404	0.1029	0.8901	0.5407	0.7849	0.5002	0.9109	0.8999	0.9315	0.6071	0.7857	0.8304	0.8349	0.5533	0.5673	0.8329	0.9456	0.5833	0.841	0.2474	0.731	0.7457	0.9193
PITX2	paired-like homeodomain transcription factor 2 isoform b	5308	4	4:111777059-111778711	TRUE	0.1081	0.2986	0.0439	0.048	0.0545	0.0897	0.0818	0.0437	0.093	0.2086	0.4713	0.0677	0.4819	0.0519	0.2338	0.1366	0.0656	0.4394	0.1953	0.0962	0.5296	0.7177	0.0548	0.8752	0.5622	0.7168	0.1895	0.9082	0.8064	0.9451	0.0904	0.4028	0.8865	0.5994	0.7774	0.1253	0.8603	0.9469	0.353	0.8439	0.6874	0.7234	0.3631	0.9255
PITX3	paired-like homeodomain transcription factor 3	5309	10	10:103990933-103991873	TRUE	0.0342	0.0586	0.3358	0.383	0.107	0.2151	0.0614	0.6926	0.0345	0.0765	0.5233	0.1205	0.413	0.1933	0.211	0.7323	0.0824	0.2352	0.4549	0.052	0.6363	0.1025	0.0617	0.8566	0.5918	0.769	0.5107	0.7266	0.9161	0.9286	0.5933	0.7569	0.7847	0.8154	0.711	0.5354	0.8061	0.9336	0.8377	0.7808	0.8043	0.6589	0.7711	0.9361
PKP2	plakophilin 2 isoform 2b	5318	12	12:32940472-32941602	TRUE	0.2019	0.0849	0.5793	0.7842	0.1114	0.3859	0.2178	0.3597	0.0566	0.1067	0.4497	0.0585	0.1719	0.4863	0.4382	0.4372	0.122	0.4969	0.3859	0.1001	0.4816	0.548	0.0871	0.8882	0.6686	0.7867	0.4163	0.8901	0.9438	0.9252	0.9173	0.9104	0.8228	0.8283	0.9049	0.8024	0.7776	0.9213	0.7179	0.8277	0.9361	0.4808	0.7454	0.8912
PKP2	plakophilin 2 isoform 2b	5318	12	12:32940472-32941602	TRUE	0.0286	0.0214	0.2735	0.0279	0.0398	0.1446	0.0218	0.0411	0.0409	0.0706	0.0395	0.0488	0.0495	0.2015	0.3232	0.2696	0.0292	0.1411	0.0259	0.0502	0.0536	0.5066	0.0254	0.9277	0.6811	0.8478	0.5351	0.9067	0.9541	0.9552	0.7884	0.8622	0.8584	0.864	0.9036	0.5082	0.8336	0.9504	0.9302	0.8612	0.7545	0.71	0.8699	0.965
PLA2G7	phospholipase A2; group VII	7941	6	6:46809996-46811568	TRUE	0.0378	0.0196	0.2463	0.0386	0.0887	0.3149	0.0187	0.2461	0.0241	0.0863	0.5705	0.0284	0.1855	0.2541	0.5126	0.0533	0.0482	0.2543	0.0182	0.5398	0.5387	0.7819	0.0409	0.9533	0.742	0.8711	0.6681	0.9575	0.9475	0.9579	0.6498	0.748	0.883	0.9225	0.9446	0.3271	0.8627	0.9743	0.8972	0.885	0.9368	0.8144	0.8728	0.9593
PLD5	phospholipase D family; member 5	200150	1	1:240753223-240755388	TRUE	0.0919	0.2436	0.2086	0.1052	0.1037	0.0606	0.1006	0.134	0.0265	0.0303	0.0603	0.0351	0.4704	0.0842	0.1032	0.3237	0.0613	0.1831	0.0355	0.0631	0.4233	0.0597	0.2116	0.8853	0.5454	0.7826	0.4873	0.9072	0.9162	0.916	0.3863	0.7975	0.7883	0.7954	0.9159	0.2584	0.7572	0.9308	0.8159	0.7445	0.9225	0.6032	0.7172	0.9321
PLEK2	pleckstrin 2	26499	14	14:66948159-66949047	TRUE	0.0126	0.0469	0.1064	0.0139	0.0889	0.0936	0.0669	0.0255	0.4646	0.0386	0.0218	0.028	0.3527	0.0129	0.02	0.1356	0.0188	0.1482	0.0335	0.0248	0.0125	0.1359	0.0354	0.9034	0.6276	0.9021	0.6561	0.8933	0.5514	0.8969	0.0309	0.5488	0.7188	0.5167	0.9483	0.3238	0.8943	0.9786	0.8189	0.7759	0.6131	0.796	0.8416	0.7637
PLEKHA1	pleckstrin homology domain containing; family A (phosphoinositide binding specific) member 1	59338	10	10:124123816-124125223	TRUE	0.0405	0.0423	0.0825	0.0413	0.1309	0.0557	0.0578	0.0691	0.0229	0.0701	0.0673	0.0431	0.0495	0.0386	0.074	0.037	0.0562	0.0375	0.0459	0.0706	0.0542	0.0424	0.0557	0.8851	0.2348	0.1804	0.1054	0.3748	0.9299	0.9541	0.066	0.2598	0.359	0.8195	0.1298	0.0534	0.8074	0.3618	0.5308	0.8526	0.0714	0.0576	0.7036	0.67
PLEKHG6	pleckstrin homology domain containing; family G (with RhoGef domain) member 6	55200	12	12:6289638-6290517	TRUE	0.0479	0.0321	0.1192	0.0763	0.0852	0.4076	0.4018	0.0501	0.0214	0.0225	0.1165	0.1529	0.0554	0.0514	0.0382	0.0248	0.0449	0.1137	0.0309	0.0202	0.0341	0.0518	0.0284	0.9254	0.5714	0.9271	0.6262	0.9608	0.9643	0.9679	0.0531	0.8386	0.9538	0.9178	0.1166	0.5744	0.9427	0.9789	0.9392	0.9095	0.1172	0.8218	0.9045	0.9793
PLSCR4	phospholipid scramblase 4	57088	3	3:147450909-147452341	TRUE	0.0437	0.0509	0.1612	0.0659	0.161	0.0405	0.0651	0.0791	0.1123	0.6223	0.0844	0.0436	0.2515	0.0838	0.1117	0.1096	0.0522	0.0549	0.0431	0.1237	0.3511	0.2235	0.0467	0.6909	0.3761	0.7714	0.2216	0.5183	0.8356	0.9548	0.6682	0.5131	0.8349	0.3399	0.5558	0.311	0.8094	0.8488	0.3728	0.8199	0.6864	0.5147	0.7581	0.59
PLXDC2	plexin domain containing 2 precursor	84898	10	10:20144296-20146228	TRUE	0.0623	0.0412	0.0399	0.0239	0.09	0.0165	0.0115	0.0229	0.0161	0.3212	0.333	0.0491	0.2532	0.0509	0.0438	0.256	0.0517	0.0277	0.0218	0.0295	0.3828	0.017	0.0189	0.6074	0.7304	0.8673	0.3898	0.5059	0.08	0.7181	0.6577	0.8661	0.8528	0.856	0.1086	0.4303	0.5185	0.6003	0.7058	0.8645	0.8383	0.7177	0.564	0.7372
PMM2	phosphomannomutase 2	5373	16		FALSE	0.8606	0.2673	0.3447	0.1484	0.6617	0.4589	0.8997	0.2907	0.1901	0.9388	0.2337	0.3667	0.3499	0.1787	0.8646	0.1133	0.1185	0.9566	0.084	0.3569	0.3156	0.3267	0.4841	0.8733	0.6006	0.956	0.759	0.9424	0.4318	0.6884	0.1411	0.4804	0.201	0.933	0.9677	0.0785	0.9627	0.2508	0.8657	0.9386	0.6724	0.9149	0.9418	0.1447
PNMA2	paraneoplastic antigen MA2	10687	8	8:26427043-26428939	TRUE	0.2254	0.2669	0.5442	0.1372	0.1215	0.5608	0.143	0.1877	0.1415	0.5771	0.1867	0.1473	0.1187	0.4945	0.1383	0.1445	0.1323	0.0893	0.1597	0.4639	0.1466	0.1092	0.1925	0.6898	0.6106	0.2151	0.4972	0.9006	0.787	0.9386	0.644	0.9138	0.8688	0.8144	0.9302	0.2749	0.1041	0.6101	0.589	0.2141	0.1503	0.4366	0.8823	0.9708
PODXL2	endoglycan	50512	3	3:128830266-128831721	TRUE	0.1338	0.4599	0.1227	0.0497	0.4621	0.0529	0.0915	0.2914	0.063	0.1184	0.1593	0.6277	0.6359	0.0624	0.1261	0.2054	0.0847	0.5654	0.603	0.0523	0.3353	0.7996	0.1065	0.8545	0.7511	0.3432	0.4649	0.0491	0.9288	0.9329	0.2735	0.8738	0.8069	0.6279	0.0724	0.5836	0.4947	0.3141	0.741	0.6226	0.8948	0.4947	0.7541	0.8975
POU2F3	POU transcription factor	25833	11	11:119615588-119616530	TRUE	0.054	0.0337	0.1649	0.044	0.0668	0.5404	0.0702	0.0348	0.0355	0.0333	0.1226	0.0372	0.2599	0.0674	0.4306	0.574	0.0346	0.1358	0.0566	0.0594	0.4365	0.453	0.0728	0.9366	0.2665	0.8705	0.1256	0.4799	0.6649	0.8268	0.5187	0.3121	0.8769	0.2345	0.794	0.5629	0.6277	0.9667	0.4095	0.8017	0.2075	0.7565	0.8918	0.9283
POU3F1	POU domain; class 3; transcription factor 1	5453	1	1:38282510-38286276	TRUE	0.0671	0.0987	0.3522	0.0497	0.2056	0.2436	0.0948	0.436	0.0455	0.3216	0.4394	0.3135	0.3576	0.2057	0.3508	0.268	0.263	0.0826	0.1254	0.3433	0.5392	0.6538	0.1081	0.9357	0.5263	0.8636	0.4676	0.8366	0.935	0.8564	0.582	0.8191	0.8064	0.8614	0.896	0.2969	0.8393	0.7802	0.8715	0.8007	0.7414	0.5831	0.8288	0.9576
POU3F2	POU domain; class 3; transcription factor 2	5454	6	6:99385538-99390983	TRUE	0.042	0.1555	0.0441	0.0337	0.0461	0.0483	0.035	0.3521	0.2404	0.0806	0.0832	0.3578	0.0298	0.0998	0.0328	0.0254	0.021	0.0722	0.0289	0.0322	0.3468	0.0566	0.0706	0.8988	0.2384	0.7761	0.0865	0.7955	0.9208	0.611	0.0253	0.2202	0.8187	0.922	0.627	0.0689	0.8515	0.0148	0.45	0.7275	0.3915	0.42	0.8251	0.9198
POU3F2	POU domain; class 3; transcription factor 2	5454	6	6:99385538-99390983	TRUE	0.0742	0.0195	0.0185	0.0346	0.0171	0.0116	0.0101	0.0213	0.0169	0.0198	0.0154	0.0229	0.0298	0.0209	0.0442	0.0215	0.0197	0.0343	0.0108	0.0136	0.0141	0.0218	0.0215	0.8968	0.0812	0.7317	0.0364	0.3931	0.9391	0.0133	0.0123	0.1749	0.498	0.873	0.6079	0.0272	0.7975	0.0139	0.4147	0.7668	0.0186	0.6107	0.4938	0.9384
POU3F3	POU domain; class 3; transcription factor 3	5455	2	2:104835039-104840521	TRUE	0.1626	0.081	0.0724	0.0664	0.279	0.3961	0.0775	0.0702	0.0819	0.1109	0.082	0.073	0.3425	0.0776	0.1254	0.1294	0.2828	0.1312	0.0475	0.0467	0.0837	0.0455	0.104	0.9103	0.3767	0.7934	0.1149	0.8306	0.9162	0.9223	0.2924	0.5583	0.8729	0.1896	0.9044	0.0995	0.8464	0.6662	0.7222	0.5358	0.0642	0.6859	0.8587	0.9282
PPARG	peroxisome proliferative activated receptor gamma isoform 1	5468	3	3:12303591-12305406	TRUE	0.0557	0.0761	0.2408	0.0435	0.0646	0.2073	0.1661	0.0888	0.0551	0.1068	0.1116	0.2994	0.2656	0.4436	0.1256	0.5009	0.0359	0.4863	0.0406	0.0619	0.4244	0.4914	0.0827	0.9131	0.5045	0.8399	0.5276	0.5109	0.9523	0.9693	0.5412	0.7655	0.8568	0.3279	0.9422	0.5319	0.8921	0.7755	0.3535	0.7981	0.0463	0.7053	0.0821	0.9649
PPFIA2	PTPRF interacting protein alpha 2	8499	12	12:80676263-80677619	TRUE	0.138	0.0655	0.0847	0.0437	0.1843	0.8026	0.15	0.1128	0.3915	0.551	0.4974	0.1229	0.4297	0.0785	0.5025	0.0921	0.5324	0.1501	0.0399	0.0515	0.06	0.0882	0.0858	0.859	0.1097	0.7852	0.3963	0.6521	0.4885	0.8821	0.5902	0.35	0.797	0.5568	0.8943	0.1029	0.7463	0.9351	0.692	0.7243	0.4301	0.5853	0.6401	0.8804
PPIC	peptidylprolyl isomerase C	5480	5	5:122398994-122400910	TRUE	0.0212	0.0109	0.033	0.0167	0.0719	0.0402	0.0417	0.0631	0.0306	0.2155	0.0275	0.0348	0.1748	0.0224	0.0219	0.0223	0.0158	0.042	0.0223	0.0382	0.2826	0.0353	0.0328	0.9302	0.5081	0.7468	0.1273	0.7883	0.9471	0.9578	0.1061	0.5216	0.835	0.8443	0.3173	0.393	0.7632	0.9629	0.6702	0.8561	0.8709	0.6495	0.7919	0.9478
PPL	periplakin	5493	16	16:4926063-4927963	TRUE	0.049	0.0238	0.1701	0.0666	0.0665	0.1686	0.0394	0.0863	0.0103	0.0537	0.1109	0.1492	0.0834	0.4315	0.142	0.4968	0.0531	0.1121	0.1963	0.0542	0.1009	0.634	0.0373	0.8895	0.4974	0.8017	0.5058	0.7778	0.5812	0.7744	0.7192	0.7021	0.8004	0.817	0.7659	0.4025	0.6609	0.9178	0.6476	0.5944	0.4307	0.7067	0.785	0.9408
PPP1R13L	protein phosphatase 1; regulatory (inhibitor) subunit 13 like	10848	19	19:50599756-50600150	TRUE	0.3422	0.0838	0.4235	0.0556	0.1481	0.5187	0.2716	0.6744	0.1586	0.6052	0.8127	0.3106	0.3054	0.1876	0.4538	0.1155	0.4538	0.3591	0.9023	0.2425	0.3935	0.1059	0.0667	0.9271	0.4323	0.8372	0.4741	0.937	0.9279	0.9363	0.9131	0.8291	0.6923	0.7695	0.1017	0.5654	0.801	0.9566	0.8328	0.7657	0.6416	0.6838	0.7747	0.9441
PPP1R14C	protein phosphatase 1; regulatory (inhibitor) subunit 14C	81706	6	6:150505005-150507201	TRUE	0.0646	0.0314	0.0888	0.0373	0.2852	0.4032	0.1023	0.08	0.0592	0.2282	0.3661	0.0801	0.4047	0.5305	0.0212	0.0589	0.0541	0.0954	0.4164	0.2632	0.1066	0.1664	0.0918	0.9121	0.5136	0.0421	0.4548	0.9226	0.9559	0.9505	0.0998	0.3004	0.8325	0.8697	0.0832	0.6162	0.6723	0.9578	0.742	0.7875	0.8942	0.5771	0.4326	0.9539
PPP1R14C	protein phosphatase 1; regulatory (inhibitor) subunit 14C	81706	6	6:150505005-150507201	TRUE	0.1356	0.0647	0.0853	0.0633	0.17	0.0506	0.0626	0.1367	0.062	0.0829	0.1291	0.5149	0.4194	0.3228	0.0607	0.3352	0.0388	0.0413	0.1834	0.077	0.0844	0.0696	0.0674	0.8467	0.4098	0.1346	0.1183	0.4295	0.8842	0.9382	0.0675	0.4073	0.8281	0.8911	0.0917	0.1941	0.3564	0.9209	0.5556	0.7785	0.4151	0.4318	0.399	0.8779
PPP1R1A	protein phosphatase 1; regulatory (inhibitor) subunit 1A	5502	12	12:53268136-53269365	TRUE	0.0221	0.0241	0.0902	0.0175	0.0217	0.0594	0.0424	0.0365	0.0257	0.0669	0.4739	0.0408	0.0397	0.0244	0.0225	0.0264	0.0278	0.0387	0.0373	0.0283	0.0234	0.0275	0.0281	0.832	0.1201	0.6854	0.5242	0.2974	0.38	0.4249	0.051	0.4572	0.6192	0.9271	0.1548	0.3778	0.7788	0.7585	0.1094	0.6363	0.0221	0.6564	0.5686	0.9577
PPP1R3C	protein phosphatase 1; regulatory (inhibitor) subunit 3C	5507	10	10:93382486-93383326	TRUE	0.0274	0.0168	0.0366	0.0156	0.0306	0.0143	0.0217	0.1101	0.6132	0.0257	0.2656	0.0163	0.0244	0.378	0.0454	0.0229	0.028	0.0287	0.0686	0.0241	0.0266	0.0357	0.0439	0.7994	0.5319	0.7826	0.214	0.032	0.6433	0.9488	0.026	0.737	0.8077	0.4547	0.8902	0.2284	0.7849	0.4651	0.7985	0.7582	0.097	0.5019	0.731	0.9271
PPP1R9A	protein phosphatase 1; regulatory (inhibitor) subunit 9A isoform 1	55607	7	7:94374717-94375964	TRUE	0.0333	0.0502	0.0829	0.0539	0.0599	0.0738	0.0384	0.1074	0.0421	0.1475	0.0788	0.0532	0.5263	0.0509	0.0578	0.0533	0.0521	0.0418	0.0417	0.0527	0.0703	0.0541	0.0493	0.8775	0.5032	0.8581	0.3187	0.8025	0.4921	0.5902	0.0883	0.512	0.8931	0.2492	0.7047	0.2806	0.3839	0.8038	0.2061	0.8294	0.6026	0.5629	0.6181	0.9183
PPP1R9A	protein phosphatase 1; regulatory (inhibitor) subunit 9A isoform 1	55607	7	7:94374717-94375964	TRUE	0.0916	0.0683	0.3006	0.1343	0.271	0.5492	0.1632	0.8633	0.0638	0.534	0.5974	0.149	0.3088	0.574	0.4842	0.2984	0.1241	0.1747	0.165	0.2107	0.2079	0.1523	0.2159	0.9048	0.6379	0.8946	0.5905	0.9294	0.9258	0.9259	0.229	0.5894	0.8904	0.6976	0.9176	0.5146	0.9071	0.9524	0.3078	0.8255	0.9218	0.5407	0.8503	0.9279
PPP1R9A	protein phosphatase 1; regulatory (inhibitor) subunit 9A isoform 1	55607	7	7:94374717-94375964	TRUE	0.1335	0.0591	0.2148	0.0504	0.3992	0.4138	0.1021	0.1899	0.0211	0.5029	0.453	0.4452	0.319	0.4346	0.1223	0.4361	0.1211	0.364	0.1737	0.1373	0.463	0.0356	0.2609	0.8926	0.5346	0.7857	0.4722	0.8812	0.9238	0.9217	0.5055	0.5872	0.8039	0.791	0.8995	0.7572	0.8001	0.9339	0.0496	0.785	0.8982	0.551	0.7577	0.9325
PPP1R9A	protein phosphatase 1; regulatory (inhibitor) subunit 9A isoform 1	55607	7	7:94374717-94375964	TRUE	0.0296	0.0177	0.0488	0.0128	0.016	0.0632	0.0224	0.2564	0.0223	0.215	0.0252	0.0192	0.1519	0.0318	0.0234	0.0516	0.0204	0.0774	0.0122	0.0142	0.1686	0.0155	0.0152	0.8883	0.3443	0.7671	0.4916	0.9041	0.8845	0.8769	0.0251	0.5007	0.7781	0.7992	0.9199	0.5776	0.7507	0.9426	0.0238	0.6636	0.7581	0.5045	0.6945	0.904
PPP2R3A	protein phosphatase 2; regulatory subunit B ; alpha isoform 2	5523	3	3:137166766-137168241	TRUE	0.0232	0.088	0.0788	0.0321	0.0557	0.0585	0.0436	0.0524	0.0234	0.0177	0.102	0.0979	0.0715	0.0564	0.034	0.1432	0.0422	0.048	0.0569	0.4528	0.0813	0.1243	0.0519	0.9177	0.4302	0.8199	0.5606	0.3416	0.7565	0.9381	0.1808	0.5401	0.903	0.2367	0.7038	0.2698	0.7928	0.7306	0.6622	0.87	0.5233	0.7396	0.6489	0.9583
PRAP1	proline-rich acidic protein 1	118471	10		FALSE	0.3678	0.096	0.3066	0.3913	0.5058	0.6947	0.8475	0.4222	0.6214	0.0443	0.273	0.6229	0.0369	0.8865	0.0864	0.043	0.848	0.6625	0.2624	0.5649	0.2378	0.7967	0.4158	0.9422	0.1359	0.7993	0.6272	0.8883	0.8912	0.9171	0.0421	0.3571	0.9162	0.0422	0.0288	0.3117	0.0542	0.9354	0.5943	0.3749	0.9052	0.222	0.5318	0.6539
PRDM12	PR domain containing 12	59335	9	9:132524265-132532286	TRUE	0.0274	0.0289	0.1944	0.0391	0.0321	0.0354	0.0367	0.0566	0.0241	0.0507	0.347	0.0252	0.0535	0.0396	0.0451	0.0609	0.0304	0.0339	0.0297	0.0409	0.0466	0.0335	0.0288	0.8213	0.2078	0.4851	0.1247	0.5267	0.8495	0.3476	0.2417	0.0833	0.8762	0.7826	0.4491	0.1997	0.1787	0.7957	0.3652	0.6477	0.8716	0.7014	0.6972	0.5444
PRDM14	PR domain containing 14	63978	8	8:71144163-71147771	TRUE	0.1124	0.0155	0.1213	0.5105	0.2813	0.8097	0.8645	0.7898	0.0464	0.7604	0.2569	0.6057	0.595	0.0455	0.264	0.8041	0.3949	0.0743	0.9514	0.1792	0.5317	0.7895	0.1511	0.92	0.6746	0.8645	0.6134	0.931	0.9465	0.9689	0.9411	0.8924	0.8843	0.9158	0.9608	0.8833	0.8759	0.9641	0.9166	0.866	0.9583	0.8262	0.8181	0.9669
PRDM14	PR domain containing 14	63978	8	8:71144163-71147771	TRUE	0.0765	0.0461	0.0479	0.1109	0.1081	0.0586	0.3449	0.053	0.036	0.0278	0.041	0.0366	0.0805	0.2265	0.2751	0.075	0.389	0.3909	0.0431	0.0446	0.0613	0.0488	0.0822	0.8675	0.3575	0.7505	0.1521	0.5127	0.865	0.8927	0.0782	0.0925	0.758	0.4241	0.49	0.2424	0.7682	0.856	0.38	0.6774	0.3532	0.6138	0.6574	0.8206
PRG-3	plasticity related gene 3	54886	9	9:102830251-102832386	TRUE	0.0799	0.1233	0.0991	0.0611	0.185	0.0302	0.0443	0.4719	0.0471	0.1048	0.159	0.1138	0.3818	0.0528	0.4725	0.0998	0.4047	0.0527	0.0266	0.0569	0.0717	0.077	0.0586	0.4924	0.3794	0.7572	0.3938	0.831	0.0352	0.8839	0.5685	0.0203	0.7527	0.7906	0.8327	0.075	0.6061	0.875	0.0337	0.7907	0.5378	0.6098	0.7213	0.8856
PRICKLE1	prickle-like 1	144165	12	12:41268963-41270775	TRUE	0.0364	0.0415	0.1495	0.0419	0.0145	0.0333	0.0242	0.0457	0.016	0.0106	0.6551	0.0188	0.1534	0.0619	0.2513	0.4362	0.0407	0.079	0.0293	0.0207	0.1265	0.0159	0.1454	0.9298	0.5898	0.8215	0.6616	0.7126	0.9394	0.9447	0.115	0.6341	0.8326	0.8344	0.9371	0.1513	0.8401	0.9584	0.9291	0.7779	0.6383	0.7108	0.8097	0.9627
PRKAG2	protein kinase; AMP-activated; gamma 2 non-catalytic subunit	51422	7	7:151203544-151206370	TRUE	0.0091	0.015	0.0265	0.0153	0.0335	0.0322	0.0257	0.0319	0.0098	0.0313	0.0251	0.0226	0.017	0.0126	0.0135	0.0135	0.0131	0.015	0.0262	0.0253	0.0367	0.025	0.022	0.6706	0.0799	0.0171	0.0299	0.0912	0.8446	0.885	0.0234	0.1644	0.8621	0.7683	0.0192	0.0189	0.0088	0.0204	0.0855	0.0208	0.0499	0.03	0.8345	0.9496
PRKAR1B	protein kinase; cAMP-dependent; regulatory; type I; beta	5575	7	7:718064-719102	TRUE	0.1479	0.3432	0.6961	0.0869	0.1872	0.3576	0.0668	0.1474	0.0427	0.3295	0.1048	0.5256	0.2721	0.5692	0.0828	0.3322	0.1427	0.256	0.0452	0.5132	0.4245	0.3367	0.0984	0.7963	0.4	0.907	0.7051	0.9193	0.9382	0.9653	0.105	0.936	0.948	0.9365	0.6737	0.4176	0.9405	0.942	0.7364	0.9069	0.9594	0.6713	0.9007	0.9568
PRKCZ	protein kinase C; zeta isoform 1	5590	1	1:1970949-1972945	TRUE	0.0455	0.0985	0.1617	0.0262	0.046	0.3961	0.0614	0.0284	0.5649	0.0899	0.0768	0.4325	0.2521	0.0773	0.0892	0.0232	0.7414	0.0495	0.2136	0.03	0.1066	0.0909	0.0394	0.8304	0.6143	0.849	0.3045	0.8466	0.9015	0.9216	0.4969	0.6418	0.8825	0.854	0.8236	0.1506	0.8381	0.8924	0.7259	0.8294	0.3362	0.6286	0.8344	0.882
PRKCZ	protein kinase C; zeta isoform 1	5590	1	1:1970949-1972945	TRUE	0.027	0.0644	0.118	0.5685	0.0906	0.2742	0.0483	0.3144	0.0714	0.0328	0.6412	0.0347	0.055	0.0806	0.1728	0.0973	0.1295	0.0463	0.0665	0.1115	0.5912	0.0604	0.0364	0.9506	0.5442	0.9342	0.4062	0.473	0.9587	0.9707	0.919	0.9329	0.9573	0.7635	0.3372	0.6556	0.9305	0.9453	0.9239	0.9233	0.71	0.8614	0.9027	0.9699
PRKG1	protein kinase; cGMP-dependent; type I	5592	10	10:52503354-52504907	TRUE	0.0523	0.0274	0.0496	0.0742	0.1161	0.0883	0.0567	0.0604	0.0113	0.6546	0.0511	0.0444	0.2956	0.0895	0.4369	0.1613	0.0395	0.1189	0.0341	0.0274	0.3743	0.7192	0.0247	0.8851	0.4262	0.8116	0.4052	0.0379	0.7899	0.83	0.796	0.6777	0.7849	0.1702	0.154	0.2572	0.4576	0.0231	0.0812	0.4474	0.0679	0.636	0.7472	0.9359
PRMT8	HMT1 hnRNP methyltransferase-like 4	56341	12	12:3470150-3473432	TRUE	0.0373	0.2091	0.0513	0.1138	0.0327	0.0267	0.0455	0.2671	0.0307	0.0169	0.0533	0.2946	0.2833	0.0326	0.0574	0.0732	0.0367	0.0442	0.0199	0.0134	0.0321	0.0233	0.0395	0.9162	0.5094	0.8533	0.0898	0.539	0.6992	0.9586	0.9235	0.3834	0.864	0.1346	0.9356	0.4293	0.8171	0.8152	0.6546	0.1959	0.504	0.6766	0.7867	0.9562
PROK2	prokineticin 2	60675	3	3:71916157-71917839	TRUE	0.0377	0.0142	0.2507	0.0178	0.0239	0.0204	0.038	0.0216	0.0226	0.3601	0.0259	0.0297	0.0196	0.0165	0.2589	0.0199	0.02	0.0249	0.0178	0.0758	0.124	0.0135	0.0555	0.4914	0.3433	0.8097	0.0312	0.8802	0.8577	0.044	0.384	0.0169	0.0209	0.6708	0.7924	0.2933	0.0742	0.5275	0.0656	0.7826	0.0351	0.511	0.4902	0.8968
PROKR2	prokineticin receptor 2	128674	20	20:5244154-5245892	TRUE	0.1979	0.0573	0.0879	0.8069	0.2398	0.1448	0.2196	0.0698	0.0763	0.257	0.0899	0.0984	0.6356	0.1879	0.5917	0.1476	0.8063	0.3153	0.6325	0.2292	0.4221	0.7868	0.3365	0.9199	0.4985	0.8304	0.4036	0.9186	0.933	0.9171	0.5279	0.7914	0.8438	0.5531	0.9002	0.4208	0.8172	0.9359	0.8318	0.828	0.1119	0.619	0.6027	0.9383
PROX1	prospero-related homeobox 1	5629	1	1:212227273-212228531	TRUE	0.0496	0.0336	0.1658	0.3767	0.0568	0.033	0.0393	0.2233	0.0384	0.0428	0.3326	0.0466	0.0487	0.152	0.2704	0.242	0.0864	0.0464	0.0319	0.0437	0.0583	0.04	0.048	0.873	0.6367	0.8112	0.3179	0.8431	0.8905	0.8822	0.7959	0.73	0.8156	0.5218	0.8592	0.6143	0.7866	0.8899	0.7234	0.7728	0.8499	0.5565	0.7567	0.8632
PROX1	prospero-related homeobox 1	5629	1		FALSE	0.1201	0.4819	0.5088	0.068	0.194	0.5325	0.1188	0.2997	0.1353	0.0698	0.4011	0.3247	0.0615	0.0687	0.6377	0.1747	0.0952	0.1695	0.0671	0.1008	0.0998	0.262	0.1175	0.8746	0.5015	0.8215	0.3802	0.862	0.9118	0.8919	0.8816	0.5068	0.7973	0.8112	0.8952	0.6012	0.8112	0.9106	0.607	0.7877	0.8383	0.5497	0.7525	0.8796
PRP2	proline-rich protein PRP2	134285	5	5:72451195-72452621	TRUE	0.0842	0.1329	0.4474	0.1506	0.2619	0.1178	0.8573	0.7259	0.0365	0.1196	0.7862	0.6452	0.3067	0.1467	0.2542	0.1869	0.6845	0.4324	0.0439	0.4494	0.2136	0.3593	0.0426	0.9076	0.7306	0.8756	0.5769	0.9261	0.9412	0.967	0.953	0.9216	0.9047	0.8947	0.9642	0.6008	0.8936	0.9714	0.8636	0.8225	0.9005	0.5553	0.8143	0.9591
PRP2	proline-rich protein PRP2	134285	5	5:72451195-72452621	TRUE	0.054	0.0408	0.1364	0.1058	0.1885	0.1105	0.1149	0.2011	0.1018	0.0294	0.1575	0.0273	0.3093	0.1594	0.2188	0.156	0.052	0.3386	0.0242	0.4106	0.6751	0.2557	0.0533	0.9361	0.6767	0.8304	0.4961	0.935	0.9265	0.928	0.9291	0.8362	0.8209	0.8585	0.9264	0.6066	0.8207	0.9608	0.8757	0.7641	0.8587	0.6531	0.7758	0.9388
PRPH	peripherin	5630	12	12:47975082-47977816	TRUE	0.1228	0.0422	0.0802	0.0715	0.0697	0.0498	0.3813	0.0453	0.0287	0.0402	0.0559	0.0505	0.0505	0.3309	0.0518	0.07	0.0477	0.0908	0.0509	0.0494	0.0407	0.0341	0.0504	0.9461	0.4264	0.2003	0.2808	0.6153	0.9261	0.9401	0.0365	0.5509	0.8824	0.9133	0.2735	0.0957	0.0909	0.9582	0.6973	0.2698	0.6295	0.7153	0.7075	0.9172
PRRX1	paired mesoderm homeobox 1 isoform pmx-1b	5396	1	1:168899745-168901604	TRUE	0.0419	0.0638	0.0576	0.5133	0.0747	0.1238	0.3555	0.7443	0.3396	0.4813	0.4901	0.2318	0.2346	0.0472	0.5191	0.1373	0.3682	0.1039	0.1381	0.1854	0.1385	0.0338	0.0266	0.9222	0.6184	0.8384	0.4267	0.7054	0.7083	0.9026	0.5691	0.6421	0.8377	0.8609	0.7833	0.7538	0.8428	0.9468	0.5342	0.8012	0.1835	0.6859	0.7462	0.8956
PRSS12	neurotrypsin precursor	8492	4	4:119492600-119493996	TRUE	0.1011	0.0585	0.0845	0.0613	0.076	0.0424	0.0346	0.0732	0.0359	0.0301	0.2654	0.0458	0.1077	0.0785	0.0889	0.069	0.0745	0.2049	0.0822	0.2686	0.0589	0.048	0.0446	0.927	0.4987	0.883	0.4877	0.7667	0.9213	0.9427	0.0552	0.9048	0.8908	0.8831	0.9233	0.6336	0.8796	0.9251	0.8122	0.8452	0.5828	0.7409	0.8596	0.9253
PRSS12	neurotrypsin precursor	8492	4	4:119492600-119493996	TRUE	0.0907	0.0599	0.0842	0.0373	0.0456	0.1555	0.0506	0.2955	0.0206	0.0351	0.1628	0.039	0.081	0.0202	0.0563	0.2982	0.0482	0.0853	0.3163	0.0846	0.0754	0.3935	0.0436	0.9312	0.1762	0.8955	0.3947	0.8036	0.9579	0.9702	0.4916	0.8858	0.911	0.8491	0.9287	0.3362	0.7368	0.9659	0.9329	0.9023	0.3616	0.7095	0.8723	0.9733
PRSS23	protease; serine; 23 precursor	11098	11	11:86188646-86189626	TRUE	0.1695	0.1178	0.1641	0.2892	0.1048	0.8372	0.4413	0.6219	0.0339	0.4663	0.5466	0.4336	0.1247	0.1113	0.1064	0.0601	0.0808	0.2382	0.3587	0.0466	0.1085	0.4108	0.2146	0.8662	0.5963	0.882	0.6098	0.907	0.9156	0.9186	0.0983	0.7852	0.9069	0.9066	0.8876	0.4429	0.8881	0.952	0.6881	0.7736	0.3761	0.7586	0.147	0.552
PSAT1	phosphoserine aminotransferase isoform 2	29968	9	9:80100905-80102614	TRUE	0.0107	0.0062	0.0064	0.0057	0.0132	0.0076	0.0278	0.0122	0.0055	0.0055	0.0138	0.0099	0.0069	0.0046	0.007	0.0057	0.0071	0.0077	0.0079	0.007	0.0123	0.0071	0.0084	0.8163	0.008	0.8037	0.0082	0.5401	0.65	0.9494	0.0109	0.0123	0.0072	0.7537	0.6582	0.1287	0.4202	0.8761	0.4912	0.6041	0.0048	0.0132	0.6989	0.6902
PSD3	ADP-ribosylation factor guanine nucleotide factor 6 isoform a	23362	8	8:18915099-18916495	TRUE	0.074	0.0512	0.3904	0.0382	0.1213	0.0712	0.0775	0.1228	0.0974	0.084	0.0898	0.0665	0.3363	0.1781	0.6321	0.0702	0.09	0.0628	0.0876	0.5182	0.0907	0.4764	0.0826	0.8771	0.5797	0.765	0.5405	0.8397	0.8978	0.8963	0.2196	0.6523	0.7657	0.779	0.0554	0.3604	0.7783	0.8908	0.8064	0.7678	0.5289	0.4094	0.7134	0.8974
PTF1A	pancreas specific transcription factor; 1a	256297	10	10:23519872-23522628	TRUE	0.0687	0.0389	0.0905	0.2159	0.1508	0.799	0.2926	0.7994	0.0415	0.5494	0.5504	0.1006	0.4438	0.068	0.4819	0.0963	0.0561	0.182	0.4632	0.662	0.4742	0.6324	0.0686	0.9218	0.6864	0.8878	0.6732	0.9468	0.9502	0.9581	0.7014	0.9512	0.9162	0.9253	0.9615	0.9152	0.9205	0.9766	0.9277	0.8934	0.961	0.8737	0.8943	0.9652
PTGDR	prostaglandin D2 receptor	5729	14	14:51803838-51805763	TRUE	0.0221	0.0703	0.7855	0.8231	0.2277	0.9658	0.9676	0.7951	0.976	0.9368	0.9339	0.8597	0.8964	0.0326	0.0396	0.8959	0.0909	0.2149	0.0204	0.0136	0.0989	0.9732	0.0704	0.8302	0.7998	0.9535	0.8367	0.1158	0.3677	0.8737	0.0167	0.028	0.9721	0.0223	0.3462	0.0256	0.0171	0.0228	0.0441	0.8869	0.9752	0.8221	0.0336	0.9853
PTGDR	prostaglandin D2 receptor	5729	14	14:51803838-51805763	TRUE	0.4003	0.7002	0.662	0.8279	0.3577	0.8963	0.9119	0.8515	0.9005	0.883	0.9012	0.746	0.8883	0.2195	0.0883	0.8225	0.6302	0.463	0.3011	0.0468	0.3011	0.9433	0.3678	0.5392	0.5238	0.8273	0.5595	0.1271	0.4419	0.7015	0.0633	0.0242	0.8637	0.1821	0.4385	0.0311	0.0435	0.0183	0.0574	0.8431	0.938	0.4084	0.0707	0.9529
PTGER3	prostaglandin E receptor 3; subtype EP3 isoform 1	5733	1	1:71284051-71286545	TRUE	0.0926	0.052	0.029	0.043	0.0395	0.056	0.0917	0.029	0.035	0.3645	0.0315	0.0382	0.0965	0.0348	0.0375	0.0392	0.1051	0.0728	0.0241	0.0178	0.0619	0.0269	0.0421	0.9392	0.2414	0.7105	0.3896	0.2354	0.6748	0.9492	0.0383	0.0389	0.8434	0.2109	0.3388	0.0449	0.5484	0.5289	0.4933	0.8358	0.1762	0.6602	0.2811	0.9341
PTGER3	prostaglandin E receptor 3; subtype EP3 isoform 1	5733	1	1:71284051-71286545	TRUE	0.1544	0.1278	0.0788	0.0522	0.0324	0.0982	0.2402	0.1288	0.0298	0.1522	0.2846	0.0842	0.1946	0.0585	0.0413	0.2755	0.1086	0.0858	0.1362	0.032	0.4893	0.1335	0.0631	0.8779	0.5094	0.7269	0.4975	0.8055	0.8743	0.937	0.5056	0.6929	0.6953	0.5734	0.8504	0.164	0.7457	0.5213	0.8452	0.7193	0.5538	0.5193	0.6201	0.9295
PTGFR	prostaglandin F receptor	5737	1	1:78729090-78730168	TRUE	0.058	0.2305	0.496	0.0782	0.1135	0.3471	0.4692	0.484	0.0762	0.1946	0.1022	0.4852	0.0554	0.074	0.1019	0.4105	0.3487	0.2506	0.4151	0.0788	0.0643	0.4071	0.077	0.8618	0.5749	0.8636	0.5139	0.8172	0.7179	0.7403	0.8373	0.5073	0.8837	0.892	0.7829	0.3205	0.8901	0.7469	0.8133	0.8565	0.6576	0.3786	0.8168	0.9456
PTGIS	prostaglandin I2 (prostacyclin) synthase	5740	20	20:47617506-47618253	TRUE	0.1018	0.2547	0.1298	0.1413	0.0889	0.3946	0.4896	0.7999	0.0393	0.1657	0.5792	0.1527	0.2179	0.219	0.1554	0.4908	0.0861	0.1537	0.0629	0.0367	0.5525	0.0695	0.0729	0.8879	0.5479	0.7054	0.5688	0.5005	0.8939	0.9244	0.1707	0.7556	0.8459	0.8317	0.8921	0.3779	0.8618	0.9101	0.8679	0.7998	0.8973	0.707	0.8352	0.9366
PTGS1	prostaglandin-endoperoxide synthase 1 isoform 1 precursor	5742	9	9:124172910-124173276	TRUE	0.0196	0.0309	0.0546	0.0255	0.0209	0.2066	0.0196	0.0633	0.0223	0.0923	0.1055	0.1392	0.0637	0.647	0.014	0.033	0.0221	0.1012	0.1736	0.0695	0.0992	0.04	0.0382	0.9428	0.4961	0.0112	0.4908	0.0516	0.8864	0.9343	0.6369	0.1805	0.9268	0.7131	0.0147	0.0716	0.0107	0.7973	0.6538	0.0219	0.0256	0.0198	0.8647	0.6823
PTGS2	prostaglandin-endoperoxide synthase 2 precursor	5743	1	1:184915751-184916808	TRUE	0.0665	0.0567	0.1383	0.0595	0.0732	0.3604	0.0422	0.1603	0.065	0.7267	0.4948	0.0699	0.3191	0.2365	0.5912	0.2405	0.0784	0.132	0.0855	0.0526	0.4073	0.6238	0.0621	0.6189	0.4022	0.6216	0.4482	0.6673	0.9032	0.9165	0.6412	0.5946	0.7949	0.8189	0.8753	0.8219	0.8192	0.7975	0.6887	0.784	0.6954	0.5741	0.7045	0.8965
PTGS2	prostaglandin-endoperoxide synthase 2 precursor	5743	1	1:184915751-184916808	TRUE	0.0378	0.0424	0.0437	0.0456	0.1169	0.2514	0.0203	0.2106	0.0309	0.4539	0.0946	0.0454	0.2512	0.0637	0.366	0.6653	0.0752	0.1148	0.0264	0.0301	0.1397	0.0938	0.0462	0.8396	0.4057	0.6255	0.312	0.8811	0.8785	0.9153	0.517	0.2573	0.7848	0.5957	0.7986	0.5491	0.7204	0.9347	0.6828	0.7414	0.7399	0.5247	0.7113	0.9079
PTGS2	prostaglandin-endoperoxide synthase 2 precursor	5743	1	1:184915751-184916808	TRUE	0.0417	0.0524	0.0463	0.0581	0.1417	0.1038	0.026	0.0675	0.0564	0.7604	0.359	0.0261	0.1788	0.0499	0.063	0.0602	0.0549	0.061	0.0307	0.0261	0.0844	0.6252	0.0634	0.699	0.2558	0.6736	0.4767	0.7612	0.9133	0.9432	0.422	0.3585	0.7877	0.8824	0.9063	0.4115	0.8442	0.6627	0.6469	0.794	0.8346	0.5483	0.7789	0.9239
PTHLH	parathyroid hormone-like hormone isoform 2 preproprotein	5744	12		FALSE	0.2714	0.0431	0.0953	0.3246	0.4031	0.3868	0.1213	0.3913	0.071	0.0771	0.1015	0.0618	0.054	0.0326	0.6326	0.0632	0.0297	0.038	0.1623	0.0632	0.5763	0.1162	0.0981	0.8792	0.257	0.8477	0.2488	0.4988	0.2343	0.8718	0.8859	0.6039	0.8543	0.3958	0.5595	0.0434	0.8492	0.7983	0.2953	0.6637	0.1346	0.6033	0.7996	0.8432
PTHR2	parathyroid hormone receptor 2 precursor	5746	2	2:208979311-208980425	TRUE	0.0993	0.2109	0.3386	0.229	0.0632	0.3599	0.052	0.6161	0.1908	0.5315	0.1397	0.1098	0.307	0.4519	0.2869	0.4444	0.122	0.4067	0.0624	0.0874	0.2211	0.415	0.1142	0.9043	0.619	0.8065	0.5498	0.8202	0.91	0.9156	0.9019	0.7311	0.8065	0.806	0.862	0.5526	0.7889	0.9267	0.8414	0.7545	0.876	0.6601	0.7355	0.9412
PTK2	PTK2 protein tyrosine kinase 2 isoform a	5747	8	8:142079429-142081562	TRUE	0.0089	0.0171	0.0887	0.0307	0.0198	0.0101	0.0101	0.0375	0.0078	0.015	0.1118	0.013	0.1052	0.0369	0.2189	0.101	0.019	0.0474	0.012	0.19	0.5	0.0181	0.0085	0.8409	0.4527	0.7509	0.4255	0.0212	0.6789	0.8373	0.5856	0.8623	0.7506	0.4054	0.777	0.1208	0.4109	0.1092	0.3784	0.5393	0.053	0.5525	0.7249	0.9594
PTPN6	protein tyrosine phosphatase; non-receptor type 6 isoform 1	5777	12	12:6926143-6926370	TRUE	0.0708	0.069	0.1245	0.033	0.1232	0.2506	0.3156	0.0341	0.0237	0.3607	0.088	0.3136	0.4394	0.0497	0.3242	0.0566	0.0996	0.4623	0.0181	0.0287	0.4434	0.6674	0.2725	0.6932	0.5055	0.0519	0.5867	0.8788	0.9171	0.9541	0.0247	0.8445	0.8582	0.6455	0.0343	0.1467	0.1704	0.0446	0.4897	0.754	0.8962	0.1148	0.8592	0.9571
PTPRK	protein tyrosine phosphatase; receptor type; K precursor	5796	6	6:128881720-128883977	TRUE	0.0352	0.0379	0.035	0.0299	0.0331	0.0513	0.0418	0.0485	0.0424	0.044	0.046	0.0493	0.0423	0.0352	0.0508	0.0444	0.0562	0.0597	0.0422	0.0359	0.0229	0.0287	0.0445	0.8554	0.0882	0.7842	0.0661	0.8076	0.865	0.9287	0.0555	0.0322	0.0642	0.6239	0.4967	0.0426	0.7813	0.9304	0.4543	0.7868	0.0361	0.637	0.0786	0.0378
PTPRK	protein tyrosine phosphatase; receptor type; K precursor	5796	6	6:128881720-128883977	TRUE	0.0133	0.0192	0.0237	0.0175	0.0271	0.0194	0.0403	0.0234	0.0284	0.0331	0.0285	0.0278	0.0231	0.0145	0.0366	0.0219	0.0199	0.0218	0.0199	0.0171	0.0171	0.0194	0.0309	0.9418	0.0449	0.876	0.0181	0.9332	0.7079	0.9349	0.0309	0.0323	0.0213	0.715	0.2352	0.0223	0.8002	0.9573	0.2295	0.8138	0.0183	0.7504	0.055	0.0305
PTPRM	protein tyrosine phosphatase; receptor type; M precursor	5797	18	18:7556410-7558998	TRUE	0.0439	0.0451	0.0434	0.0492	0.0584	0.2855	0.0548	0.042	0.0432	0.1476	0.6842	0.0504	0.0941	0.0394	0.0699	0.0401	0.0615	0.0573	0.0393	0.1306	0.0385	0.0379	0.0467	0.8496	0.0688	0.5375	0.443	0.6173	0.6682	0.491	0.0376	0.0303	0.0634	0.6006	0.8316	0.043	0.7708	0.8891	0.0482	0.827	0.3131	0.7463	0.0377	0.0372
PTPRN	protein tyrosine phosphatase; receptor type; N precursor	5798	2	2:219881750-219882661	TRUE	0.057	0.231	0.0242	0.0742	0.0661	0.2926	0.1262	0.2056	0.0329	0.014	0.0923	0.0529	0.0593	0.054	0.0733	0.0879	0.0803	0.0578	0.1466	0.0132	0.4917	0.1121	0.0389	0.9345	0.1543	0.8694	0.4663	0.946	0.9419	0.9631	0.9461	0.7274	0.8522	0.8866	0.9396	0.6262	0.8583	0.9563	0.8801	0.859	0.0715	0.6264	0.8215	0.9592
PTPRO	receptor-type protein tyrosine phosphatase O isoform d precursor	5800	12	12:15366460-15367398	TRUE	0.0635	0.1273	0.1058	0.4647	0.076	0.297	0.0562	0.0971	0.0633	0.0793	0.1149	0.0648	0.135	0.0558	0.0725	0.0512	0.0613	0.1082	0.0599	0.0609	0.18	0.2335	0.076	0.9247	0.3245	0.8844	0.6898	0.4087	0.7161	0.9447	0.7803	0.6231	0.9006	0.9071	0.9433	0.3932	0.6063	0.9613	0.8305	0.8857	0.6286	0.8185	0.8283	0.9375
PTPRO	receptor-type protein tyrosine phosphatase O isoform b precursor	5800	12	12:15366460-15367398	TRUE	0.0324	0.021	0.0119	0.0309	0.0179	0.0357	0.0196	0.0411	0.009	0.0124	0.7067	0.1746	0.1634	0.022	0.0426	0.2895	0.0472	0.047	0.0534	0.0129	0.0492	0.0348	0.0179	0.942	0.2649	0.8014	0.4579	0.5287	0.9296	0.951	0.0398	0.1965	0.8421	0.2317	0.7058	0.1107	0.7595	0.95	0.7284	0.8067	0.0604	0.6519	0.7581	0.969
PTPRO	receptor-type protein tyrosine phosphatase O isoform b precursor	5800	12	12:15366460-15367398	TRUE	0.155	0.064	0.5492	0.0939	0.3868	0.7918	0.0581	0.0939	0.0372	0.041	0.641	0.4409	0.4245	0.0564	0.4967	0.191	0.3878	0.3682	0.0931	0.3453	0.0614	0.4015	0.0503	0.742	0.176	0.8588	0.4069	0.2426	0.9559	0.6103	0.137	0.7937	0.6189	0.5083	0.7701	0.5021	0.8684	0.9382	0.8177	0.8614	0.1489	0.6274	0.9047	0.9313
PTPRO	receptor-type protein tyrosine phosphatase O isoform b precursor	5800	12	12:15366460-15367398	TRUE	0.1034	0.3815	0.1586	0.4709	0.1158	0.4813	0.0908	0.8789	0.2223	0.1274	0.5901	0.749	0.5186	0.3646	0.1795	0.2821	0.0731	0.1853	0.3383	0.4374	0.4717	0.0781	0.1421	0.8633	0.6523	0.859	0.4281	0.6456	0.9229	0.9405	0.7671	0.7249	0.9027	0.8926	0.9156	0.8876	0.8668	0.9383	0.7562	0.8461	0.9189	0.6979	0.8121	0.9332
PTPRT	protein tyrosine phosphatase; receptor type; T isoform 1 precursor	11122	20	20:41249910-41252787	TRUE	0.0514	0.0323	0.064	0.0357	0.126	0.403	0.0466	0.1414	0.0553	0.1049	0.2417	0.5894	0.3362	0.187	0.3488	0.3656	0.0793	0.5572	0.0923	0.0579	0.447	0.087	0.0404	0.9307	0.5356	0.7819	0.5807	0.9045	0.9362	0.7464	0.3959	0.522	0.8188	0.8402	0.8492	0.2529	0.6642	0.9107	0.848	0.8061	0.1393	0.6123	0.7533	0.9438
PTPRZ1	protein tyrosine phosphatase; receptor-type; Z polypeptide 1	5803	7	7:121300103-121301273	TRUE	0.0338	0.0327	0.0755	0.0526	0.0329	0.1339	0.0359	0.2099	0.0495	0.0212	0.0546	0.0326	0.0915	0.0343	0.1108	0.2878	0.0438	0.0626	0.0358	0.0383	0.1773	0.2916	0.0429	0.8485	0.4545	0.7746	0.4612	0.4083	0.904	0.8977	0.7893	0.5471	0.782	0.842	0.8466	0.1135	0.7377	0.9014	0.6021	0.7467	0.4077	0.5751	0.727	0.9218
PTPRZ1	protein tyrosine phosphatase; receptor-type; Z polypeptide 1	5803	7	7:121300103-121301273	TRUE	0.0733	0.1705	0.5814	0.0363	0.6135	0.6886	0.1045	0.6006	0.0404	0.8391	0.6062	0.0587	0.1086	0.1082	0.2268	0.3876	0.0534	0.1507	0.0481	0.2345	0.5882	0.5491	0.0514	0.7998	0.6396	0.9123	0.6597	0.8928	0.9667	0.9759	0.9617	0.8264	0.9133	0.9355	0.9569	0.5889	0.9355	0.9482	0.8828	0.8966	0.956	0.6192	0.903	0.9684
PXDN	Melanoma associated gene isoform 2	7837	2	2:1725493-1728007	TRUE	0.0521	0.0271	0.0895	0.6914	0.0475	0.2655	0.0236	0.1914	0.0219	0.016	0.3135	0.0753	0.0959	0.0158	0.2852	0.029	0.2269	0.0251	0.0948	0.211	0.6546	0.0992	0.0226	0.7942	0.2838	0.0224	0.7674	0.7071	0.9404	0.9377	0.7571	0.9219	0.754	0.9051	0.7193	0.0206	0.0339	0.7921	0.704	0.0186	0.8519	0.0685	0.7456	0.9735
PXDN	Melanoma associated gene isoform 2	7837	2	2:1725493-1728007	TRUE	0.1089	0.0244	0.0774	0.0556	0.047	0.1972	0.0332	0.8706	0.0158	0.0274	0.1083	0.0809	0.4687	0.0273	0.1286	0.0732	0.1245	0.0355	0.718	0.0728	0.4845	0.2248	0.1194	0.4424	0.1677	0.0633	0.5304	0.4166	0.9325	0.9418	0.2917	0.8832	0.4287	0.835	0.4434	0.0258	0.0319	0.4684	0.3206	0.0245	0.9382	0.0875	0.413	0.941
RAB34	RAB39	83871	17	17:24068248-24069280	TRUE	0.8223	0.1631	0.6697	0.0544	0.3951	0.52	0.8898	0.0879	0.5285	0.0674	0.4529	0.8491	0.1613	0.1816	0.3038	0.5148	0.1074	0.3127	0.0915	0.31	0.4992	0.2534	0.1641	0.9452	0.7756	0.9151	0.6624	0.948	0.9351	0.9466	0.0476	0.9448	0.9333	0.9343	0.0288	0.6851	0.6139	0.974	0.7816	0.8648	0.9445	0.1751	0.8524	0.9476
RAB36	RAB36; member RAS oncogene family	9609	22	22:21817260-21818058	TRUE	0.1732	0.079	0.2629	0.0529	0.1174	0.0778	0.3019	0.1162	0.0972	0.5268	0.1879	0.0768	0.1169	0.142	0.6597	0.0704	0.1076	0.2214	0.7198	0.1218	0.3608	0.1097	0.0872	0.9242	0.4645	0.9347	0.3623	0.9407	0.9045	0.9264	0.0534	0.6915	0.7708	0.9333	0.9442	0.088	0.9409	0.9058	0.7682	0.829	0.4266	0.8238	0.116	0.8413
RAB36	RAB36; member RAS oncogene family	9609	22	22:21817260-21818058	TRUE	0.3478	0.0453	0.7489	0.1721	0.2443	0.1101	0.6539	0.2842	0.012	0.907	0.258	0.1312	0.1682	0.062	0.7608	0.0658	0.278	0.5939	0.9681	0.2023	0.8145	0.0254	0.2965	0.9468	0.7555	0.8755	0.6449	0.9522	0.9345	0.9528	0.1463	0.7878	0.8628	0.8883	0.9356	0.3867	0.8586	0.9697	0.941	0.8578	0.9337	0.7601	0.2639	0.9676
RAB37	RAB37; member RAS oncogene family isoform 1	326624	17	17:70178644-70179471	TRUE	0.1314	0.2082	0.1007	0.2575	0.4072	0.5585	0.233	0.6063	0.0173	0.6476	0.7961	0.6414	0.9037	0.8388	0.36	0.2945	0.0694	0.241	0.1423	0.067	0.6693	0.9025	0.0672	0.904	0.5031	0.832	0.3033	0.9334	0.9242	0.9518	0.6433	0.8814	0.8734	0.8853	0.5747	0.6019	0.8525	0.9603	0.853	0.7896	0.8923	0.5396	0.773	0.9267
RAB39	rab-related GTP-binding protein	54734	11	11:107303999-107305260	TRUE	0.008	0.0293	0.1103	0.0226	0.5642	0.0378	0.0394	0.4645	0.025	0.0349	0.1239	0.0358	0.1559	0.1085	0.0943	0.1105	0.0439	0.0375	0.0266	0.0365	0.3496	0.6227	0.013	0.9051	0.6584	0.8706	0.5753	0.9359	0.9505	0.9575	0.8563	0.9277	0.9142	0.9247	0.9165	0.2811	0.8834	0.9791	0.725	0.8554	0.2571	0.7319	0.8353	0.9726
RAP1GA1	RAP1; GTPase activating protein 1	5909	1	1:21867575-21867913	TRUE	0.087	0.0258	0.025	0.0238	0.0705	0.0423	0.573	0.232	0.0521	0.0455	0.0171	0.0248	0.0293	0.0287	0.1847	0.0221	0.0297	0.0286	0.0087	0.0283	0.0274	0.0618	0.062	0.9225	0.1179	0.1631	0.0491	0.0361	0.5748	0.9394	0.6577	0.686	0.9501	0.0595	0.7776	0.0225	0.0496	0.3717	0.5512	0.0931	0.0551	0.7699	0.1867	0.1986
RARB	retinoic acid receptor; beta isoform 1	5915	3	3:25444208-25445101	TRUE	0.0981	0.0504	0.5608	0.1069	0.1589	0.0784	0.056	0.2705	0.0834	0.8033	0.0916	0.2878	0.4829	0.447	0.4634	0.2555	0.2478	0.0706	0.0714	0.0743	0.2876	0.7092	0.138	0.9518	0.6585	0.5893	0.2663	0.7358	0.6389	0.9217	0.0757	0.8199	0.8598	0.6447	0.8043	0.5764	0.0454	0.1399	0.6673	0.0525	0.0798	0.7001	0.5639	0.9469
RARB	retinoic acid receptor; beta isoform 1	5915	3	3:25444208-25445101	TRUE	0.0389	0.0286	0.5799	0.3021	0.3296	0.0973	0.4558	0.3439	0.2297	0.6455	0.7629	0.8115	0.1189	0.0699	0.5667	0.0296	0.033	0.042	0.0443	0.4975	0.5157	0.2815	0.0689	0.7196	0.4224	0.7491	0.3472	0.8053	0.8766	0.8896	0.3855	0.742	0.8652	0.8545	0.8154	0.6943	0.0223	0.8651	0.6487	0.2791	0.843	0.4409	0.7158	0.8567
RASAL2	RAS protein activator like 2 isoform 1	9462	1	1:176329018-176330579	TRUE	0.0233	0.5784	0.2723	0.065	0.135	0.2777	0.403	0.6595	0.0497	0.4	0.5563	0.0938	0.5025	0.2609	0.2966	0.2552	0.0559	0.5092	0.5195	0.148	0.2667	0.8851	0.0969	0.6915	0.422	0.7736	0.2096	0.8734	0.9596	0.9284	0.8481	0.6902	0.8302	0.8465	0.019	0.2077	0.7948	0.9353	0.7954	0.8839	0.924	0.4679	0.8433	0.9344
RASEF	RAS and EF hand domain containing	158158	9	9:84866670-84868245	TRUE	0.0786	0.0093	0.0264	0.011	0.0501	0.0555	0.0094	0.0605	0.0998	0.0821	0.0243	0.0494	0.0306	0.5876	0.0198	0.0095	0.0167	0.0176	0.0232	0.0293	0.0282	0.061	0.0234	0.8785	0.5024	0.8022	0.4021	0.8226	0.6039	0.9492	0.5285	0.8621	0.7902	0.8696	0.8948	0.2065	0.8004	0.9348	0.4826	0.8169	0.6996	0.629	0.7117	0.9269
RASGRF2	Ras protein-specific guanine nucleotide-releasing factor 2	5924	5	5:80291476-80292927	TRUE	0.0212	0.0876	0.0356	0.0271	0.0433	0.7284	0.055	0.3841	0.0657	0.0103	0.0898	0.1744	0.4122	0.0617	0.0706	0.0898	0.0626	0.1305	0.0222	0.0256	0.3154	0.2199	0.2014	0.8796	0.6125	0.7548	0.5563	0.9131	0.9343	0.9464	0.6291	0.0783	0.772	0.7537	0.8479	0.6358	0.74	0.9349	0.8389	0.7922	0.0358	0.6145	0.5814	0.9597
RASL12	RAS-like; family 12 protein	51285	15	15:63147003-63147674	TRUE	0.1063	0.2261	0.4226	0.7642	0.6835	0.8791	0.8805	0.0914	0.125	0.3326	0.8743	0.4056	0.7878	0.4748	0.22	0.156	0.3699	0.273	0.1861	0.8023	0.667	0.5024	0.2101	0.8865	0.2541	0.8323	0.5472	0.0295	0.9207	0.9105	0.5288	0.7492	0.7976	0.3984	0.8783	0.3783	0.0353	0.0287	0.9129	0.8252	0.9047	0.5751	0.7658	0.9333
RBP1	retinol binding protein 1; cellular	5947	3	3:140740275-140741996	TRUE	0.0683	0.0627	0.0579	0.0898	0.0705	0.0419	0.0555	0.1013	0.039	0.0482	0.0689	0.0654	0.065	0.092	0.0859	0.0974	0.0784	0.0734	0.0325	0.0463	0.173	0.0534	0.0597	0.6132	0.1114	0.6877	0.2881	0.4817	0.8486	0.7523	0.0534	0.662	0.6365	0.7147	0.6663	0.1425	0.7388	0.9132	0.3895	0.8379	0.6394	0.894	0.775	0.9794
RBP1	retinol binding protein 1; cellular	5947	3	3:140740275-140741996	TRUE	0.0664	0.138	0.227	0.4548	0.1393	0.1347	0.0376	0.1221	0.0191	0.1089	0.5863	0.6375	0.7915	0.6865	0.5277	0.2844	0.1264	0.1122	0.0264	0.2719	0.0424	0.4103	0.0679	0.9263	0.579	0.7505	0.5646	0.9162	0.9342	0.9296	0.4437	0.7457	0.8318	0.8576	0.9235	0.7862	0.7805	0.9522	0.8237	0.7719	0.89	0.6785	0.7719	0.9573
RBP1	retinol binding protein 1; cellular	5947	3	3:140740275-140741996	TRUE	0.0708	0.1154	0.258	0.0998	0.2127	0.1239	0.0933	0.0626	0.0234	0.0848	0.0681	0.0767	0.0898	0.0386	0.1851	0.0589	0.0345	0.0224	0.0705	0.0906	0.0624	0.478	0.101	0.9294	0.1773	0.8281	0.2353	0.9312	0.7633	0.9469	0.0614	0.5356	0.7186	0.1731	0.6991	0.0852	0.1295	0.8322	0.2324	0.749	0.2396	0.6998	0.8763	0.9493
RBP1	retinol binding protein 1; cellular	5947	3	3:140740275-140741996	TRUE	0.0407	0.0621	0.0431	0.1119	0.0585	0.751	0.026	0.0352	0.0309	0.0572	0.03	0.1308	0.1715	0.1672	0.0974	0.2057	0.3856	0.0796	0.0188	0.0552	0.0983	0.0424	0.0446	0.8328	0.1826	0.6817	0.417	0.8087	0.8309	0.8731	0.0691	0.6422	0.7573	0.385	0.8526	0.1004	0.7804	0.8889	0.5362	0.7199	0.514	0.4987	0.6888	0.8589
RBP1	retinol binding protein 1; cellular	5947	3	3:140740275-140741996	TRUE	0.0812	0.1776	0.1325	0.1371	0.0936	0.154	0.0265	0.0629	0.0251	0.3984	0.1275	0.039	0.3597	0.1964	0.271	0.1276	0.2263	0.1205	0.0336	0.0358	0.0687	0.0778	0.031	0.8796	0.2869	0.5957	0.3055	0.8562	0.8138	0.9161	0.0492	0.5699	0.7092	0.4571	0.6422	0.2235	0.6011	0.909	0.3223	0.7712	0.2082	0.6212	0.6752	0.8787
RBP4	retinol-binding protein 4; plasma precursor	5950	10	10:95350231-95351545	TRUE	0.0931	0.2406	0.6141	0.0461	0.0739	0.8336	0.0237	0.1737	0.0206	0.8212	0.5049	0.3809	0.6165	0.4449	0.3368	0.5675	0.2092	0.7963	0.0458	0.034	0.4144	0.0433	0.0718	0.9017	0.5569	0.7579	0.4881	0.8973	0.9219	0.9187	0.9224	0.8637	0.7533	0.7825	0.9224	0.7594	0.7463	0.9439	0.8407	0.7325	0.8864	0.5113	0.6978	0.9497
[truncated: 301 more rows]
